# Supplementary material for: Activity Patterns of Eurasian Lynx Are Modulated by Light Regime and Individual Traits over a Wide Latitudinal Range
Source: PLoS One. 2014 Dec 17;9(12):e114143. doi: 10.1371/journal.pone.0114143 (PMC4269461; doi:10.1371/journal.pone.0114143)
Supplement: S1 Dataset — Data table, R-Code. (ZIP) [file pone.0114143.s004.zip]

Archive with 3 entries (3 files):
- lynx/Lynx.model.R
- lynx/LynxModelDataDay.txt
- lynx/LynxModelDataHour.txt
