# Supplementary material for: Activity Patterns of Eurasian Lynx Are Modulated by Light Regime and Individual Traits over a Wide Latitudinal Range
Source: PLoS One. 2014 Dec 17;9(12):e114143. doi: 10.1371/journal.pone.0114143 (PMC4269461; doi:10.1371/journal.pone.0114143)
Supplement: S1 Dataset — Data table, R-Code. (ZIP) [file pone.0114143.s004.zip › lynx/Lynx.model.R]

## R-code of models and diagrams for lynx paper

rm(list=ls())
library(mgcv)
setwd("C:/tmp/Lynx")

data.1 <- read.table("LynxModelDataHour.txt", header=T, quote="\"")
data.2 <- read.table("LynxModelDataDay.txt", header=T, quote="\"")

# bs="ps": These are P-splines as proposed by Eilers and Marx (1996). They combine a B-spline basis, with a discrete penalty on the basis coefficients
# bs="re": Random effects. These are parametric terms penalized by a ridge penalty (i.e. the identity matrix). The ridge penalty is equivalent to an assumption that the coefficients are i.i.d. normal random effects.
# basic model: linear mixed additive model with the response variable set to the percentage of time active per hour
mgcv.1 <- bam(act ~ s(time, bs="ps") + phase + gender + age + season + area + moon + s(lynx, bs="re"), 
              data=data.1, method="REML")
summary(mgcv.1)
anova(mgcv.1)

# model with subdata sets of different time regimes
data.polarnight <- data.1[data.1$daylight==0,]
mgcv.1.pn <-bam(act ~ s(time, bs="ps") + phase + gender + age + moon + s(lynx, bs="re"), data=data.polarnight, method="REML")
data.midsummer <- data.1[data.1$daylight==24,]
mgcv.1.ms <-bam(act ~ s(time, bs="ps") + gender + age + area + moon + s(lynx, bs="re"), data=data.midsummer, method="REML")
data.equinox <- data.1[data.1$daylight>11 & data.1$daylight<13,]
mgcv.1.eq <- bam(act ~ s(time, bs="ps") + phase + gender + age + season + area + moon + s(lynx, bs="re"), 
                data=data.equinox, method="REML")


### start: additional models 
# interaction gender*season
mgcv.1.interaction <- bam(act ~ s(time, bs="ps")+gender*season + phase + gender + age + season + area + moon + s(lynx, bs="re"), 
                          data=data.1, method="REML")

# autocorrelation AR1 (rho=0.1)
mgcv.1ar1 <- bam(act ~ s(time, bs="ps") + phase + gender + age + season + area + moon + s(lynx, bs="re"),rho=0.02, 
                 data=data.1, method="REML")

#  model with sunshine duration (daylight)
mgcv.daylight <- bam(act ~ s(time, bs="ps") + s(daylight, bs="ps") + phase + gender + age + season + area + 
                       moon + s(lynx, bs="re"), data=data.1, method="REML")
### end: additional models


########################################################
## graphical display of prediction new mgcv-models 
#########################################################


#####################
# basic model 
#####################

## basic model
# with reference categories: adult, female, autumn, Bavaria-Czech; moon=0 (fullmoon); lynx="Alma"
new <- data.frame(time=seq(from=0, to=24, by=0.1), phase="day",gender="female", age="adult", season="autumn",
                  area = "North-Norway", moon=0, lynx="Alma") 
# predicted and standard errors
pre.1 <- predict(object=mgcv.1, newdata=new, se.fit=TRUE, type="terms")
pre.1.se <- as.data.frame(pre.1[[2]])$"s(time)" # se: standard error for splines
pre.1.v <- as.data.frame(pre.1[[1]])$"s(time)"  + coef(mgcv.1)[1]  # v: values for splines plus Intercept modell

## polar night
# with reference categories: lynx="F199"
new.pn <- data.frame(time=seq(from=0, to=24, by=0.1), phase="night",gender="female", age="adult",
                     moon=0, lynx="F199") 
pre.1.pn <- predict(object=mgcv.1.pn, newdata=new.pn, se.fit=TRUE, type="terms")
pre.1.se.pn <- as.data.frame(pre.1.pn[[2]])$"s(time)" # se: standarderror for splines
pre.1.v.pn <- as.data.frame(pre.1.pn[[1]])$"s(time)"  + coef(mgcv.1.pn)[1]  # v: values for splines plus Intercept modell


## midsummer days
# with reference categories: lynx="Alma"
new.ms <- data.frame(time=seq(from=0, to=24, by=0.1), gender="female", age="adult", area="North-Norway", 
                     moon=0, lynx="Alma") 
pre.1.ms <- predict(object=mgcv.1.ms, newdata=new.ms, se.fit=TRUE, type="terms")
pre.1.se.ms <- as.data.frame(pre.1.ms[[2]])$"s(time)" # se: standarderror for splines
pre.1.v.ms <- as.data.frame(pre.1.ms[[1]])$"s(time)"  + coef(mgcv.1.ms)[1]  # v: values for splines plus Intercept modell


## equinox
# with reference categories: lynx="Alma"
new.eq <- data.frame(time=seq(from=0, to=24, by=0.1), phase="day",gender="female", age="adult", season="autumn",
                     area = "Bavaria-Czech", moon=0, lynx="Alma") 
pre.1.eq <- predict(object=mgcv.1.eq, newdata=new.eq, se.fit=TRUE, type="terms")
pre.1.se.eq <- as.data.frame(pre.1.eq[[2]])$"s(time)" # se: standarderror for splines
pre.1.v.eq <- as.data.frame(pre.1.eq[[1]])$"s(time)"  + coef(mgcv.1.eq)[1]  # v: values for splines plus Intercept modell


### Figure 4
pdf("Activity24h_predict_splines_polarnight_midsummer-black-all.pdf", height=5, width=8)
par(mar=c(5, 4, 1, 1) + 0.1) # default: mar=c(5, 4, 4, 2) + 0.1   c(bottom, left, top, right)
plot(new$time,pre.1.v.pn, ylim=c(0,1),xlim=c(0,24), xlab="UTC", ylab="Activity", xaxt="n",
     type="l", col="black", lty= "dashed")
#points(new.2$daylight, pre.2.v, col="blue")
#lines(new$time, pre.1.v.pn, col="black")
lines(new$time, pre.1.v, col="black",, lty="solid", lwd=2)
lines(new$time, pre.1.v.ms, col="black", lty="dotted", lwd=2)
lines(new$time, pre.1.v.eq, col="black", lty="twodash", lwd=1)
axis(side=1, at=(0:12)*2)
legend("topright",c( "Equinox", "Polar night", "Polar day", "All year"), col=c("black", "black", "black", "black"), 
       lty=c("twodash","dashed","dotted", "solid"), lwd=c(1,1,2,2))
dev.off()


###############################################
# example of CI intervals, not in paper
pdf("Activity24h_predict_splines_with_CI_equinox.pdf", height=5, width=8)
par(mar=c(5, 4, 3, 1) + 0.1) # default: mar=c(5, 4, 4, 2) + 0.1

plot(new.eq$time,pre.1.v.eq, ylim=c(0,1),xlim=c(0,24), xlab="Time [h]", ylab="Activity", xaxt="n",
     main="Expected Activity at Equinox", type="l", col="blue")
#points(new.ms$time, pre.1.v.ms, col="blue")
lines(new.eq$time, pre.1.v.eq + 1.96*pre.1.se.eq, lty="dashed")
lines(new.eq$time, pre.1.v.eq-1.96*pre.1.se.eq, lty="dashed")
axis(side=1, at=(0:12)*2)

dev.off()


########################### end ######################################


lynx_LMM <- function(data.1){
  library(nlme)
  
  period <- c("Day", "Twilight.Morning", "Twilight.Evening", "Night", "24.hours")  # similar to graphics.R
  
  
  # creating "old"-structured table with estimates and t-test values
  result.1 <- matrix(NA, ncol=17, nrow=20)  # 17: R square
  result.1 <- as.data.frame(result.1)
  result.1[,1] <- ""
  for (i in 1:5){result.1[4*i-3,1] <- period[i]}
  result.1[,2] <- rep(c("Mean","","Portion",""),5)
  result.1[,3] <- rep(c("estimate", "p-value"),10)
  #result.1 
  
  result.ftest <- as.data.frame(matrix(NA, ncol=4, nrow=10))
  
  result.lm.mean <- list(NA)
  result.lm.portion <- list(NA)
  
  for (i in 1:5){    # i: 1 Day; 2 Twilight Morning, 3 Twilight Evening, 4 Night, 5 24 hours
    
    m <- 16+3*i   # index for required column within data.1 for mean values
    p <- 35+i     # index for required column within data.1 for portion values
    
    mean.1 <- data.1[,m]
    
    data.2<-data.frame(mean.1=mean.1, daylight=data.1$daylight, moon=data.1$moon, age=data.1$age, gender=data.1$gender, season=data.1$season,
                       area=data.1$area, lynx=data.1$lynx)
    lme.m0 <- lme(mean.1 ~ daylight + I(daylight^2)  + I(abs(moon)) + age + gender + season + area, data=data.2, random = ~ 1|lynx, na.action = na.omit)
    
    result.lm.mean[[i]]<- lme.m0
    #estimates and t-test-pvalues
    lme.m <- summary(lme.m0)
    lme.m <- t(lme.m$tTable)
    result.1[(c(1,2)+4*i-4),4:16] <- lme.m[c(1,5),]  # only coefficients and p-Values: 1 and 5
    # f-test pvalues
    lme.mp <- anova(lme.m0)
    result.ftest[2*i-1,] <- lme.mp[c(6,7,5,8),4]
    
    portion.1 <- data.1[,p]
    data.2<-data.frame(portion.1=portion.1, daylight=data.1$daylight, moon=data.1$moon, age=data.1$age, gender=data.1$gender, season=data.1$season,
                       area=data.1$area, lynx=data.1$lynx)
    lme.p0 <- lme(portion.1 ~ daylight + I(daylight^2) + I(abs(moon)) + age + gender + season + area, data=data.2, random = ~ 1|lynx, na.action = na.omit)
    result.lm.portion[[i]]<- lme.p0
    lme.p <- summary(lme.p0)
    lme.p <- t(lme.p$tTable)
    result.1[(c(3,4)+4*i-4),4:16] <- lme.p[c(1,5),]  # only coefficients and p-Values: 1 and 5
    # f-test pvalues
    lme.pp <- anova(lme.p0)
    result.ftest[2*i,] <- lme.pp[c(6,7,5,8),4]
  }
  detach(package:nlme)
  dimnames(result.1)[[2]][4:16] <- dimnames(lme.p)[[2]]
  # result.1
  
  result.linear <- result.1  
  
  return(list(result.linear=result.linear, result.ftest=result.ftest, result.lm.mean=result.lm.mean,
              result.lm.portion=result.lm.portion))  
}


# caculation of models
result.LMM <- lynx_LMM(data.2)
result.linear <- result.LMM$result.linear

pdf("Activity24h_predict_phases-all.pdf", height=5, width=8)
par(mar=c(5, 4, 1, 1) + 0.1) # default: mar=c(5, 4, 4, 2) + 0.1   c(bottom, left, top, right)
p <- 1
area.factor <- 0
curve(result.linear[p,4]+x*result.linear[p,5]+x^2*result.linear[p,6]+area.factor, ylim=c(0,1),from=0, to=24, 
      col=0, lwd=1,xlab="Sunshine duration [h]", ylab="Activity", xaxt="n" )

lty <- c("twodash","dotted","dashed", "longdash","solid")
lwd <- c(1,2,1,1,2)
for (i in 1:5){    # i: 1 Day; 2 Twilight Morning, 3 Twilight Evening, 4 Night, 5 24 hours
  
  m.range <- 16+3*i   # index for required column within data.1 for mean values
  data.2 <- data.1[is.na(data.1[,m.range])==F,]
  daylight.range <- range(data.2$daylight)
  
  m <- i*4-3   # index for required row within result.1 for mean value parameter
  p <- i*4-1    # index for required row within result.1 for portion value parameter
  
  curve(result.linear[p,4]+x*result.linear[p,5]+x^2*result.linear[p,6], add=TRUE, from=daylight.range[1], to=daylight.range[2],
        col=1, lty=lty[i], lwd=lwd[i])
  #curve(exp(result.GAM.Logit[p,4]+x*result.GAM.Logit[p,5]+x^2*result.GAM.Logit[p,6])/(1+exp(result.GAM.Logit[p,4]+x*result.GAM.Logit[p,5]+x^2*result.GAM.Logit[p,6])), from=daylight.range[1], to=daylight.range[2],col=i, lty="dotdash",add=TRUE, lwd=2)   # from Gamma model 
}

axis(side=1, at=(0:12)*2)
legend("topright",c( "Day", "Twilight morning", "Twilight evening", "Night", "24 hours"), col=c(rep(1,4)), 
       lty=lty, lwd=lwd)
dev.off()
