# Supplementary material for: Activity Patterns of Eurasian Lynx Are Modulated by Light Regime and Individual Traits over a Wide Latitudinal Range
Source: PLoS One. 2014 Dec 17;9(12):e114143. doi: 10.1371/journal.pone.0114143 (PMC4269461; doi:10.1371/journal.pone.0114143)
Supplement: S1 Dataset — Data table, R-Code. (ZIP) [file pone.0114143.s004.zip › lynx/LynxModelDataDay.txt]

season	daylight	lynx	area	gender	age	moon	day	month	year	date.index	days	tier	ntb	rise	set	nte	day.n	day.mean	day.act.28.n	twm.n	twm.mean	twm.act.28.n	twe.n	twe.mean	twe.act.28.n	night.n	night.mean	night.act.28.n	total.n	total.mean	total.act.28.n	twme.n	twme.mean	twme.act.28.n	day.act.28.p	twm.act.28.p	twe.act.28.p	night.act.28.p	total.act.28.p	twme.act.28.p	di.index.night.mean	di.index.twme.mean	di.index.night.act.28.p	di.index.twme.act.28.p
spring	12.35	Kika	Bavaria-Czech	male	adult	5	24	3	2011	15057	83	Kika	234	303	1044	1114	152	12.2763157894737	24	14	2.14285714285714	0	13	82.7692307692308	11	112	76.5446428571429	72	291	39.6735395189004	107	27	40.962962962963	11	0.157894736842105	0	0.846153846153846	0.642857142857143	0.367697594501718	0.407407407407407	-0.723571643978393	-0.538824864756011	-0.605633802816901	-0.441379310344828
spring	12.4333333333333	Kika	Bavaria-Czech	male	adult	6	25	3	2011	15058	84	Kika	231	300	1046	1115	147	22.2312925170068	30	14	41.9285714285714	6	14	94.4285714285714	13	109	54.1009174311927	58	284	38.9929577464789	107	28	68.1785714285714	19	0.204081632653061	0.428571428571429	0.928571428571429	0.532110091743119	0.376760563380282	0.678571428571429	-0.417512147700338	-0.508210906491601	-0.44557477110885	-0.53757225433526
spring	12.4833333333333	Kika	Bavaria-Czech	male	adult	7	26	3	2011	15059	85	Kika	229	298	1047	1117	148	9.18918918918919	17	14	120.928571428571	14	14	70.7142857142857	8	108	96.1296296296296	91	284	50.7922535211267	130	28	95.8214285714283	22	0.114864864864865	1	0.571428571428571	0.842592592592593	0.457746478873239	0.785714285714286	-0.825497678529846	-0.824985522699488	-0.760062728698379	-0.744908896034298
spring	12.55	Kika	Bavaria-Czech	male	adult	8	27	3	2011	15060	86	Kika	227	296	1049	1119	148	4.27702702702703	8	14	56.5714285714286	9	14	98.4285714285714	14	108	62.4722222222222	65	284	33.6267605633803	96	28	77.5	23	0.0540540540540541	0.642857142857143	1	0.601851851851852	0.338028169014085	0.821428571428571	-0.871847936115173	-0.895397835247459	-0.835177413201068	-0.87651598676957
spring	12.6	Kika	Bavaria-Czech	male	adult	9	28	3	2011	15061	87	Kika	225	294	1050	1120	150	13.5066666666667	20	13	24.1538461538462	5	13	138.461538461538	13	109	49.6697247706422	54	285	33.5228070175439	92	26	81.3076923076921	18	0.133333333333333	0.384615384615385	1	0.495412844036697	0.32280701754386	0.692307692307692	-0.572414113583248	-0.715092380251827	-0.575875486381323	-0.677018633540373
spring	12.6666666666667	Kika	Bavaria-Czech	male	adult	10	29	3	2011	15062	88	Kika	222	292	1052	1122	150	31.4666666666667	43	14	128.714285714286	14	14	132.071428571429	14	106	38.2264150943396	34	284	43.7429577464789	105	28	130.392857142858	28	0.286666666666667	1	1	0.320754716981132	0.369718309859155	1	-0.0969931054398432	-0.611185478295407	-0.0561192793539034	-0.55440414507772
spring	12.7166666666667	Kika	Bavaria-Czech	male	adult	11	30	3	2011	15063	89	Kika	220	290	1053	1124	150	27.68	37	14	121.571428571429	13	14	92.7142857142857	13	106	86.3207547169811	76	284	57.4014084507042	139	28	107.142857142857	26	0.246666666666667	0.928571428571429	0.928571428571429	0.716981132075472	0.48943661971831	0.928571428571429	-0.51438917981344	-0.589387132321777	-0.488056389505286	-0.580226904376013
spring	12.7833333333333	Kika	Bavaria-Czech	male	adult	12	31	3	2011	15064	90	Kika	218	288	1055	1125	152	8.92105263157895	18	14	149.714285714286	14	14	59.3571428571429	11	104	85.7211538461538	77	284	46.4718309859155	120	28	104.535714285714	25	0.118421052631579	1	0.785714285714286	0.740384615384615	0.422535211267606	0.892857142857143	-0.811478346425115	-0.842740933415067	-0.724219210371243	-0.765799256505576
spring	12.8333333333333	Kika	Bavaria-Czech	male	adult	13	1	4	2011	15065	91	Kika	215	286	1056	1127	152	9.26973684210526	20	14	98	12	13	88	10	106	28.5094339622642	28	285	24.3754385964912	70	27	93.1851851851852	22	0.131578947368421	0.857142857142857	0.769230769230769	0.264150943396226	0.245614035087719	0.814814814814815	-0.509267321397475	-0.819047505797015	-0.335006273525721	-0.721936148300721
spring	12.9	Kika	Bavaria-Czech	male	adult	14	2	4	2011	15066	92	Kika	213	284	1058	1129	153	21.797385620915	29	14	160	14	14	88.5714285714286	12	103	91.4174757281553	82	284	57.1514084507042	137	28	124.285714285714	26	0.189542483660131	1	0.857142857142857	0.796116504854369	0.482394366197183	0.928571428571429	-0.614937732358156	-0.701575532900834	-0.615399472091676	-0.660960334029228
spring	12.95	Kika	Bavaria-Czech	male	adult	15	3	4	2011	15067	93	Kika	211	282	1059	1130	153	7.7843137254902	15	14	60.2142857142857	10	15	84.6666666666667	11	102	50.4803921568627	44	284	29.7640845070422	80	29	72.8620689655172	21	0.0980392156862745	0.714285714285714	0.733333333333333	0.431372549019608	0.28169014084507	0.724137931034483	-0.732794884738347	-0.806951943391797	-0.62962962962963	-0.761513157894737
spring	13.0333333333333	Kika	Bavaria-Czech	male	adult	-14	4	4	2011	15068	94	Kika	209	279	1061	1132	155	25.5612903225806	43	14	134.5	14	14	110.642857142857	14	101	81.1188118811881	74	284	54.8838028169014	145	28	122.571428571429	28	0.27741935483871	1	1	0.732673267326733	0.51056338028169	1	-0.52078616734438	-0.654886637963217	-0.450705116043762	-0.565656565656566
spring	13.0833333333333	Kika	Bavaria-Czech	male	adult	-13	5	4	2011	15069	95	Kika	206	277	1062	1134	154	8.50649350649351	15	14	73.5714285714286	9	14	110	14	103	121.126213592233	98	285	57.3894736842105	136	28	91.7857142857143	23	0.0974025974025974	0.642857142857143	1	0.951456310679612	0.47719298245614	0.821428571428571	-0.868760073026708	-0.830365814179346	-0.814269399531166	-0.787985865724382
spring	13.15	Kika	Bavaria-Czech	male	adult	-12	6	4	2011	15070	96	Kika	204	275	1064	1136	155	3.61935483870968	7	15	37.8666666666667	6	15	45.2666666666667	6	99	75.1010101010101	67	284	32.5457746478873	86	30	41.5666666666667	12	0.0451612903225806	0.4	0.4	0.676767676767677	0.302816901408451	0.4	-0.90804527287237	-0.839802013183257	-0.874887163747969	-0.797101449275362
spring	13.2	Kika	Bavaria-Czech	male	adult	-11	7	4	2011	15071	97	Kika	202	273	1065	1137	157	9.38216560509554	17	14	113.071428571429	14	14	135.5	14	99	81.969696969697	68	284	46.0140845070423	113	28	124.285714285714	28	0.10828025477707	1	1	0.686868686868687	0.397887323943662	1	-0.794592790105093	-0.859619743909164	-0.727647867950482	-0.804597701149425
spring	13.2666666666667	Kika	Bavaria-Czech	male	adult	-10	8	4	2011	15072	98	Kika	199	271	1067	1139	157	23.1146496815287	41	15	99.6666666666667	14	14	66.7142857142857	7	98	98.5918367346939	88	284	55.3521126760564	150	29	83.7586206896552	21	0.261146496815287	0.933333333333333	0.5	0.897959183673469	0.528169014084507	0.724137931034483	-0.620157472914316	-0.567438151724024	-0.549400022429068	-0.469906375390102
spring	13.3166666666667	Kika	Bavaria-Czech	male	adult	-9	9	4	2011	15073	99	Kika	197	269	1068	1141	157	6.73248407643312	16	14	94.7857142857143	14	15	124.933333333333	15	98	81.9897959183673	71	284	43.2852112676056	116	29	110.379310344827	29	0.101910828025478	1	1	0.724489795918367	0.408450704225352	1	-0.84823464688176	-0.885024661953076	-0.753362170664569	-0.815028901734104
spring	13.3833333333333	Kika	Bavaria-Czech	male	adult	-8	10	4	2011	15074	100	Kika	195	267	1070	1143	159	23.6540880503145	48	14	140.5	14	14	50.1428571428571	8	98	76.6836734693878	70	285	48.9298245614035	140	28	95.3214285714286	22	0.30188679245283	1	0.571428571428571	0.714285714285714	0.491228070175439	0.785714285714286	-0.528510748255635	-0.602370492317044	-0.405835543766578	-0.444857496902107
spring	13.4333333333333	Kika	Bavaria-Czech	male	adult	-7	11	4	2011	15075	101	Kika	192	265	1071	1144	159	3.88050314465409	9	15	41.1333333333333	9	14	64.9285714285714	11	96	11.6145833333333	15	284	11.4718309859155	44	29	52.6206896551724	20	0.0566037735849057	0.6	0.785714285714286	0.15625	0.154929577464789	0.689655172413793	-0.499131140679104	-0.862639956703144	-0.46814404432133	-0.848299912816042
spring	13.5	Kika	Bavaria-Czech	male	adult	-6	12	4	2011	15076	102	Kika	190	263	1073	1146	160	23.85	40	14	116.857142857143	14	15	118.333333333333	15	95	34.6947368421053	34	284	37.0528169014084	103	29	117.620689655172	29	0.25	1	1	0.357894736842105	0.362676056338028	1	-0.185238459118084	-0.662827684545354	-0.177489177489178	-0.6
spring	13.55	Kika	Bavaria-Czech	male	adult	-5	13	4	2011	15077	103	Kika	188	261	1074	1148	159	20.3270440251572	32	15	102	14	15	58.4666666666667	9	95	89.9684210526316	73	284	49.9507042253521	128	30	80.2333333333333	23	0.20125786163522	0.933333333333333	0.6	0.768421052631579	0.450704225352113	0.766666666666667	-0.631407437997183	-0.59572458737515	-0.584897931316993	-0.58414554905783
spring	13.6166666666667	Kika	Bavaria-Czech	male	adult	-4	14	4	2011	15078	104	Kika	185	259	1076	1150	162	22.320987654321	36	14	133	14	14	61.1428571428571	9	95	89.1157894736842	73	285	51.9298245614035	132	28	97.0714285714286	23	0.222222222222222	1	0.642857142857143	0.768421052631579	0.463157894736842	0.821428571428571	-0.599396389063167	-0.626090360511407	-0.551357733175915	-0.574144486692015
spring	13.6666666666667	Kika	Bavaria-Czech	male	adult	-3	15	4	2011	15079	105	Kika	183	257	1077	1152	162	27.9814814814815	48	15	111.466666666667	15	15	99.2666666666667	13	92	41.1630434782609	34	284	40.4260563380282	110	30	105.366666666667	28	0.296296296296296	1	0.866666666666667	0.369565217391304	0.387323943661972	0.933333333333333	-0.190637827137492	-0.580324408399067	-0.110036275695284	-0.518072289156627
spring	13.7333333333333	Kika	Bavaria-Czech	male	adult	-2	16	4	2011	15080	106	Kika	181	255	1079	1153	162	23.5	34	15	82.1333333333333	12	15	63.8	11	92	60.1413043478261	57	284	40.5950704225352	114	30	72.9666666666667	23	0.209876543209877	0.8	0.733333333333333	0.619565217391304	0.401408450704225	0.766666666666667	-0.438076673164393	-0.512785072563925	-0.493933020546837	-0.570164348925411
spring	13.7833333333333	Kika	Bavaria-Czech	male	adult	-1	17	4	2011	15081	107	Kika	179	253	1080	1155	163	37.2024539877301	76	15	27.8	5	15	46.8	8	91	52.1758241758242	46	284	42.0105633802817	135	30	37.3	13	0.466257668711656	0.333333333333333	0.533333333333333	0.505494505494505	0.475352112676056	0.433333333333333	-0.167528067174153	-0.00130929931899907	-0.040377410850562	0.0365992270970675
spring	13.85	Kika	Bavaria-Czech	male	adult	0	18	4	2011	15082	108	Kika	176	251	1082	1157	164	10.2012195121951	22	15	0.466666666666667	0	14	47.3571428571429	8	92	36.1521739130435	35	285	19.8912280701754	65	29	23.1034482758621	8	0.134146341463415	0	0.571428571428571	0.380434782608696	0.228070175438596	0.275862068965517	-0.559850152992652	-0.387400013889153	-0.478619268418341	-0.345641025641026
spring	13.9	Kika	Bavaria-Czech	male	adult	1	19	4	2011	15083	109	Kika	174	249	1083	1159	165	8.18181818181818	19	15	29.3333333333333	6	15	42.7333333333333	8	89	41.7191011235955	38	284	21.6338028169014	71	30	36.0333333333333	14	0.115151515151515	0.4	0.533333333333333	0.426966292134831	0.25	0.466666666666667	-0.672077456860377	-0.62990884791995	-0.575178997613365	-0.604166666666667
spring	13.9666666666667	Kika	Bavaria-Czech	male	adult	2	20	4	2011	15084	110	Kika	172	247	1085	1161	166	16.066265060241	35	15	10.7333333333333	2	15	0.8	0	88	18.6704545454545	21	284	15.7852112676056	58	30	5.76666666666665	2	0.210843373493976	0.133333333333333	0	0.238636363636364	0.204225352112676	0.0666666666666667	-0.0749693556206301	0.471746008387906	-0.0618336886993603	0.519536903039074
spring	14.0166666666667	Kika	Bavaria-Czech	male	adult	3	21	4	2011	15085	111	Kika	169	245	1086	1163	165	13.969696969697	26	16	15.5	2	15	4.06666666666667	1	88	22.1931818181818	26	284	16.080985915493	55	31	9.96774193548387	3	0.157575757575758	0.125	0.0666666666666667	0.295454545454545	0.193661971830986	0.0967741935483871	-0.22740127788834	0.167183926821301	-0.304347826086957	0.239046887009992
spring	14.0833333333333	Kika	Bavaria-Czech	male	adult	4	22	4	2011	15086	112	Kika	167	243	1088	1165	167	10.0898203592814	19	15	27.7333333333333	7	15	50.1333333333333	9	88	20.5113636363636	24	285	16.3438596491228	59	30	38.9333333333333	16	0.11377245508982	0.466666666666667	0.6	0.272727272727273	0.207017543859649	0.533333333333333	-0.34056013252838	-0.58836510508701	-0.411267605633803	-0.648365206662554
spring	14.1166666666667	Kika	Bavaria-Czech	male	adult	5	23	4	2011	15087	113	Kika	165	242	1089	1167	167	7.32934131736527	15	15	55.4666666666667	9	16	98.1875	15	86	62.3023255813954	49	284	31.637323943662	88	31	77.5161290322581	24	0.0898203592814371	0.6	0.9375	0.569767441860465	0.309859154929577	0.774193548387097	-0.789482525873706	-0.827230816514701	-0.727646996727541	-0.792085848423877
spring	14.1833333333333	Kika	Bavaria-Czech	male	adult	6	24	4	2011	15088	114	Kika	162	240	1091	1168	168	12.7678571428571	31	16	21.4375	4	15	78.2	12	85	81.1058823529412	65	284	37.1654929577465	112	31	48.9032258064516	16	0.18452380952381	0.25	0.8	0.764705882352941	0.394366197183099	0.516129032258065	-0.727978086066795	-0.585936989193078	-0.611213574326817	-0.473280350781036
spring	14.2333333333333	Kika	Bavaria-Czech	male	adult	7	25	4	2011	15089	115	Kika	160	238	1092	1170	168	12.7797619047619	26	15	32.2	7	16	25.375	7	85	32.8352941176471	29	284	20.5176056338028	69	31	28.6774193548387	14	0.154761904761905	0.466666666666667	0.4375	0.341176470588235	0.242957746478873	0.451612903225806	-0.439669134748682	-0.383471740409154	-0.375882519062412	-0.489550348321723
spring	14.3	Kika	Bavaria-Czech	male	adult	8	26	4	2011	15090	116	Kika	158	236	1094	1172	169	27.9822485207101	42	16	143.9375	16	15	107.4	14	85	57.5058823529412	41	285	47.4771929824562	113	31	126.258064516129	30	0.248520710059172	1	0.933333333333333	0.482352941176471	0.396491228070175	0.967741935483871	-0.345353600909418	-0.637160376949874	-0.31993523192685	-0.591337099811676
spring	14.35	Kika	Bavaria-Czech	male	adult	9	27	4	2011	15091	117	Kika	156	234	1095	1174	171	36.4619883040936	60	15	130.666666666667	14	15	108.866666666667	15	83	110.698795180723	75	284	66.9577464788733	164	30	119.766666666667	29	0.350877192982456	0.933333333333333	1	0.903614457831325	0.577464788732394	0.966666666666667	-0.504460530303502	-0.533222784118346	-0.440606571187869	-0.467376830892144
spring	14.4166666666667	Kika	Bavaria-Czech	male	adult	10	28	4	2011	15092	118	Kika	153	232	1097	1176	171	46.6081871345029	69	16	132.5	13	16	139.125	16	81	73.7283950617284	48	284	64.3943661971831	146	32	135.8125	29	0.403508771929825	0.8125	1	0.592592592592593	0.514084507042254	0.90625	-0.225369604423374	-0.489003271869735	-0.189823874755382	-0.383842611971536
spring	14.45	Kika	Bavaria-Czech	male	adult	11	29	4	2011	15093	119	Kika	151	231	1098	1178	170	19.2176470588235	35	16	87.3125	13	16	63.25	11	82	25.2926829268293	26	284	27.2887323943662	85	32	75.28125	24	0.205882352941176	0.8125	0.6875	0.317073170731707	0.299295774647887	0.75	-0.136485976849958	-0.593272563872128	-0.212620027434842	-0.569230769230769
spring	14.5166666666667	Kika	Bavaria-Czech	male	adult	12	30	4	2011	15094	120	Kika	149	229	1100	1180	172	8.69186046511628	22	16	3.375	0	16	2.0625	0	81	47.6296296296296	35	285	19.0877192982456	57	32	2.71875	0	0.127906976744186	0	0	0.432098765432099	0.2	0	-0.69134834854353	0.523469842685179	-0.543194052806973	1
spring	14.5666666666667	Kika	Bavaria-Czech	male	adult	13	1	5	2011	15095	121	Kika	147	227	1101	1182	173	81.2254335260116	113	16	147	16	16	152.1875	15	79	83.4050632911392	61	284	89.5352112676056	205	32	149.59375	31	0.653179190751445	1	0.9375	0.772151898734177	0.721830985915493	0.96875	-0.0132395261343859	-0.296198588997625	-0.08347022587269	-0.194565096335895
spring	14.6333333333333	Kika	Bavaria-Czech	male	adult	14	2	5	2011	15096	122	Kika	145	225	1103	1184	173	15.635838150289	29	16	76.8125	14	16	63.375	11	79	1.67088607594937	2	284	17.887323943662	56	32	70.09375	25	0.167630057803468	0.875	0.6875	0.0253164556962025	0.197183098591549	0.78125	0.806909030951545	-0.635228898501683	0.737580583996966	-0.646678088711213
spring	14.6666666666667	Kika	Bavaria-Czech	male	adult	-14	3	5	2011	15097	123	Kika	142	224	1104	1186	173	22.0173410404624	39	16	45.625	8	17	99.4117647058823	15	78	56.9871794871795	38	284	37.5845070422535	100	33	73.3333333333333	23	0.225433526011561	0.5	0.882352941176471	0.487179487179487	0.352112676056338	0.696969696969697	-0.442630854705104	-0.538181744700629	-0.367304492512479	-0.511203949867072
spring	14.7333333333333	Kika	Bavaria-Czech	male	adult	-13	4	5	2011	15098	124	Kika	140	222	1106	1188	174	32.5977011494253	59	16	53.625	8	16	42.875	6	79	44.6455696202532	27	285	37.6947368421053	100	32	48.25	14	0.339080459770115	0.5	0.375	0.341772151898734	0.350877192982456	0.4375	-0.155973049183169	-0.193602274746757	-0.00395341382626351	-0.126734505087882
spring	14.7833333333333	Kika	Bavaria-Czech	male	adult	-12	5	5	2011	15099	125	Kika	138	220	1107	1190	175	9.52571428571428	21	17	112.529411764706	15	16	27.625	5	76	67.5	42	284	32.2253521126761	83	33	71.3636363636364	20	0.12	0.882352941176471	0.3125	0.552631578947368	0.292253521126761	0.606060606060606	-0.752661448866798	-0.764475441841349	-0.643192488262911	-0.669449081803005
spring	14.8166666666667	Kika	Bavaria-Czech	male	adult	-11	6	5	2011	15100	126	Kika	136	219	1108	1192	176	21.0340909090909	36	16	107.75	14	17	150.529411764706	17	75	126.293333333333	63	284	61.4683098591548	130	33	129.787878787879	31	0.204545454545455	0.875	1	0.84	0.457746478873239	0.939393939393939	-0.714457901952052	-0.721073913152674	-0.608355091383812	-0.642384105960265
spring	14.8833333333333	Kika	Bavaria-Czech	male	adult	-10	7	5	2011	15101	127	Kika	134	217	1110	1194	177	37.7853107344633	66	16	142.6875	16	16	7.3125	2	75	106.16	60	284	60.0352112676056	144	32	75	18	0.372881355932203	1	0.125	0.8	0.507042253521127	0.5625	-0.475004631388568	-0.32996042678956	-0.364161849710983	-0.202718006795017
spring	14.9166666666667	Kika	Bavaria-Czech	male	adult	-9	8	5	2011	15102	128	Kika	132	216	1111	1196	176	42.3011363636364	70	17	124.411764705882	17	17	117.235294117647	15	75	114.186666666667	66	285	70.5859649122808	168	34	120.823529411764	32	0.397727272727273	1	0.882352941176471	0.88	0.589473684210526	0.941176470588235	-0.459368263283179	-0.481364315291484	-0.377445748843828	-0.405891163255117
spring	14.9833333333333	Kika	Bavaria-Czech	male	adult	-8	9	5	2011	15103	129	Kika	130	214	1113	1198	178	25.8258426966292	56	16	102.6875	14	16	65.3125	10	74	74.0945945945946	48	284	44.9577464788732	128	32	84	24	0.314606741573034	0.875	0.625	0.648648648648649	0.450704225352113	0.75	-0.48307186404002	-0.529694613535219	-0.346784363177806	-0.408970976253298
spring	15.0166666666667	Kika	Bavaria-Czech	male	adult	-7	10	5	2011	15104	130	Kika	128	213	1114	1200	178	45.2303370786517	68	17	135.529411764706	17	18	78.7777777777778	14	71	63.0845070422535	41	284	57.2253521126761	140	35	106.342857142857	31	0.382022471910112	1	0.777777777777778	0.577464788732394	0.492957746478873	0.885714285714286	-0.164835855219182	-0.403188178345676	-0.203694540656441	-0.39731577614586
spring	15.0833333333333	Kika	Bavaria-Czech	male	adult	-6	11	5	2011	15105	131	Kika	126	211	1116	1202	179	14.3296089385475	28	16	35.8125	6	17	80.2352941176471	13	72	34.7361111111111	27	284	24.6584507042254	74	33	58.6969696969697	19	0.156424581005587	0.375	0.764705882352941	0.375	0.26056338028169	0.575757575757576	-0.415901410432997	-0.607550861445448	-0.411300919842313	-0.57271676300578
spring	15.1166666666667	Kika	Bavaria-Czech	male	adult	-5	12	5	2011	15106	132	Kika	123	210	1117	1204	178	10.747191011236	28	18	35.9444444444444	8	17	111.882352941176	17	72	66.8194444444444	44	285	32.5368421052631	97	35	72.8285714285712	25	0.157303370786517	0.444444444444444	1	0.611111111111111	0.340350877192982	0.714285714285714	-0.722891396588249	-0.742815603531554	-0.590576766856215	-0.639042357274401
spring	15.1666666666667	Kika	Bavaria-Czech	male	adult	-4	13	5	2011	15107	133	Kika	122	208	1118	1206	180	41.9055555555556	69	17	151.176470588235	17	17	102.705882352941	15	70	120.757142857143	60	284	71.5211267605634	161	34	126.941176470588	32	0.383333333333333	1	0.882352941176471	0.857142857142857	0.566901408450704	0.941176470588235	-0.484755190163694	-0.503626098619817	-0.381957773512476	-0.421169504071059
spring	15.2166666666667	Kika	Bavaria-Czech	male	adult	-3	14	5	2011	15108	134	Kika	120	207	1120	1208	181	24.3922651933702	46	17	138.529411764706	17	17	39.7058823529412	5	69	55.4057971014493	40	284	39.6760563380282	108	34	89.1176470588236	22	0.25414364640884	1	0.294117647058824	0.579710144927536	0.380281690140845	0.647058823529412	-0.388650187939369	-0.570217883013141	-0.39043595160361	-0.435989902632528
spring	15.2666666666667	Kika	Bavaria-Czech	male	adult	-2	15	5	2011	15109	135	Kika	118	205	1121	1209	181	22.3591160220994	44	17	12.7058823529412	3	17	42.4705882352941	9	69	104.144927536232	61	284	42.8556338028169	117	34	27.5882352941177	12	0.243093922651934	0.176470588235294	0.529411764705882	0.884057971014493	0.411971830985915	0.352941176470588	-0.646507488722453	-0.104692624017491	-0.56865809476451	-0.184296619411123
spring	15.3	Kika	Bavaria-Czech	male	adult	-1	16	5	2011	15110	136	Kika	116	204	1122	1211	181	51.4640883977901	80	17	158.647058823529	17	18	81.5555555555556	13	69	155.63768115942	69	285	84.978947368421	179	35	119	30	0.441988950276243	1	0.722222222222222	1	0.628070175438596	0.857142857142857	-0.503006772874786	-0.396188500680624	-0.386973180076628	-0.319562575941677
spring	15.35	Kika	Bavaria-Czech	male	adult	0	17	5	2011	15111	137	Kika	114	203	1124	1213	182	46.6648351648352	76	18	84.0555555555556	12	17	17.6470588235294	4	67	62.9850746268657	36	284	51.1478873239437	128	35	51.8	16	0.417582417582418	0.666666666666667	0.235294117647059	0.537313432835821	0.450704225352113	0.457142857142857	-0.148839515627816	-0.0521522716873317	-0.125386465132257	-0.0452261306532663
spring	15.3833333333333	Kika	Bavaria-Czech	male	adult	1	18	5	2011	15112	138	Kika	112	202	1125	1215	183	54.2185792349727	99	18	63.1666666666667	13	18	44	9	65	27.0615384615385	19	284	47.9225352112676	140	36	53.5833333333333	22	0.540983606557377	0.722222222222222	0.5	0.292307692307692	0.492957746478873	0.611111111111111	0.334116651686392	0.00589271457718195	0.298426150121065	-0.0608695652173913
spring	15.4333333333333	Kika	Bavaria-Czech	male	adult	2	19	5	2011	15113	139	Kika	110	200	1126	1217	183	31.1092896174863	67	17	77.4705882352941	15	18	54.3888888888889	13	66	3.77272727272727	2	284	29.0070422535211	97	35	65.6	28	0.366120218579235	0.882352941176471	0.722222222222222	0.0303030303030303	0.341549295774648	0.8	0.783686402962224	-0.356643198589656	0.847117794486215	-0.372071227741331
spring	15.4833333333333	Kika	Bavaria-Czech	male	adult	3	20	5	2011	15114	140	Kika	108	199	1128	1219	183	23.3005464480874	49	18	15.4444444444444	6	18	76.0555555555556	13	65	48.2923076923077	30	284	31.8661971830986	98	36	45.75	19	0.26775956284153	0.333333333333333	0.722222222222222	0.461538461538462	0.345070422535211	0.527777777777778	-0.349081783989376	-0.32511623305965	-0.265706051873199	-0.326846021751574
spring	15.5166666666667	Kika	Bavaria-Czech	male	adult	4	21	5	2011	15115	141	Kika	107	198	1129	1221	184	23.7391304347826	49	18	75.2777777777778	15	18	164.388888888889	18	65	106	57	285	54.6385964912281	139	36	119.833333333333	33	0.266304347826087	0.833333333333333	1	0.876923076923077	0.487719298245614	0.916666666666667	-0.634048257372654	-0.66930803008126	-0.534118335405544	-0.549770290964778
spring	15.55	Kika	Bavaria-Czech	male	adult	5	22	5	2011	15116	142	Kika	105	197	1130	1223	185	33.0756756756757	56	18	84.2777777777778	12	18	36.3888888888889	12	63	65.9047619047619	35	284	43.8133802816902	115	36	60.3333333333334	24	0.302702702702703	0.666666666666667	0.666666666666667	0.555555555555556	0.404929577464789	0.666666666666667	-0.331672470152572	-0.291809729562903	-0.294611616515045	-0.37546468401487
spring	15.5833333333333	Kika	Bavaria-Czech	male	adult	6	23	5	2011	15117	143	Kika	103	196	1131	1225	185	31.1513513513514	64	18	85.4444444444444	16	19	84.8947368421053	12	62	68.2258064516129	38	284	46.2816901408451	130	37	85.1621621621622	28	0.345945945945946	0.888888888888889	0.631578947368421	0.612903225806452	0.457746478873239	0.756756756756757	-0.373068177032888	-0.464355423366483	-0.278414257137661	-0.372549019607843
spring	15.6333333333333	Kika	Bavaria-Czech	male	adult	7	24	5	2011	15118	144	Kika	102	195	1133	1226	184	20.0217391304348	41	19	64.6315789473684	13	19	87.2105263157895	15	62	95.6612903225806	47	284	44.0140845070423	116	38	75.9210526315789	28	0.222826086956522	0.684210526315789	0.789473684210526	0.758064516129032	0.408450704225352	0.736842105263158	-0.653851749472612	-0.582631717031984	-0.545665773011618	-0.535618479880775
spring	15.6666666666667	Kika	Bavaria-Czech	male	adult	8	25	5	2011	15119	145	Kika	100	194	1134	1228	186	14.5322580645161	37	18	23.1666666666667	6	18	57.1666666666667	10	63	3.76190476190476	3	285	15.3894736842105	56	36	40.1666666666667	16	0.198924731182796	0.333333333333333	0.555555555555556	0.0476190476190476	0.196491228070175	0.444444444444444	0.588731684789453	-0.468645567131906	0.613707165109034	-0.381615598885794
spring	15.7	Kika	Bavaria-Czech	male	adult	9	26	5	2011	15120	146	Kika	98	193	1135	1230	187	24.379679144385	54	19	38.4210526315789	9	18	44.7777777777778	11	60	8.8	7	284	23.3204225352112	81	37	41.5135135135135	20	0.288770053475936	0.473684210526316	0.611111111111111	0.116666666666667	0.285211267605634	0.540540540540541	0.46955484640428	-0.260024346643563	0.424488898659046	-0.303590101080516
spring	15.7333333333333	Kika	Bavaria-Czech	male	adult	10	27	5	2011	15121	147	Kika	97	192	1136	1232	187	13.3475935828877	33	18	2.38888888888889	0	19	74.5789473684211	18	60	30.2833333333333	15	284	20.3274647887324	66	37	39.4594594594595	18	0.176470588235294	0	0.947368421052632	0.25	0.232394366197183	0.486486486486487	-0.388159063935661	-0.49447686193797	-0.172413793103448	-0.467625899280575
spring	15.7666666666667	Kika	Bavaria-Czech	male	adult	11	28	5	2011	15122	148	Kika	95	191	1137	1233	186	21.8870967741935	52	19	65.2631578947368	19	19	101.894736842105	15	60	35.15	25	284	32.9436619718309	111	38	83.5789473684209	34	0.279569892473118	1	0.789473684210526	0.416666666666667	0.390845070422535	0.894736842105263	-0.232531176653566	-0.584945146049147	-0.196911196911197	-0.523855421686747
spring	15.8	Kika	Bavaria-Czech	male	adult	12	29	5	2011	15123	149	Kika	94	190	1138	1235	186	18.4569892473118	40	20	121.85	20	20	126.15	20	59	120.627118644068	55	285	54.421052631579	135	40	124	40	0.21505376344086	1	1	0.932203389830508	0.473684210526316	1	-0.734592405600702	-0.740876325621769	-0.625099285146942	-0.646017699115044
spring	15.8333333333333	Kika	Bavaria-Czech	male	adult	13	30	5	2011	15124	150	Kika	93	189	1139	1237	188	35.1010638297872	61	19	118.894736842105	19	19	117.684210526316	18	58	111.086206896552	55	284	61.75	153	38	118.289473684211	37	0.324468085106383	1	0.947368421052632	0.948275862068966	0.538732394366197	0.973684210526316	-0.519779476620834	-0.542330779998942	-0.490128260556276	-0.500107828337287
spring	15.8666666666667	Kika	Bavaria-Czech	male	adult	14	31	5	2011	15125	151	Kika	91	188	1140	1238	189	44.1269841269841	84	18	106.277777777778	16	19	93	14	58	72.2758620689655	31	284	57.0845070422535	145	37	99.4594594594596	30	0.444444444444444	0.888888888888889	0.736842105263158	0.53448275862069	0.51056338028169	0.810810810810811	-0.241822935279403	-0.385360023902003	-0.0919765166340509	-0.291866028708134
spring	15.8833333333333	Kika	Bavaria-Czech	male	adult	-14	1	6	2011	15126	152	Kika	90	188	1141	1240	188	22.968085106383	47	19	10.1052631578947	3	20	124.95	20	57	41.8771929824561	28	284	33.0845070422535	98	39	69	23	0.25	0.157894736842105	1	0.491228070175439	0.345070422535211	0.58974358974359	-0.291603466487834	-0.500520532099479	-0.325443786982249	-0.404580152671756
spring	15.9166666666667	Kika	Bavaria-Czech	male	adult	-13	2	6	2011	15127	153	Kika	89	187	1142	1241	188	44.8191489361702	83	20	79.95	17	20	11.65	3	57	19.9122807017544	16	285	39.9754385964912	119	40	45.8	20	0.441489361702128	0.85	0.15	0.280701754385965	0.417543859649123	0.5	0.384772410770663	-0.0108238829799724	0.222638583796356	-0.0621468926553672
spring	15.95	Kika	Bavaria-Czech	male	adult	-12	3	6	2011	15128	154	Kika	87	186	1143	1243	189	33.0529100529101	66	20	40.55	9	19	27	7	56	32.9642857142857	24	284	33.1584507042254	106	39	33.9487179487179	16	0.349206349206349	0.45	0.368421052631579	0.428571428571429	0.373239436619718	0.41025641025641	0.00134244324670992	-0.0133699422316437	-0.102040816326531	-0.0803858520900322
spring	15.9666666666667	Kika	Bavaria-Czech	male	adult	-11	4	6	2011	15129	155	Kika	86	186	1144	1244	189	31.021164021164	53	19	41.5789473684211	8	20	96.45	13	56	37.7678571428571	22	284	37.6654929577465	96	39	69.7179487179487	21	0.28042328042328	0.421052631578947	0.65	0.392857142857143	0.338028169014085	0.538461538461538	-0.0980780509378994	-0.384128702790931	-0.166994106090373	-0.315109343936382
spring	16	Kika	Bavaria-Czech	male	adult	-10	5	6	2011	15130	156	Kika	85	185	1145	1245	189	17.7566137566138	44	20	70.8	15	20	100.9	19	55	69.3636363636364	37	284	37.3415492957747	115	40	85.85	34	0.232804232804233	0.75	0.95	0.672727272727273	0.404929577464789	0.85	-0.592365409141853	-0.65723011084357	-0.485817486454903	-0.5699975568043
spring	16.0166666666667	Kika	Bavaria-Czech	male	adult	-9	6	6	2011	15131	157	Kika	84	185	1146	1247	189	35.3650793650794	74	21	115.428571428571	18	20	40.2	9	55	93.5636363636364	45	285	52.8350877192982	146	41	78.7317073170729	27	0.391534391534392	0.857142857142857	0.45	0.818181818181818	0.512280701754386	0.658536585365854	-0.451401044907753	-0.380086321561387	-0.352683896620278	-0.254270615706034
spring	16.05	Kika	Bavaria-Czech	male	adult	-8	7	6	2011	15132	158	Kika	83	184	1147	1248	191	33.2984293193717	71	20	75.1	16	19	17.1578947368421	5	54	39.0925925925926	18	284	36.2640845070422	110	39	46.8717948717949	21	0.371727748691099	0.8	0.263157894736842	0.333333333333333	0.387323943661972	0.538461538461538	-0.0800398049397239	-0.169306817953476	0.0544554455445545	-0.183185840707965
spring	16.0666666666667	Kika	Bavaria-Czech	male	adult	-7	8	6	2011	15133	159	Kika	83	184	1148	1249	191	25.5759162303665	52	19	103.052631578947	17	20	57.95	11	54	20.0740740740741	14	284	31.9929577464789	94	39	79.9230769230767	28	0.272251308900524	0.894736842105263	0.55	0.259259259259259	0.330985915492958	0.717948717948718	0.120522307225051	-0.515143880223244	0.0244436337103247	-0.450108459869848
spring	16.0833333333333	Kika	Bavaria-Czech	male	adult	-6	9	6	2011	15134	160	Kika	82	183	1148	1250	190	36.5684210526316	67	20	86.45	19	21	133.428571428571	21	53	95.5094339622642	38	284	58.2429577464789	145	41	110.512195121951	40	0.352631578947368	0.95	1	0.716981132075472	0.51056338028169	0.975609756097561	-0.446259616367825	-0.502743162168625	-0.34063689536719	-0.469024838117329
spring	16.1	Kika	Bavaria-Czech	male	adult	-5	10	6	2011	15135	161	Kika	81	183	1149	1251	190	36.0315789473684	67	20	76.4	17	21	73.6666666666667	15	54	106.111111111111	44	285	54.9157894736842	143	41	75	32	0.352631578947368	0.85	0.714285714285714	0.814814814814815	0.501754385964912	0.780487804878049	-0.49302241384985	-0.350967007963595	-0.395892469527467	-0.377591480684264
spring	16.1166666666667	Kika	Bavaria-Czech	male	adult	-4	11	6	2011	15136	162	Kika	80	183	1150	1252	192	25.21875	47	20	106.6	17	19	80.8421052631579	16	53	88.188679245283	42	284	46.4225352112676	122	39	94.0512820512821	33	0.244791666666667	0.85	0.842105263157895	0.792452830188679	0.429577464788732	0.846153846153846	-0.555254004648043	-0.57711506291611	-0.527996210326859	-0.551230260741829
spring	16.1333333333333	Kika	Bavaria-Czech	male	adult	-3	12	6	2011	15137	163	Kika	80	182	1150	1253	192	31.859375	62	19	54.5263157894737	11	20	91.6	19	53	82.377358490566	46	284	47.0105633802817	138	39	73.5384615384615	30	0.322916666666667	0.578947368421053	0.95	0.867924528301887	0.485915492957746	0.769230769230769	-0.442221883863109	-0.39544537067658	-0.457666281564615	-0.408657373440939
spring	16.15	Kika	Bavaria-Czech	male	adult	-2	13	6	2011	15138	164	Kika	79	182	1151	1254	191	27.5497382198953	51	21	124.47619047619	19	20	67.2	17	52	102.153846153846	41	284	51.169014084507	128	41	96.5365853658534	36	0.267015706806283	0.904761904761905	0.85	0.788461538461538	0.450704225352113	0.878048780487805	-0.575189253976041	-0.555958506565676	-0.494037966231041	-0.533623285379726
spring	16.15	Kika	Bavaria-Czech	male	adult	-1	14	6	2011	15139	165	Kika	79	182	1151	1255	191	14.5497382198953	29	21	0	0	21	74.4761904761905	16	52	40.1538461538462	22	285	22.5649122807018	67	42	37.2380952380952	16	0.151832460732984	0	0.761904761904762	0.423076923076923	0.235087719298246	0.380952380952381	-0.468051741527951	-0.438102069602977	-0.471803852889667	-0.430042115114647
spring	16.1666666666667	Kika	Bavaria-Czech	male	adult	0	15	6	2011	15140	166	Kika	79	182	1152	1256	192	23.375	44	21	92.1904761904762	17	20	35.05	7	51	26.2352941176471	17	284	29.7992957746479	85	41	64.3170731707317	24	0.229166666666667	0.80952380952381	0.35	0.333333333333333	0.299295774647887	0.585365853658537	-0.0576552541870469	-0.466884539164899	-0.185185185185185	-0.437305053025577
spring	16.1666666666667	Kika	Bavaria-Czech	male	adult	1	16	6	2011	15141	167	Kika	78	182	1152	1256	192	19.4322916666667	42	20	15.9	4	21	92.8095238095238	21	51	36.6274509803922	25	284	27.6971830985916	92	41	55.2926829268293	25	0.21875	0.2	1	0.490196078431373	0.323943661971831	0.609756097560976	-0.306729187502391	-0.479898339949169	-0.382886776145203	-0.471941122355106
spring	16.1833333333333	Kika	Bavaria-Czech	male	adult	2	17	6	2011	15142	168	Kika	78	182	1153	1257	191	29.2774869109948	59	21	118.428571428571	21	21	91.8571428571429	18	51	66.4901960784314	34	284	47.1795774647887	132	42	105.142857142857	39	0.308900523560209	1	0.857142857142857	0.666666666666667	0.464788732394366	0.928571428571429	-0.38857272104563	-0.564389049632761	-0.366726296958855	-0.500755515261408
spring	16.1833333333333	Kika	Bavaria-Czech	male	adult	3	18	6	2011	15143	169	Kika	78	182	1153	1257	191	16.6649214659686	37	21	95.9047619047619	21	21	115.238095238095	20	52	98.0961538461538	42	285	44.6245614035088	120	42	105.571428571428	41	0.193717277486911	1	0.952380952380952	0.807692307692308	0.421052631578947	0.976190476190476	-0.709571883661005	-0.727332803034938	-0.613110798310879	-0.668833244539158
spring	16.2	Kika	Bavaria-Czech	male	adult	4	19	6	2011	15144	170	Kika	78	182	1154	1258	192	42.8125	81	21	161.714285714286	21	20	73.4	15	51	62.4509803921569	26	284	57.2852112676057	143	41	118.634146341464	36	0.421875	1	0.75	0.509803921568627	0.503521126760563	0.878048780487805	-0.186564992141568	-0.469639029733073	-0.0943768497204866	-0.350923482849604
spring	16.2	Kika	Bavaria-Czech	male	adult	5	20	6	2011	15145	171	Kika	78	182	1154	1258	192	26.4375	50	20	84.7	19	21	113.809523809524	21	51	73.9803921568627	37	284	45.5387323943662	127	41	99.6097560975611	40	0.260416666666667	0.95	1	0.725490196078431	0.447183098591549	0.975609756097561	-0.473450409440939	-0.580514470231113	-0.47172156619018	-0.578622816032888
summer	16.2	Kika	Bavaria-Czech	male	adult	6	21	6	2011	15146	172	Kika	78	182	1154	1258	191	51.020942408377	86	21	100.142857142857	21	21	70.3809523809524	12	51	109.960784313725	44	284	66.669014084507	163	42	85.2619047619047	33	0.450261780104712	1	0.571428571428571	0.862745098039216	0.573943661971831	0.785714285714286	-0.366127529536903	-0.251249244233535	-0.314151681000782	-0.271406959152799
summer	16.2	Kika	Bavaria-Czech	male	adult	7	22	6	2011	15147	173	Kika	78	182	1154	1258	191	34.6649214659686	65	21	60.3333333333333	15	21	109.714285714286	20	52	29.4038461538462	16	285	41.1263157894737	116	42	85.0238095238097	35	0.340314136125654	0.714285714285714	0.952380952380952	0.307692307692308	0.407017543859649	0.833333333333333	0.0821160685240851	-0.420748784295673	0.0503418272218769	-0.420074349442379
summer	16.1833333333333	Kika	Bavaria-Czech	male	adult	8	23	6	2011	15148	174	Kika	78	183	1154	1259	192	13.9322916666667	31	21	32.0476190476191	9	20	64.15	15	51	7.27450980392157	6	284	17.6126760563381	61	41	47.7073170731708	24	0.161458333333333	0.428571428571429	0.75	0.117647058823529	0.214788732394366	0.585365853658537	0.313945592973029	-0.54794353982775	0.156970362239298	-0.567613539717639
summer	16.2	Kika	Bavaria-Czech	male	adult	9	24	6	2011	15149	175	Kika	79	183	1155	1259	193	40.7875647668394	77	20	73.2	14	20	126.1	19	51	50.0980392156863	28	284	50.75	138	40	99.65	33	0.398963730569948	0.7	0.95	0.549019607843137	0.485915492957746	0.825	-0.102441685381075	-0.419135972137416	-0.158289572393098	-0.348079161816065
summer	16.2	Kika	Bavaria-Czech	male	adult	10	25	6	2011	15150	176	Kika	79	183	1155	1259	192	31.4739583333333	65	21	2.61904761904762	0	20	101.2	17	51	81.8235294117647	35	284	43.2922535211267	117	41	50.7073170731707	17	0.338541666666667	0	0.85	0.686274509803922	0.411971830985915	0.414634146341463	-0.444401478625106	-0.234035778158722	-0.339312406576981	-0.101028841288582
summer	16.1833333333333	Kika	Bavaria-Czech	male	adult	11	26	6	2011	15151	177	Kika	80	184	1155	1258	192	13.1614583333333	28	20	79.85	15	20	69.15	14	53	64.188679245283	31	285	31.259649122807	88	40	74.5	29	0.145833333333333	0.75	0.7	0.584905660377358	0.308771929824561	0.725	-0.659691404686736	-0.699720753371755	-0.600860677783755	-0.665071770334928
summer	16.1833333333333	Kika	Bavaria-Czech	male	adult	12	27	6	2011	15152	178	Kika	80	184	1155	1258	192	24.1041666666667	42	20	50.25	9	20	94.8	20	52	14.6538461538462	9	284	29.193661971831	80	40	72.525	29	0.21875	0.45	1	0.173076923076923	0.28169014084507	0.725	0.243828819516228	-0.501099564486223	0.116564417177914	-0.536423841059603
summer	16.1833333333333	Kika	Bavaria-Czech	male	adult	13	28	6	2011	15153	179	Kika	81	184	1155	1258	193	25.8704663212435	56	19	75.7894736842105	17	20	89.9	16	52	63.6153846153846	30	284	40.6302816901408	119	39	83.025641025641	33	0.290155440414508	0.894736842105263	0.8	0.576923076923077	0.419014084507042	0.846153846153846	-0.421797612684839	-0.524859667594286	-0.330728568145254	-0.489301999298492
summer	16.15	Kika	Bavaria-Czech	male	adult	14	29	6	2011	15154	180	Kika	82	185	1154	1258	190	36.3578947368421	60	21	129.428571428571	21	21	37.4761904761905	8	52	42.7692307692308	23	284	44.4964788732394	112	42	83.4523809523808	29	0.315789473684211	1	0.380952380952381	0.442307692307692	0.394366197183099	0.69047619047619	-0.0810257669716138	-0.393075518311113	-0.166889185580774	-0.372353673723537
summer	16.15	Kika	Bavaria-Czech	male	adult	15	30	6	2011	15155	181	Kika	82	185	1154	1257	190	32.6842105263158	62	21	31.7619047619048	6	21	109.761904761905	18	53	86.9622641509434	34	285	48.3894736842106	120	42	70.7619047619049	24	0.326315789473684	0.285714285714286	0.857142857142857	0.641509433962264	0.421052631578947	0.571428571428571	-0.453653597158129	-0.368092065414901	-0.325672070593064	-0.273031825795645
summer	16.1333333333333	Kika	Bavaria-Czech	male	adult	-14	1	7	2011	15156	182	Kika	83	186	1154	1257	190	23.9	51	21	139.428571428571	21	21	26.3809523809524	6	52	55.9230769230769	24	284	38.4894366197183	102	42	82.9047619047617	27	0.268421052631579	1	0.285714285714286	0.461538461538462	0.359154929577465	0.642857142857143	-0.401175676977932	-0.552454411699139	-0.264559068219634	-0.410891089108911
summer	16.1166666666667	Kika	Bavaria-Czech	male	adult	-13	2	7	2011	15157	183	Kika	84	187	1154	1256	191	13.0785340314136	30	20	36.9	12	20	76.5	15	53	64.2830188679245	30	284	28.7781690140845	87	40	56.7	27	0.157068062827225	0.6	0.75	0.566037735849057	0.306338028169014	0.675	-0.661885431683844	-0.625141622335437	-0.565573770491803	-0.622463426144408
summer	16.1	Kika	Bavaria-Czech	male	adult	-12	3	7	2011	15158	184	Kika	85	187	1153	1255	190	14.9052631578947	34	20	132.15	20	21	38.6666666666667	10	53	50.1132075471698	17	284	31.4894366197183	81	41	84.2682926829269	30	0.178947368421053	1	0.476190476190476	0.320754716981132	0.285211267605634	0.731707317073171	-0.541506805796536	-0.699410532746887	-0.283783783783784	-0.606991824076685
summer	16.0833333333333	Kika	Bavaria-Czech	male	adult	-11	4	7	2011	15159	185	Kika	86	188	1153	1255	190	24.8263157894737	55	20	9.2	3	21	128.952380952381	21	53	66.0943396226415	33	284	39.1267605633803	112	41	70.5365853658537	24	0.289473684210526	0.15	1	0.622641509433962	0.394366197183099	0.585365853658537	-0.453890522963265	-0.479329687148747	-0.365269461077844	-0.338224504768892
summer	16.0666666666667	Kika	Bavaria-Czech	male	adult	-10	5	7	2011	15160	186	Kika	87	189	1153	1254	190	22.1315789473684	43	20	113.65	20	20	87.05	18	55	78.4	42	285	43.9684210526316	123	40	100.35	38	0.226315789473684	1	0.9	0.763636363636364	0.431578947368421	0.95	-0.559708915763573	-0.638613755022238	-0.542774287095215	-0.615212527964206
summer	16.05	Kika	Bavaria-Czech	male	adult	-9	6	7	2011	15161	187	Kika	88	189	1152	1253	191	20.7643979057592	38	20	67	13	19	85.4736842105263	18	54	37.5925925925926	21	284	31.5492957746479	90	39	76	31	0.198952879581152	0.65	0.947368421052632	0.388888888888889	0.316901408450704	0.794871794871795	-0.288366390095265	-0.570825668217725	-0.323107372587828	-0.599621774956099
summer	16.0333333333333	Kika	Bavaria-Czech	male	adult	-8	7	7	2011	15162	188	Kika	90	190	1152	1252	190	23.4105263157895	49	19	52.0526315789474	11	20	69.75	14	55	43.2363636363636	28	284	32.4295774647887	102	39	61.1282051282051	25	0.257894736842105	0.578947368421053	0.7	0.509090909090909	0.359154929577465	0.641025641025641	-0.297475806220026	-0.446158561503882	-0.327510917030568	-0.426212280438373
summer	16	Kika	Bavaria-Czech	male	adult	-7	8	7	2011	15163	189	Kika	91	191	1151	1251	189	23.3439153439153	46	20	57.55	14	20	112.3	19	55	52.5272727272727	30	284	37.669014084507	109	40	84.925	33	0.243386243386243	0.7	0.95	0.545454545454545	0.383802816901408	0.825	-0.384643474357821	-0.568778993125339	-0.382926829268293	-0.544385291568652
summer	15.9833333333333	Kika	Bavaria-Czech	male	adult	-6	9	7	2011	15164	190	Kika	92	192	1151	1250	189	16.9206349206349	39	20	71.65	17	20	61.75	12	56	22.9642857142857	14	285	25.0947368421052	82	40	66.7	29	0.206349206349206	0.85	0.6	0.25	0.287719298245614	0.725	-0.151527211222764	-0.595300013287523	-0.0956521739130435	-0.556881124840221
summer	15.95	Kika	Bavaria-Czech	male	adult	-5	10	7	2011	15165	191	Kika	94	193	1150	1249	190	19.6105263157895	37	20	93.3	16	18	29.6666666666667	8	56	35.7321428571429	26	284	28.6161971830986	87	38	63.1578947368421	24	0.194736842105263	0.8	0.444444444444444	0.464285714285714	0.306338028169014	0.631578947368421	-0.291305366768221	-0.526135062953071	-0.409013120365088	-0.528662420382166
summer	15.9166666666667	Kika	Bavaria-Czech	male	adult	-4	11	7	2011	15166	192	Kika	95	194	1149	1248	189	28.1640211640212	48	18	63.6111111111111	13	20	99.05	17	57	90.9298245614035	41	284	48	119	38	82.2631578947368	30	0.253968253968254	0.722222222222222	0.85	0.719298245614035	0.419014084507042	0.789473684210526	-0.527028101368825	-0.489907803421562	-0.478111587982833	-0.513210568454764
summer	15.9	Kika	Bavaria-Czech	male	adult	-3	12	7	2011	15167	193	Kika	96	195	1149	1247	187	17.192513368984	41	20	98.85	16	20	101.8	18	57	87.0526315789474	48	284	42.9225352112676	123	40	100.325	34	0.219251336898396	0.8	0.9	0.842105263157895	0.433098591549296	0.85	-0.670152247808349	-0.707405085827462	-0.586846990188279	-0.589897474368592
summer	15.8666666666667	Kika	Bavaria-Czech	male	adult	-2	13	7	2011	15168	194	Kika	98	196	1148	1245	187	11.6149732620321	25	20	15.25	5	20	57.35	12	58	28	21	285	18.4140350877193	63	40	36.3	17	0.133689839572193	0.25	0.6	0.362068965517241	0.221052631578947	0.425	-0.413606911447084	-0.515183982321625	-0.46066579877255	-0.521416606843742
summer	15.8333333333333	Kika	Bavaria-Czech	male	adult	-1	14	7	2011	15169	195	Kika	100	197	1147	1244	188	18.25	44	19	46.5789473684211	10	18	29.8333333333333	8	59	37.7627118644068	26	284	24.9330985915493	88	37	38.4324324324324	18	0.234042553191489	0.526315789473684	0.444444444444444	0.440677966101695	0.309859154929577	0.486486486486487	-0.348362205915728	-0.356061509119085	-0.306253340459647	-0.350359138068635
summer	15.8	Kika	Bavaria-Czech	male	adult	0	15	7	2011	15170	196	Kika	101	198	1146	1243	188	31.8085106382979	63	18	92.8888888888889	15	19	52.2631578947368	13	59	78.8474576271186	37	284	46.8204225352113	128	37	72.027027027027	28	0.335106382978723	0.833333333333333	0.684210526315789	0.627118644067797	0.450704225352113	0.756756756756757	-0.425091820406779	-0.387329013678905	-0.303476061088729	-0.386175115207373
summer	15.7666666666667	Kika	Bavaria-Czech	male	adult	1	16	7	2011	15171	197	Kika	103	199	1145	1241	187	13.9732620320856	35	19	3.78947368421053	1	19	121.578947368421	18	59	84.9661016949153	45	284	35.2394366197183	99	38	62.6842105263158	19	0.18716577540107	0.0526315789473684	0.947368421052632	0.76271186440678	0.348591549295775	0.5	-0.717538874200942	-0.635436401286513	-0.605916030534351	-0.455252918287938
summer	15.75	Kika	Bavaria-Czech	male	adult	2	17	7	2011	15172	198	Kika	104	200	1145	1240	186	38.2204301075269	66	20	65.75	13	19	127.631578947368	19	60	88.3666666666667	44	285	56.6701754385965	142	39	95.8974358974357	32	0.354838709677419	0.65	1	0.733333333333333	0.498245614035088	0.82051282051282	-0.396140189932555	-0.430047148138896	-0.347826086956522	-0.396199859254046
summer	15.7166666666667	Kika	Bavaria-Czech	male	adult	3	18	7	2011	15173	199	Kika	106	201	1144	1238	186	52.4838709677419	100	19	175.684210526316	19	18	116.833333333333	16	61	111.262295081967	53	284	77.4295774647887	188	37	147.054054054054	35	0.537634408602151	1	0.888888888888889	0.868852459016393	0.661971830985915	0.945945945945946	-0.358960612832801	-0.47394590815747	-0.235493169570122	-0.275220372184133
summer	15.6833333333333	Kika	Bavaria-Czech	male	adult	4	19	7	2011	15174	200	Kika	108	202	1143	1237	186	18.2150537634409	42	18	122.833333333333	18	19	32.4736842105263	7	61	28.3770491803279	15	284	27.9823943661972	82	37	76.4324324324323	25	0.225806451612903	1	0.368421052631579	0.245901639344262	0.288732394366197	0.675675675675676	-0.218105532372113	-0.615096935047069	-0.0426008968609866	-0.499032882011605
summer	15.65	Kika	Bavaria-Czech	male	adult	5	20	7	2011	15175	201	Kika	109	203	1142	1235	185	28.9243243243243	48	19	69.7368421052632	16	19	89.2105263157895	13	61	71.9508196721311	48	284	44.9295774647887	125	38	79.4736842105263	29	0.259459459459459	0.842105263157895	0.684210526315789	0.786885245901639	0.440140845070423	0.763157894736842	-0.426532182688321	-0.466331075353198	-0.504065040650406	-0.492558074836556
summer	15.6166666666667	Kika	Bavaria-Czech	male	adult	6	21	7	2011	15176	202	Kika	111	204	1141	1233	185	26.6	61	18	7.88888888888889	3	18	14.6666666666667	3	64	55.953125	36	285	31.2561403508772	103	36	11.2777777777778	6	0.32972972972973	0.166666666666667	0.166666666666667	0.5625	0.36140350877193	0.166666666666667	-0.355566491274558	0.404517453798767	-0.26088602801969	0.328493647912886
summer	15.55	Kika	Bavaria-Czech	male	adult	7	22	7	2011	15177	203	Kika	113	206	1139	1232	184	24.5163043478261	49	19	63.3684210526316	13	18	97.7777777777778	16	63	66.1111111111111	33	284	40.9859154929578	111	37	80.1081081081081	29	0.266304347826087	0.684210526315789	0.888888888888889	0.523809523809524	0.390845070422535	0.783783783783784	-0.458964945128898	-0.531346389005494	-0.325908942024238	-0.492796195272066
summer	15.5166666666667	Kika	Bavaria-Czech	male	adult	8	23	7	2011	15178	204	Kika	115	207	1138	1230	184	12.3423913043478	26	17	68.8235294117647	14	19	69.4736842105263	15	64	12.40625	10	284	19.5598591549296	65	36	69.1666666666667	29	0.141304347826087	0.823529411764706	0.789473684210526	0.15625	0.22887323943662	0.805555555555556	-0.00258029096898268	-0.697152890449626	-0.0502283105022832	-0.701530612244898
summer	15.4833333333333	Kika	Bavaria-Czech	male	adult	9	24	7	2011	15179	205	Kika	117	208	1137	1228	183	34.1912568306011	64	18	143.944444444444	18	18	129.944444444444	18	65	85.8153846153846	49	284	59.031690140845	149	36	136.944444444444	36	0.349726775956284	1	1	0.753846153846154	0.524647887323944	1	-0.430177256548082	-0.600419356383742	-0.366191818389579	-0.481781376518219
summer	15.45	Kika	Bavaria-Czech	male	adult	10	25	7	2011	15180	206	Kika	118	209	1136	1226	183	34.4098360655738	65	18	180.388888888889	18	18	27.6111111111111	6	66	122.227272727273	57	285	63.5368421052632	146	36	104	24	0.355191256830601	1	0.333333333333333	0.863636363636364	0.512280701754386	0.666666666666667	-0.560642604670635	-0.502783370839749	-0.417159160383126	-0.304812834224599
summer	15.4	Kika	Bavaria-Czech	male	adult	11	26	7	2011	15181	207	Kika	120	211	1135	1224	183	32.9180327868852	57	18	55.5555555555556	11	16	89.625	14	67	16.8955223880597	15	284	33.7676056338028	97	34	71.5882352941177	25	0.311475409836066	0.611111111111111	0.875	0.223880597014925	0.341549295774648	0.735294117647059	0.321649606067155	-0.370027589897854	0.163619744058501	-0.404882542607093
summer	15.35	Kika	Bavaria-Czech	male	adult	12	27	7	2011	15182	208	Kika	122	212	1133	1222	182	29.9230769230769	58	17	1.35294117647059	0	18	37.6666666666667	11	67	44.910447761194	30	284	32.2394366197183	99	35	20.0285714285714	11	0.318681318681319	0	0.611111111111111	0.447761194029851	0.348591549295775	0.314285714285714	-0.200276158330776	0.198081661386835	-0.168414294885513	0.00694444444444442
summer	15.3166666666667	Kika	Bavaria-Czech	male	adult	13	28	7	2011	15183	209	Kika	124	213	1132	1221	181	35.6132596685083	64	18	22.8888888888889	5	18	115.333333333333	16	67	70.7910447761194	43	284	48.1584507042253	128	36	69.111111111111	21	0.353591160220994	0.277777777777778	0.888888888888889	0.641791044776119	0.450704225352113	0.583333333333333	-0.330604906363703	-0.319866819855095	-0.289536906635739	-0.245208845208845
summer	15.2833333333333	Kika	Bavaria-Czech	male	adult	14	29	7	2011	15184	210	Kika	126	214	1131	1219	181	22.1823204419889	40	17	98.9411764705882	16	17	94.2352941176471	16	70	49.6714285714286	34	285	37.8105263157894	106	34	96.5882352941177	32	0.220994475138122	0.941176470588235	0.941176470588235	0.485714285714286	0.371929824561403	0.941176470588235	-0.38257026956668	-0.626467682928498	-0.374581192763011	-0.619686800894855
summer	15.2166666666667	Kika	Bavaria-Czech	male	adult	-14	30	7	2011	15185	211	Kika	128	216	1129	1217	180	22.7333333333333	41	18	101.611111111111	17	17	124.294117647059	15	69	74.4347826086957	46	284	46.3732394366197	119	35	112.628571428571	32	0.227777777777778	0.944444444444444	0.882352941176471	0.666666666666667	0.419014084507042	0.914285714285714	-0.532082450854638	-0.664110321536622	-0.490683229813665	-0.601111883252259
summer	15.1833333333333	Kika	Bavaria-Czech	male	adult	-13	31	7	2011	15186	212	Kika	130	217	1128	1215	180	46.4888888888889	78	17	86.7647058823529	9	18	118.611111111111	18	69	49.768115942029	30	284	54.2676056338028	135	35	103.142857142857	27	0.433333333333333	0.529411764705882	1	0.434782608695652	0.475352112676056	0.771428571428571	-0.0340674121213338	-0.37862265031612	-0.00166944908180297	-0.280632411067194
summer	15.1333333333333	Kika	Bavaria-Czech	male	adult	-12	1	8	2011	15187	213	Kika	131	218	1126	1213	179	20.9832402234637	45	17	78.5294117647059	13	17	74.5294117647059	16	71	35.4929577464789	27	284	31.2605633802817	101	34	76.5294117647059	29	0.251396648044693	0.764705882352941	0.941176470588235	0.380281690140845	0.355633802816901	0.852941176470588	-0.256917392540083	-0.569630405990611	-0.204035874439462	-0.544710608540396
summer	15.0833333333333	Kika	Bavaria-Czech	male	adult	-11	2	8	2011	15188	214	Kika	133	220	1125	1211	178	39.6516853932584	67	18	80.5	15	17	121.117647058824	16	72	71.0138888888889	42	285	55.0140350877193	140	35	100.228571428572	31	0.376404494382022	0.833333333333333	0.941176470588235	0.583333333333333	0.491228070175439	0.885714285714286	-0.283396202469171	-0.43306244506308	-0.215609756097561	-0.403535546229175
summer	15.0333333333333	Kika	Bavaria-Czech	male	adult	-10	3	8	2011	15189	215	Kika	135	221	1123	1209	178	12.5168539325843	28	17	75.5882352941177	17	16	109.9375	16	73	13.7808219178082	18	284	22.1056338028169	79	33	92.2424242424243	33	0.157303370786517	1	1	0.246575342465753	0.278169014084507	1	-0.0480638666479355	-0.761035888168799	-0.221036585365854	-0.728155339805825
summer	15	Kika	Bavaria-Czech	male	adult	-9	4	8	2011	15190	216	Kika	137	222	1122	1207	178	21.061797752809	54	17	32.1176470588235	9	17	76.3529411764706	12	72	27.4861111111111	26	284	26.6619718309859	101	34	54.235294117647	21	0.303370786516854	0.529411764705882	0.705882352941177	0.361111111111111	0.355633802816901	0.617647058823529	-0.132329352770054	-0.440568095536956	-0.0868952559887271	-0.341227125941873
summer	14.9333333333333	Kika	Bavaria-Czech	male	adult	-8	5	8	2011	15191	217	Kika	139	224	1120	1204	178	26.0449438202247	47	16	96.5625	15	16	62.0625	10	74	75.3108108108108	46	284	44.8838028169014	118	32	79.3125	25	0.264044943820225	0.9375	0.625	0.621621621621622	0.415492957746479	0.78125	-0.486068770045946	-0.505588919475568	-0.403737356420367	-0.494793416190796
summer	14.9	Kika	Bavaria-Czech	male	adult	-7	6	8	2011	15192	218	Kika	141	225	1119	1202	175	10.8742857142857	22	17	113.647058823529	17	17	84.1176470588235	12	76	65.4210526315789	39	285	35.919298245614	90	34	98.8823529411762	29	0.125714285714286	1	0.705882352941177	0.513157894736842	0.315789473684211	0.852941176470588	-0.714942329372995	-0.801847326093481	-0.606449335059433	-0.743087755452516
summer	14.8333333333333	Kika	Bavaria-Czech	male	adult	-6	7	8	2011	15193	219	Kika	143	227	1117	1200	176	24.1022727272727	42	17	39.1176470588235	8	16	123.8125	14	75	86.48	58	284	47.0915492957746	122	33	80.1818181818182	22	0.238636363636364	0.470588235294118	0.875	0.773333333333333	0.429577464788732	0.666666666666667	-0.564084330465594	-0.537757437070938	-0.528372510854918	-0.472803347280335
summer	14.8	Kika	Bavaria-Czech	male	adult	-5	8	8	2011	15194	220	Kika	145	228	1116	1198	176	16.0284090909091	35	16	75.9375	16	16	33.4375	8	76	41.2105263157895	35	284	27.1232394366197	94	32	54.6875	24	0.198863636363636	1	0.5	0.460526315789474	0.330985915492958	0.75	-0.439947337349209	-0.546681664791901	-0.396825396825397	-0.580838323353293
summer	14.75	Kika	Bavaria-Czech	male	adult	-4	9	8	2011	15195	221	Kika	147	229	1114	1196	175	23.16	42	15	51.3333333333333	13	17	106.588235294118	15	77	26.012987012987	22	284	30.4154929577465	92	32	80.6875000000002	28	0.24	0.866666666666667	0.882352941176471	0.285714285714286	0.323943661971831	0.875	-0.0580193961419001	-0.553961337538218	-0.0869565217391304	-0.569506726457399
summer	14.6833333333333	Kika	Bavaria-Czech	male	adult	-3	10	8	2011	15196	222	Kika	149	231	1112	1194	173	24.5953757225434	43	17	2.88235294117647	0	16	113.8125	15	79	100.46835443038	60	285	49.3403508771931	118	33	56.6666666666667	15	0.248554913294798	0	0.9375	0.759493670886076	0.414035087719298	0.454545454545455	-0.606674521982208	-0.394665085951392	-0.50685925818393	-0.292974588938715
summer	14.6333333333333	Kika	Bavaria-Czech	male	adult	-2	11	8	2011	15197	223	Kika	151	232	1110	1192	174	36.7471264367816	61	16	171.3125	16	15	110.133333333333	15	79	103.430379746835	55	284	66.7535211267604	147	31	141.709677419355	31	0.350574712643678	1	1	0.69620253164557	0.517605633802817	1	-0.475705804201609	-0.588167829494409	-0.330182778511363	-0.480851063829787
summer	14.5833333333333	Kika	Bavaria-Czech	male	adult	-1	12	8	2011	15198	224	Kika	152	234	1109	1189	173	18.514450867052	37	16	71.375	13	16	124.625	16	79	83.5569620253165	56	284	45.5633802816901	122	32	98	29	0.213872832369942	0.8125	1	0.708860759493671	0.429577464788732	0.90625	-0.637225539601867	-0.682194771047279	-0.536436444373959	-0.618126108692146
summer	14.5333333333333	Kika	Bavaria-Czech	male	adult	0	13	8	2011	15199	225	Kika	154	235	1107	1187	172	28.9825581395349	42	16	152.4375	16	16	146.9375	16	80	37.5375	29	284	44.9929577464789	103	32	149.6875	32	0.244186046511628	1	1	0.3625	0.362676056338028	1	-0.128606951042044	-0.675574537319504	-0.195016770483948	-0.607476635514019
summer	14.4833333333333	Kika	Bavaria-Czech	male	adult	1	14	8	2011	15200	226	Kika	156	236	1105	1185	171	16.5438596491228	28	16	109.3125	16	16	9.875	2	81	67.5802469135803	51	284	35.9507042253521	97	32	59.59375	18	0.16374269005848	1	0.125	0.62962962962963	0.341549295774648	0.5625	-0.60667969443951	-0.565422142214222	-0.587223587223587	-0.54906894816306
summer	14.4166666666667	Kika	Bavaria-Czech	male	adult	2	15	8	2011	15201	227	Kika	158	238	1103	1183	171	34.7017543859649	68	16	107.9375	15	15	105.266666666667	13	83	96.3975903614458	66	285	60.4947368421053	162	31	106.645161290323	28	0.39766081871345	0.9375	0.866666666666667	0.795180722891566	0.568421052631579	0.903225806451613	-0.470603694429979	-0.508984625240231	-0.33325457767277	-0.388631090487239
summer	14.3833333333333	Kika	Bavaria-Czech	male	adult	3	16	8	2011	15202	228	Kika	160	239	1102	1180	171	33.2748538011696	54	15	135.066666666667	15	16	58.8125	10	82	84.0487804878049	60	284	54.75	139	31	95.709677419355	25	0.315789473684211	1	0.625	0.731707317073171	0.48943661971831	0.806451612903226	-0.432768103326704	-0.484048924529103	-0.397058823529412	-0.437216338880484
summer	14.3166666666667	Kika	Bavaria-Czech	male	adult	4	17	8	2011	15203	229	Kika	162	241	1100	1178	170	35.5	62	15	44	6	15	86.5333333333333	9	84	61.0119047619048	51	284	46.1901408450704	128	30	65.2666666666667	15	0.364705882352941	0.4	0.6	0.607142857142857	0.450704225352113	0.5	-0.264339459726163	-0.295401918623883	-0.249459576307825	-0.156462585034014
summer	14.2666666666667	Kika	Bavaria-Czech	male	adult	5	18	8	2011	15204	230	Kika	164	242	1098	1176	168	10.6071428571429	19	16	40.3125	10	16	3.3125	0	84	23.3690476190476	23	284	15.6443661971831	52	32	21.8125	10	0.113095238095238	0.625	0	0.273809523809524	0.183098591549296	0.3125	-0.375613174491939	-0.345634811346735	-0.415384615384615	-0.468531468531469
summer	14.2166666666667	Kika	Bavaria-Czech	male	adult	6	19	8	2011	15205	231	Kika	166	243	1096	1174	169	19.396449704142	41	15	47.2666666666667	10	14	82.6428571428571	13	87	46.2183908045977	43	285	32.1578947368421	107	29	64.3448275862069	23	0.242603550295858	0.666666666666667	0.928571428571429	0.494252873563218	0.375438596491228	0.793103448275862	-0.408778576500283	-0.536752953101244	-0.341517445080303	-0.531520882584712
summer	14.15	Kika	Bavaria-Czech	male	adult	7	20	8	2011	15206	232	Kika	167	245	1094	1171	167	15.3532934131737	29	16	55.5625	9	16	124.5625	16	85	74.8823529411765	60	284	41.5880281690141	114	32	90.0625	25	0.173652694610778	0.5625	1	0.705882352941177	0.401408450704225	0.78125	-0.659706689463226	-0.708709806831373	-0.605126151381658	-0.636292377033118
summer	14.1	Kika	Bavaria-Czech	male	adult	8	21	8	2011	15207	233	Kika	169	246	1092	1169	167	20.622754491018	43	15	110.333333333333	15	15	110	12	87	77.4942528735632	63	284	47.5035211267606	133	30	110.166666666667	27	0.25748502994012	1	0.8	0.724137931034483	0.46830985915493	0.9	-0.57962936202511	-0.684641856986974	-0.475389145982331	-0.555095706156234
summer	14.0333333333333	Kika	Bavaria-Czech	male	adult	9	22	8	2011	15208	234	Kika	171	248	1090	1167	166	10.9036144578313	20	15	21.2	5	15	93.4666666666667	12	88	118.352272727273	77	284	49.1021126760564	114	30	57.3333333333333	17	0.120481927710843	0.333333333333333	0.8	0.875	0.401408450704225	0.566666666666667	-0.831286377815558	-0.680419045376965	-0.757942511346445	-0.649327878433665
summer	13.9833333333333	Kika	Bavaria-Czech	male	adult	10	23	8	2011	15209	235	Kika	173	249	1088	1164	166	22.1566265060241	44	15	102.2	13	14	45.1428571428571	9	90	39.3777777777778	30	285	32.9368421052632	96	29	74.6551724137931	22	0.265060240963855	0.866666666666667	0.642857142857143	0.333333333333333	0.336842105263158	0.758620689655172	-0.279862159586827	-0.542274252658501	-0.114093959731544	-0.482142857142857
summer	13.9166666666667	Kika	Bavaria-Czech	male	adult	11	24	8	2011	15210	236	Kika	175	251	1086	1162	165	15.9333333333333	34	15	31.8666666666667	5	15	68.3333333333333	10	89	61.1797752808989	50	284	33.7218309859155	99	30	50.1	15	0.206060606060606	0.333333333333333	0.666666666666667	0.561797752808989	0.348591549295775	0.5	-0.586754220659376	-0.517415446744069	-0.463284852784675	-0.416309012875537
summer	13.8833333333333	Kika	Bavaria-Czech	male	adult	12	25	8	2011	15211	237	Kika	176	252	1085	1160	165	12.4	20	15	8.73333333333333	0	15	43.2	9	89	19.5730337078652	18	284	16.080985915493	47	30	25.9666666666667	9	0.121212121212121	0	0.6	0.202247191011236	0.165492957746479	0.3	-0.224346359291539	-0.353605560382276	-0.250526315789474	-0.424460431654676
summer	13.8333333333333	Kika	Bavaria-Czech	male	adult	13	26	8	2011	15212	238	Kika	178	253	1083	1157	164	15.1890243902439	26	14	9.35714285714286	2	15	14.1333333333333	2	91	25.8461538461538	25	284	18.2605633802817	55	29	11.8275862068965	4	0.158536585365854	0.142857142857143	0.133333333333333	0.274725274725275	0.193661971830986	0.137931034482759	-0.259707156491821	0.124421165684757	-0.268171976492422	0.0695035460992908
summer	13.7666666666667	Kika	Bavaria-Czech	male	adult	14	27	8	2011	15213	239	Kika	180	255	1081	1155	163	17.6748466257669	33	15	68.0666666666667	13	14	112.428571428571	14	93	81.1612903225806	66	285	45.6982456140351	126	29	89.4827586206895	27	0.202453987730061	0.866666666666667	1	0.709677419354839	0.442105263157895	0.931034482758621	-0.64234039954427	-0.670114937990341	-0.556085918854415	-0.642777155655095
summer	13.7166666666667	Kika	Bavaria-Czech	male	adult	15	28	8	2011	15214	240	Kika	182	256	1079	1153	162	19.2037037037037	30	15	87.5333333333333	14	15	115.333333333333	12	92	104.130434782609	74	284	55.4014084507043	130	30	101.433333333333	26	0.185185185185185	0.933333333333333	0.8	0.804347826086957	0.457746478873239	0.866666666666667	-0.688590621552282	-0.681628392484342	-0.625711960943857	-0.647887323943662
summer	13.65	Kika	Bavaria-Czech	male	adult	-14	29	8	2011	15215	241	Kika	183	258	1077	1150	162	44.6296296296296	59	15	146.066666666667	15	15	133.466666666667	14	92	109.423913043478	75	284	75.669014084507	163	30	139.766666666667	29	0.364197530864198	1	0.933333333333333	0.815217391304348	0.573943661971831	0.966666666666667	-0.420595867446801	-0.515937895434552	-0.382409830469906	-0.452690166975881
summer	13.6	Kika	Bavaria-Czech	male	adult	-13	30	8	2011	15216	242	Kika	185	259	1075	1148	162	26.7962962962963	49	13	82.8461538461538	11	14	90	11	95	84.4947368421053	64	284	51.7781690140845	135	27	86.5555555555555	22	0.302469135802469	0.846153846153846	0.785714285714286	0.673684210526316	0.475352112676056	0.814814814814815	-0.51844644549265	-0.527201437673583	-0.380283565200027	-0.458563535911602
summer	13.55	Kika	Bavaria-Czech	male	adult	-12	31	8	2011	15217	243	Kika	187	260	1073	1146	160	18.2125	35	15	112.333333333333	15	14	119.785714285714	14	96	31.78125	28	285	32.7263157894737	92	29	115.931034482758	29	0.21875	1	1	0.291666666666667	0.32280701754386	1	-0.271408926115765	-0.728462499959834	-0.142857142857143	-0.641025641025641
summer	13.4666666666667	Kika	Bavaria-Czech	male	adult	-11	1	9	2011	15218	244	Kika	189	262	1070	1143	160	25.5625	44	15	79.3333333333333	11	14	40.5	9	95	90.6421052631579	69	284	50.9084507042254	133	29	60.5862068965517	20	0.275	0.733333333333333	0.642857142857143	0.726315789473684	0.46830985915493	0.689655172413793	-0.560043254015433	-0.40654942085908	-0.450722733245729	-0.429848078641644
summer	13.4166666666667	Kika	Bavaria-Czech	male	adult	-10	2	9	2011	15219	245	Kika	190	263	1068	1141	159	40.6415094339623	67	14	86.9285714285714	11	15	97.3333333333333	12	96	101.802083333333	76	284	66.5915492957745	166	29	92.3103448275862	23	0.421383647798742	0.785714285714286	0.8	0.791666666666667	0.584507042253521	0.793103448275862	-0.429366970540307	-0.388628166794716	-0.305249513933895	-0.306071428571429
summer	13.35	Kika	Bavaria-Czech	male	adult	-9	3	9	2011	15220	246	Kika	192	265	1066	1139	158	17.0253164556962	30	14	47.8571428571429	8	14	102.071428571429	13	98	62.0918367346939	46	284	38.2887323943662	97	28	74.9642857142859	21	0.189873417721519	0.571428571428571	0.928571428571429	0.469387755102041	0.341549295774648	0.75	-0.569617566629934	-0.629842589725823	-0.423981191222571	-0.595959595959596
summer	13.3	Kika	Bavaria-Czech	male	adult	-8	4	9	2011	15221	247	Kika	194	266	1064	1136	157	13.9617834394904	28	15	5.33333333333333	0	14	8.21428571428571	2	99	16.6767676767677	18	285	14.1684210526316	48	29	6.72413793103448	2	0.178343949044586	0	0.142857142857143	0.181818181818182	0.168421052631579	0.0689655172413793	-0.088613336413177	0.349882675217395	-0.0096463022508039	0.442273534635879
summer	13.2333333333333	Kika	Bavaria-Czech	male	adult	-7	5	9	2011	15222	248	Kika	195	268	1062	1134	157	17.6433121019108	31	14	25.2142857142857	5	14	111.285714285714	14	99	67.959595959596	64	284	40.1725352112676	114	28	68.2499999999998	19	0.197452229299363	0.357142857142857	1	0.646464646464647	0.401408450704225	0.678571428571429	-0.587787085708961	-0.589180771583767	-0.532057635129984	-0.549207997922618
summer	13.1833333333333	Kika	Bavaria-Czech	male	adult	-6	6	9	2011	15223	249	Kika	197	269	1060	1132	157	16.656050955414	31	14	5.14285714285714	0	14	8	2	99	52.4848484848485	53	284	28.1514084507042	86	28	6.57142857142857	2	0.197452229299363	0	0.142857142857143	0.535353535353535	0.302816901408451	0.0714285714285714	-0.518199760481717	0.434167743957378	-0.461106233538191	0.468697123519459
summer	13.1333333333333	Kika	Bavaria-Czech	male	adult	-5	7	9	2011	15224	250	Kika	199	270	1058	1129	155	18.5870967741935	31	14	60.7142857142857	7	14	139.714285714286	14	101	80.1782178217822	74	284	48.5387323943662	126	28	100.214285714286	21	0.2	0.5	1	0.732673267326733	0.443661971830986	0.75	-0.623610842526474	-0.687089554265146	-0.571125265392781	-0.578947368421053
summer	13.0666666666667	Kika	Bavaria-Czech	male	adult	-4	8	9	2011	15225	251	Kika	200	272	1056	1127	155	16.0645161290323	29	14	78.6428571428571	13	13	123.769230769231	12	103	54.8932038834951	58	285	38.0842105263158	112	27	100.37037037037	25	0.187096774193548	0.928571428571429	0.923076923076923	0.563106796116505	0.392982456140351	0.925925925925926	-0.547208785000528	-0.724060088655393	-0.501210653753027	-0.663804207814513
summer	13.0166666666667	Kika	Bavaria-Czech	male	adult	-3	9	9	2011	15226	252	Kika	202	273	1054	1125	154	8.88961038961039	17	14	5.5	1	15	117.066666666667	14	101	78.2277227722772	64	284	39.0950704225352	96	29	63.2068965517243	15	0.11038961038961	0.0714285714285714	0.933333333333333	0.633663366336634	0.338028169014085	0.517241379310345	-0.795916379279171	-0.753396918470852	-0.703274863907371	-0.64823403496254
summer	12.95	Kika	Bavaria-Czech	male	adult	-2	10	9	2011	15227	253	Kika	204	275	1052	1122	153	21.5816993464052	34	15	145.933333333333	13	14	133	14	102	108.627450980392	94	284	64.9049295774647	155	29	139.689655172414	27	0.222222222222222	0.866666666666667	1	0.92156862745098	0.545774647887324	0.931034482758621	-0.668507177994177	-0.732355452574973	-0.611428571428571	-0.614617940199336
summer	12.9	Kika	Bavaria-Czech	male	adult	-1	11	9	2011	15228	254	Kika	205	276	1050	1120	153	30.797385620915	38	13	119	13	14	91	13	104	92.2788461538462	77	284	60.3169014084507	141	27	104.481481481481	26	0.248366013071895	1	0.928571428571429	0.740384615384615	0.496478873239437	0.962962962962963	-0.499539672659518	-0.544682975536695	-0.497616474925316	-0.589928057553957
summer	12.8166666666667	Kika	Bavaria-Czech	male	adult	0	12	9	2011	15229	255	Kika	207	278	1047	1118	152	10.7236842105263	19	14	56.1428571428571	9	13	43.7692307692308	8	106	42.7452830188679	44	285	26.3719298245614	80	27	50.1851851851852	17	0.125	0.642857142857143	0.615384615384615	0.415094339622642	0.280701754385965	0.62962962962963	-0.598881939704606	-0.64787774532944	-0.537117903930131	-0.668711656441718
summer	12.7666666666667	Kika	Bavaria-Czech	male	adult	1	13	9	2011	15230	256	Kika	209	279	1045	1115	152	7.84210526315789	13	14	48.7857142857143	7	14	92.8571428571429	14	104	31.4519230769231	39	284	22.6971830985916	73	28	70.8214285714286	21	0.0855263157894737	0.5	1	0.375	0.257042253521127	0.75	-0.600850022538477	-0.800616502186432	-0.628571428571429	-0.795275590551181
summer	12.7166666666667	Kika	Bavaria-Czech	male	adult	2	14	9	2011	15231	257	Kika	210	280	1043	1113	150	14.6266666666667	21	14	85.1428571428571	11	14	73.7142857142857	12	106	98.9811320754717	92	284	52.5	136	28	79.4285714285714	23	0.14	0.785714285714286	0.857142857142857	0.867924528301887	0.47887323943662	0.821428571428571	-0.742505940109523	-0.688977095526437	-0.722201422688132	-0.708766716196137
spring	12.95	Kubicka	Bavaria-Czech	female	adult	4	3	4	2010	14702	93	Kubicka	211	282	1059	1130	162	7.33333333333333	15	14	0	0	16	60.1875	13	108	36.7407407407407	50	300	20.3966666666666	78	30	32.1	13	0.0925925925925926	0	0.8125	0.462962962962963	0.26	0.433333333333333	-0.667226890756302	-0.628064243448859	-0.666666666666667	-0.647887323943662
spring	13.0333333333333	Kubicka	Bavaria-Czech	female	adult	5	4	4	2010	14703	94	Kubicka	209	279	1061	1132	164	14.7317073170732	41	14	1.5	0	15	50.2	10	107	41.5046728971963	54	300	25.4366666666667	105	29	26.6896551724138	10	0.25	0	0.666666666666667	0.504672897196262	0.35	0.344827586206897	-0.476079105342731	-0.288690355329948	-0.337461300309597	-0.159420289855073
spring	13.0833333333333	Kubicka	Bavaria-Czech	female	adult	6	5	4	2010	14704	95	Kubicka	206	277	1062	1134	164	10.5548780487805	22	14	3.5	1	15	56.5333333333333	10	107	60.8785046728972	67	300	30.4733333333333	100	29	30.9310344827586	11	0.134146341463415	0.0714285714285714	0.666666666666667	0.626168224299065	0.333333333333333	0.379310344827586	-0.704483320077255	-0.491158448509175	-0.647129365912157	-0.477477477477477
spring	13.15	Kubicka	Bavaria-Czech	female	adult	7	6	4	2010	14705	96	Kubicka	204	275	1064	1136	164	13.3292682926829	30	15	0.4	0	16	69.5625	10	105	87.6	88	300	41.6766666666667	128	31	36.0967741935484	10	0.182926829268293	0	0.625	0.838095238095238	0.426666666666667	0.32258064516129	-0.735869118677654	-0.460637849109766	-0.641678989876009	-0.276264591439689
spring	13.2	Kubicka	Bavaria-Czech	female	adult	8	7	4	2010	14706	97	Kubicka	202	273	1065	1137	166	20.0301204819277	43	14	3.14285714285714	1	15	63.2	12	105	56.1142857142857	57	300	34.03	113	29	34.2068965517241	13	0.259036144578313	0.0714285714285714	0.8	0.542857142857143	0.376666666666667	0.448275862068966	-0.473891215848137	-0.261385615307721	-0.35393861343636	-0.267547723935389
spring	13.2666666666667	Kubicka	Bavaria-Czech	female	adult	9	8	4	2010	14707	98	Kubicka	199	271	1067	1139	166	18.0481927710843	43	15	31.8666666666667	7	15	64.8	11	104	16.2884615384615	16	300	20.4666666666666	77	30	48.3333333333333	18	0.259036144578313	0.466666666666667	0.733333333333333	0.153846153846154	0.256666666666667	0.6	0.0512493505266639	-0.45622844697199	0.254769921436588	-0.396914446002805
spring	13.3166666666667	Kubicka	Bavaria-Czech	female	adult	10	9	4	2010	14708	99	Kubicka	197	269	1068	1141	167	9.05389221556886	19	14	4.14285714285714	1	16	5.8125	1	103	13.4563106796117	17	300	10.1633333333333	38	30	5.03333333333333	2	0.11377245508982	0.0714285714285714	0.0625	0.16504854368932	0.126666666666667	0.0666666666666667	-0.195574357305566	0.285404593564476	-0.183903252710592	0.261061946902655
spring	13.3833333333333	Kubicka	Bavaria-Czech	female	adult	11	10	4	2010	14709	100	Kubicka	195	267	1070	1143	168	5.42261904761905	13	14	30.5714285714286	6	15	30.4666666666667	6	103	35.2038834951456	39	300	18.0733333333333	64	29	30.5172413793104	12	0.0773809523809524	0.428571428571429	0.4	0.378640776699029	0.213333333333333	0.413793103448276	-0.733050166358227	-0.698239281777737	-0.660626029654036	-0.684914333472629
spring	13.4333333333333	Kubicka	Bavaria-Czech	female	adult	12	11	4	2010	14710	101	Kubicka	192	265	1071	1144	168	12.3035714285714	31	15	3.2	0	15	36.1333333333333	7	102	31.9019607843137	41	300	19.7033333333333	79	30	19.6666666666666	7	0.18452380952381	0	0.466666666666667	0.401960784313726	0.263333333333333	0.233333333333333	-0.443346983390231	-0.23031092906349	-0.370746268656716	-0.116809116809117
spring	13.5	Kubicka	Bavaria-Czech	female	adult	13	12	4	2010	14711	102	Kubicka	190	263	1073	1146	169	21.5502958579882	41	14	7.35714285714286	3	16	6.875	2	101	21.8316831683168	25	300	20.2	71	30	7.1	5	0.242603550295858	0.214285714285714	0.125	0.247524752475248	0.236666666666667	0.166666666666667	-0.00648627187242839	0.504368119952912	-0.0100406406885011	0.185542168674699
spring	13.55	Kubicka	Bavaria-Czech	female	adult	14	13	4	2010	14712	103	Kubicka	188	261	1074	1148	169	18.887573964497	47	15	9.33333333333333	3	16	27.0625	5	100	20.16	27	300	19.27	82	31	18.4838709677419	8	0.27810650887574	0.2	0.3125	0.27	0.273333333333333	0.258064516129032	-0.0325865580448076	0.0108024454897864	0.0147900248299686	0.0373798504805981
spring	13.6166666666667	Kubicka	Bavaria-Czech	female	adult	-14	14	4	2010	14713	104	Kubicka	185	259	1076	1150	171	18.2280701754386	40	14	21.4285714285714	4	16	13.5	4	99	30.5353535353535	34	300	22.1866666666667	82	30	17.2	8	0.233918128654971	0.285714285714286	0.25	0.343434343434343	0.273333333333333	0.266666666666667	-0.252387597575334	0.0290185203525805	-0.189686924493554	-0.0654205607476636
spring	13.6666666666667	Kubicka	Bavaria-Czech	female	adult	-13	15	4	2010	14714	105	Kubicka	183	257	1077	1152	171	12.4444444444444	28	15	52.0666666666667	12	16	1.3125	0	98	26.9081632653061	33	300	18.5566666666666	73	31	25.8709677419355	12	0.16374269005848	0.8	0	0.336734693877551	0.243333333333333	0.387096774193548	-0.367541559825983	-0.350420954162771	-0.34565398831525	-0.405479452054795
spring	13.7333333333333	Kubicka	Bavaria-Czech	female	adult	-12	16	4	2010	14715	106	Kubicka	181	255	1079	1153	171	16.8187134502924	35	15	19.8	6	16	33.9375	6	98	22.0102040816327	26	300	19.5766666666667	73	31	27.0967741935484	12	0.204678362573099	0.4	0.375	0.26530612244898	0.243333333333333	0.387096774193548	-0.133701657458565	-0.234041822024433	-0.128999492127984	-0.308256295824036
spring	13.7833333333333	Kubicka	Bavaria-Czech	female	adult	-11	17	4	2010	14716	107	Kubicka	179	253	1080	1155	173	6.97687861271676	18	15	4.06666666666667	0	16	63.25	10	96	29.8229166666667	35	300	17.1433333333333	63	31	34.6129032258064	10	0.104046242774566	0	0.625	0.364583333333333	0.21	0.32258064516129	-0.620819705123444	-0.664490732853313	-0.555955287164333	-0.512237762237762
spring	13.85	Kubicka	Bavaria-Czech	female	adult	-10	18	4	2010	14717	108	Kubicka	176	251	1082	1157	173	13.3294797687861	39	15	8.53333333333333	2	16	70.4375	13	96	41.2083333333333	44	300	25.0566666666666	98	31	40.4838709677419	15	0.225433526011561	0.133333333333333	0.8125	0.458333333333333	0.326666666666667	0.483870967741935	-0.511183928705491	-0.504603241153011	-0.340612891863332	-0.364353312302839
spring	13.9	Kubicka	Bavaria-Czech	female	adult	-9	19	4	2010	14718	109	Kubicka	174	249	1083	1159	174	14.0804597701149	37	15	39.1333333333333	6	16	98.5	15	95	57.0315789473684	57	300	33.4366666666666	115	31	69.7741935483871	21	0.21264367816092	0.4	0.9375	0.6	0.383333333333333	0.67741935483871	-0.603992234674798	-0.664169865048905	-0.476661951909477	-0.522182878566965
spring	13.9666666666667	Kubicka	Bavaria-Czech	female	adult	-8	20	4	2010	14719	110	Kubicka	172	247	1085	1161	175	25.6857142857143	63	15	2.66666666666667	0	16	98.75	13	94	59.2234042553191	53	300	38.94	129	31	52.258064516129	13	0.36	0	0.8125	0.563829787234043	0.43	0.419354838709677	-0.394983372173358	-0.34091688443756	-0.220635651773376	-0.076158940397351
spring	14.0166666666667	Kubicka	Bavaria-Czech	female	adult	-7	21	4	2010	14720	111	Kubicka	169	245	1086	1163	175	25.16	61	17	23.5294117647059	6	16	31.1875	7	92	58.8478260869565	58	300	35.72	132	33	27.2424242424242	13	0.348571428571429	0.352941176470588	0.4375	0.630434782608696	0.44	0.393939393939394	-0.401008187642973	-0.0397390821613621	-0.287907625935795	-0.0611007462686567
spring	14.0833333333333	Kubicka	Bavaria-Czech	female	adult	-6	22	4	2010	14721	112	Kubicka	167	243	1088	1165	176	4.31818181818182	9	16	52	9	17	55.1176470588235	11	91	3.7032967032967	4	300	9.55333333333333	33	33	53.6060606060606	20	0.0511363636363636	0.5625	0.647058823529412	0.043956043956044	0.11	0.606060606060606	0.0766548352948509	-0.85090243264452	0.0755088640840446	-0.844380403458213
spring	14.1166666666667	Kubicka	Bavaria-Czech	female	adult	-5	23	4	2010	14722	113	Kubicka	165	242	1089	1167	176	7.38636363636364	18	16	4.8125	1	17	45.4705882352941	10	91	29.6593406593407	30	300	16.1633333333333	59	33	25.7575757575758	11	0.102272727272727	0.0625	0.588235294117647	0.32967032967033	0.196666666666667	0.333333333333333	-0.601229682264665	-0.554285714285714	-0.526452732003469	-0.530434782608696
spring	14.1833333333333	Kubicka	Bavaria-Czech	female	adult	-4	24	4	2010	14723	114	Kubicka	162	240	1091	1168	177	10.1864406779661	24	17	29.1764705882353	5	16	3.125	1	90	20.5	23	300	13.98	53	33	16.5454545454546	6	0.135593220338983	0.294117647058824	0.0625	0.255555555555556	0.176666666666667	0.181818181818182	-0.336095001380834	-0.237881145887371	-0.306692344727973	-0.145631067961165
spring	14.2333333333333	Kubicka	Bavaria-Czech	female	adult	-3	25	4	2010	14724	115	Kubicka	160	238	1092	1170	178	2.62359550561798	4	16	53.5625	10	18	36.3333333333333	7	89	33.3707865168539	36	301	16.4385382059801	57	34	44.4411764705882	17	0.0224719101123595	0.625	0.388888888888889	0.404494382022472	0.18936877076412	0.5	-0.854221944747932	-0.888511283686051	-0.894736842105263	-0.913978494623656
spring	14.3	Kubicka	Bavaria-Czech	female	adult	-2	26	4	2010	14725	116	Kubicka	158	236	1094	1172	178	10.314606741573	27	17	23	5	17	45.3529411764706	9	88	45.125	43	300	23.23	84	34	34.1764705882353	14	0.151685393258427	0.294117647058824	0.529411764705882	0.488636363636364	0.28	0.411764705882353	-0.627897550224205	-0.536329198544159	-0.526221335992024	-0.46158357771261
spring	14.35	Kubicka	Bavaria-Czech	female	adult	-1	27	4	2010	14726	117	Kubicka	156	234	1095	1174	180	9.32222222222222	23	16	9	2	16	58.625	10	88	54.3409090909091	52	300	25.14	87	32	33.8125	12	0.127777777777778	0.125	0.625	0.590909090909091	0.29	0.375	-0.707139060553894	-0.567762501207457	-0.644413211524947	-0.49171270718232
spring	14.4166666666667	Kubicka	Bavaria-Czech	female	adult	0	28	4	2010	14727	118	Kubicka	153	232	1097	1176	180	9.37222222222222	29	17	14.4705882352941	3	17	60.7647058823529	14	86	54.9302325581395	44	300	25.6333333333333	90	34	37.6176470588235	17	0.161111111111111	0.176470588235294	0.823529411764706	0.511627906976744	0.3	0.5	-0.708495663058744	-0.601096050462831	-0.521029383522182	-0.512605042016807
spring	14.45	Kubicka	Bavaria-Czech	female	adult	1	29	4	2010	14728	119	Kubicka	151	231	1098	1178	180	18.6444444444444	37	17	0.411764705882353	0	17	21.5882352941176	5	86	7.68604651162791	7	300	14.6366666666666	49	34	11	5	0.205555555555556	0	0.294117647058824	0.0813953488372093	0.163333333333333	0.147058823529412	0.416186616159137	0.257871064467766	0.432687978388113	0.165894346617238
spring	14.5166666666667	Kubicka	Bavaria-Czech	female	adult	2	30	4	2010	14729	120	Kubicka	149	229	1100	1180	182	12.3516483516484	30	17	19.0588235294118	5	17	1.76470588235294	0	84	26.4880952380952	28	300	16.09	63	34	10.4117647058824	5	0.164835164835165	0.294117647058824	0	0.333333333333333	0.21	0.147058823529412	-0.363968594534692	0.0852193667471259	-0.338235294117647	0.0569948186528497
spring	14.5666666666667	Kubicka	Bavaria-Czech	female	adult	3	1	5	2010	14730	121	Kubicka	147	227	1101	1182	182	7.10989010989011	14	17	6.11764705882353	1	17	41.2941176470588	8	84	30.8452380952381	33	300	15.6366666666667	56	34	23.7058823529412	9	0.0769230769230769	0.0588235294117647	0.470588235294118	0.392857142857143	0.186666666666667	0.264705882352941	-0.625352860279393	-0.53855512669911	-0.672514619883041	-0.549668874172185
spring	14.6333333333333	Kubicka	Bavaria-Czech	female	adult	4	2	5	2010	14731	122	Kubicka	145	225	1103	1184	182	10.2307692307692	23	17	4.58823529411765	1	17	78.4117647058823	15	84	22.7261904761905	27	300	17.2733333333333	66	34	41.5	16	0.126373626373626	0.0588235294117647	0.882352941176471	0.321428571428571	0.22	0.470588235294118	-0.37914362721943	-0.604460966542752	-0.43558282208589	-0.576610720086627
spring	14.6666666666667	Kubicka	Bavaria-Czech	female	adult	5	3	5	2010	14732	123	Kubicka	142	224	1104	1186	183	10.0327868852459	30	17	0.470588235294118	0	18	82.6666666666667	15	82	45.5365853658537	36	300	23.5533333333333	81	35	42.7428571428572	15	0.163934426229508	0	0.833333333333333	0.439024390243902	0.27	0.428571428571429	-0.638909475532275	-0.619794809897405	-0.456233421750663	-0.446640316205534
spring	14.7333333333333	Kubicka	Bavaria-Czech	female	adult	6	4	5	2010	14733	124	Kubicka	140	222	1106	1188	184	8.41304347826087	21	17	45.7058823529412	10	17	10.0588235294118	2	82	43.7073170731707	39	300	20.2666666666667	72	34	27.8823529411765	12	0.114130434782609	0.588235294117647	0.117647058823529	0.475609756097561	0.24	0.352941176470588	-0.677168638541592	-0.536412641369834	-0.612946729602158	-0.51129363449692
spring	14.7833333333333	Kubicka	Bavaria-Czech	female	adult	7	5	5	2010	14734	125	Kubicka	138	220	1107	1190	184	19.6032608695652	48	18	81.4444444444444	18	18	55.7777777777778	11	80	65.35	55	300	37.6833333333333	132	36	68.6111111111111	29	0.260869565217391	1	0.611111111111111	0.6875	0.44	0.805555555555556	-0.53849303325358	-0.555554034350335	-0.449856733524355	-0.510758776896942
spring	14.8166666666667	Kubicka	Bavaria-Czech	female	adult	8	6	5	2010	14735	126	Kubicka	136	219	1108	1192	185	15.8864864864865	40	17	10.8235294117647	3	18	17.7777777777778	4	80	4.95	6	300	12.7966666666667	53	35	14.4	7	0.216216216216216	0.176470588235294	0.222222222222222	0.075	0.176666666666667	0.2	0.524871911278293	0.0490808495448868	0.48491879350348	0.038961038961039
spring	14.8833333333333	Kubicka	Bavaria-Czech	female	adult	9	7	5	2010	14736	127	Kubicka	134	217	1110	1194	186	14.2096774193548	33	18	17.2222222222222	5	17	0	0	79	16.7974683544304	15	300	14.2666666666666	53	35	8.85714285714285	5	0.17741935483871	0.277777777777778	0	0.189873417721519	0.176666666666667	0.142857142857143	-0.08345788915739	0.232044750774148	-0.0339077265147304	0.107913669064748
spring	14.9166666666667	Kubicka	Bavaria-Czech	female	adult	10	8	5	2010	14737	128	Kubicka	132	216	1111	1196	186	10.8763440860215	25	18	12.0555555555556	3	18	77	16	78	15.474358974359	15	300	16.11	59	36	44.5277777777778	19	0.134408602150538	0.166666666666667	0.888888888888889	0.192307692307692	0.196666666666667	0.527777777777778	-0.174493062966917	-0.607381410619269	-0.177215189873418	-0.59404600811908
spring	14.9833333333333	Kubicka	Bavaria-Czech	female	adult	11	9	5	2010	14738	129	Kubicka	130	214	1113	1198	187	16.0641711229947	43	17	48.4117647058824	10	18	52.9444444444444	10	78	71.4871794871795	56	300	34.52	119	35	50.7428571428571	20	0.229946524064171	0.588235294117647	0.555555555555556	0.717948717948718	0.396666666666667	0.571428571428571	-0.633034304758563	-0.51908739125264	-0.514827137277593	-0.426120114394662
spring	15.0166666666667	Kubicka	Bavaria-Czech	female	adult	12	10	5	2010	14739	130	Kubicka	128	213	1114	1200	187	31.8128342245989	78	18	7.22222222222222	2	19	68.8947368421053	11	76	59.0921052631579	45	300	39.5966666666667	136	37	38.8918918918919	13	0.417112299465241	0.111111111111111	0.578947368421053	0.592105263157895	0.453333333333333	0.351351351351351	-0.300085685027413	-0.100121421241768	-0.173394687303911	0.0855745721271393
spring	15.0833333333333	Kubicka	Bavaria-Czech	female	adult	13	11	5	2010	14740	131	Kubicka	126	211	1116	1202	188	21.6702127659574	57	18	30.9444444444444	7	18	59.4444444444444	12	76	82.8421052631579	59	300	39.99	135	36	45.1944444444444	19	0.303191489361702	0.388888888888889	0.666666666666667	0.776315789473684	0.45	0.527777777777778	-0.58530796800583	-0.351818623768065	-0.438278008298755	-0.27027027027027
spring	15.1166666666667	Kubicka	Bavaria-Czech	female	adult	14	12	5	2010	14741	132	Kubicka	123	210	1117	1204	188	20.0159574468085	47	19	32.8421052631579	7	18	82.4444444444444	15	75	100.12	61	300	44.6	130	37	56.9729729729729	22	0.25	0.368421052631579	0.833333333333333	0.813333333333333	0.433333333333333	0.594594594594595	-0.666778242381416	-0.480030250123708	-0.529780564263323	-0.408
spring	15.1666666666667	Kubicka	Bavaria-Czech	female	adult	-14	13	5	2010	14742	133	Kubicka	122	208	1118	1206	189	28.5185185185185	78	18	22.3333333333333	6	19	61.1578947368421	19	74	22.5810810810811	20	300	28.75	123	37	42.2702702702703	25	0.412698412698413	0.333333333333333	1	0.27027027027027	0.41	0.675675675675676	0.1161934239008	-0.194264543680534	0.208542713567839	-0.241623965313362
spring	15.2166666666667	Kubicka	Bavaria-Czech	female	adult	-13	14	5	2010	14743	134	Kubicka	120	207	1120	1208	190	17.3368421052632	43	18	36.2222222222222	9	18	54.6111111111111	15	74	10.2567567567568	11	300	18.96	78	36	45.4166666666667	24	0.226315789473684	0.5	0.833333333333333	0.148648648648649	0.26	0.666666666666667	0.256584339864833	-0.447462223402618	0.207132018209408	-0.493123772102161
spring	15.2666666666667	Kubicka	Bavaria-Czech	female	adult	-12	15	5	2010	14744	135	Kubicka	118	205	1121	1209	190	15.6052631578947	44	19	30.7368421052632	10	18	13.4444444444444	3	73	9.50684931506849	9	300	14.95	66	37	22.3243243243243	13	0.231578947368421	0.526315789473684	0.166666666666667	0.123287671232877	0.22	0.351351351351351	0.242847504342458	-0.177145643083502	0.305160503860219	-0.205466081015129
spring	15.3	Kubicka	Bavaria-Czech	female	adult	-11	16	5	2010	14745	136	Kubicka	116	204	1122	1211	191	9.76439790575916	25	18	0.5	0	19	16.5263157894737	5	72	52.0555555555556	47	300	19.7866666666667	77	37	8.72972972972974	5	0.130890052356021	0	0.263157894736842	0.652777777777778	0.256666666666667	0.135135135135135	-0.684102062229165	0.055945768106627	-0.665955275122947	-0.0159574468085107
spring	15.35	Kubicka	Bavaria-Czech	female	adult	-10	17	5	2010	14746	137	Kubicka	114	203	1124	1213	191	24.5602094240838	59	19	93.5789473684211	17	19	0.473684210526316	0	71	49.1408450704225	26	300	33.2233333333334	102	38	47.0263157894737	17	0.308900523560209	0.894736842105263	0	0.366197183098592	0.34	0.447368421052632	-0.333518099773877	-0.313831496896502	-0.0848716548334244	-0.183093459646566
spring	15.3833333333333	Kubicka	Bavaria-Czech	female	adult	-9	18	5	2010	14747	138	Kubicka	112	202	1125	1215	192	9.47916666666667	23	19	3.15789473684211	0	19	35.4210526315789	8	70	59.5857142857143	34	300	22.4133333333333	65	38	19.2894736842105	8	0.119791666666667	0	0.421052631578947	0.485714285714286	0.216666666666667	0.210526315789474	-0.725499659567867	-0.341006974882798	-0.604325387072991	-0.274688796680498
spring	15.4333333333333	Kubicka	Bavaria-Czech	female	adult	-8	19	5	2010	14748	139	Kubicka	110	200	1126	1217	192	26.2604166666667	60	19	1.15789473684211	0	19	118.578947368421	17	70	24.6428571428571	20	300	30.14	97	38	59.8684210526316	17	0.3125	0	0.894736842105263	0.285714285714286	0.323333333333333	0.447368421052632	0.0317771216417707	-0.390206175723588	0.0447761194029851	-0.177489177489177
spring	15.4833333333333	Kubicka	Bavaria-Czech	female	adult	-7	20	5	2010	14749	140	Kubicka	108	199	1128	1219	192	13.9322916666667	32	19	0	0	19	37.9473684210526	7	69	82.4057971014493	51	299	30.3745819397994	90	38	18.9736842105263	7	0.166666666666667	0	0.368421052631579	0.739130434782609	0.301003344481605	0.184210526315789	-0.710762547922214	-0.153205987954114	-0.632	-0.05
spring	15.55	Kubicka	Bavaria-Czech	female	adult	-5	22	5	2010	14751	142	Kubicka	105	197	1130	1223	195	8.75897435897436	21	19	61.1578947368421	13	18	43.0555555555556	8	68	95.7352941176471	55	300	33.85	97	37	52.3513513513514	21	0.107692307692308	0.684210526315789	0.444444444444444	0.808823529411765	0.323333333333333	0.567567567567568	-0.832354932252882	-0.713338973171456	-0.764996297210565	-0.681034482758621
spring	15.5833333333333	Kubicka	Bavaria-Czech	female	adult	-4	23	5	2010	14752	143	Kubicka	103	196	1131	1225	195	11.7230769230769	25	20	26.85	7	19	57.9473684210526	12	66	52.2121212121212	37	300	24.5666666666666	81	39	42	19	0.128205128205128	0.35	0.631578947368421	0.560606060606061	0.27	0.487179487179487	-0.633282534034316	-0.563573883161513	-0.627749576988156	-0.583333333333333
spring	15.6333333333333	Kubicka	Bavaria-Czech	female	adult	-3	24	5	2010	14753	144	Kubicka	102	195	1133	1226	196	16.4540816326531	38	20	44.65	12	19	68.9473684210526	13	66	42.7272727272727	29	301	27.4019933554817	92	39	56.4871794871795	25	0.193877551020408	0.6	0.684210526315789	0.439393939393939	0.305647840531561	0.641025641025641	-0.443943728202515	-0.548840220746354	-0.3876953125	-0.53556878721404
spring	15.6666666666667	Kubicka	Bavaria-Czech	female	adult	-2	25	5	2010	14754	145	Kubicka	100	194	1134	1228	196	22.3163265306122	58	19	4.63157894736842	2	19	18.4736842105263	5	66	49.5606060606061	29	300	26.9466666666666	94	38	11.5526315789474	7	0.295918367346939	0.105263157894737	0.263157894736842	0.439393939393939	0.313333333333333	0.184210526315789	-0.379040653904067	0.317804135481415	-0.195121951219512	0.232662192393736
spring	15.7	Kubicka	Bavaria-Czech	female	adult	-1	26	5	2010	14755	146	Kubicka	98	193	1135	1230	197	14.8121827411168	34	20	54.35	12	19	54.6315789473684	12	64	57.59375	35	300	29.0966666666667	93	39	54.4871794871795	24	0.17258883248731	0.6	0.631578947368421	0.546875	0.31	0.615384615384615	-0.590857207956235	-0.572516044453041	-0.520229302171756	-0.561942517343905
spring	15.7333333333333	Kubicka	Bavaria-Czech	female	adult	0	27	5	2010	14756	147	Kubicka	97	192	1136	1232	197	37.0253807106599	91	20	45.6	11	19	125.894736842105	19	64	80.890625	49	300	52.5833333333333	170	39	84.7179487179486	30	0.461928934010152	0.55	1	0.765625	0.566666666666667	0.769230769230769	-0.37200415689941	-0.391746868030713	-0.247399366802352	-0.249603552172534
spring	15.7666666666667	Kubicka	Bavaria-Czech	female	adult	1	28	5	2010	14757	148	Kubicka	95	191	1137	1233	197	21.4010152284264	43	20	37.65	8	19	18	4	64	14.859375	11	300	20.8733333333333	66	39	28.0769230769231	12	0.218274111675127	0.4	0.210526315789474	0.171875	0.22	0.307692307692308	0.180407331173675	-0.13492696092745	0.118926611099817	-0.170007423904974
spring	15.8	Kubicka	Bavaria-Czech	female	adult	2	29	5	2010	14758	149	Kubicka	94	190	1138	1235	197	27.7715736040609	60	21	15	5	20	71.45	12	62	35.4516129032258	26	300	31.3766666666667	103	41	42.5365853658537	17	0.304568527918782	0.238095238095238	0.6	0.419354838709677	0.343333333333333	0.414634146341463	-0.121475042993598	-0.210004243861809	-0.158561411445374	-0.153038388707178
spring	15.8333333333333	Kubicka	Bavaria-Czech	female	adult	3	30	5	2010	14759	150	Kubicka	93	189	1139	1237	198	43.4545454545455	92	20	75.5	13	20	29.9	6	62	18.3387096774194	14	300	39.4966666666667	125	40	52.7	19	0.464646464646465	0.65	0.3	0.225806451612903	0.416666666666667	0.475	0.406449469662814	-0.0961520279852505	0.345917885795186	-0.0110185434023112
spring	15.8666666666667	Kubicka	Bavaria-Czech	female	adult	4	31	5	2010	14760	151	Kubicka	91	188	1140	1238	199	66.286432160804	141	20	73.55	15	19	39.1052631578947	12	62	0.241935483870968	0	300	51.4	168	39	56.7692307692307	27	0.708542713567839	0.75	0.631578947368421	0	0.56	0.692307692307692	0.992726847435574	0.0773406210243604	1	0.0115894039735099
spring	15.8833333333333	Kubicka	Bavaria-Czech	female	adult	5	1	6	2010	14761	152	Kubicka	90	188	1141	1240	199	38.5125628140703	92	20	3.65	0	20	67.95	14	61	14.3114754098361	9	300	33.23	115	40	35.8	14	0.462311557788945	0	0.7	0.147540983606557	0.383333333333333	0.35	0.458145348556135	0.0365020759794965	0.516142104552209	0.138261676461491
spring	15.9166666666667	Kubicka	Bavaria-Czech	female	adult	6	2	6	2010	14762	153	Kubicka	89	187	1142	1241	199	52.5929648241206	110	21	20.2380952380952	5	20	30.65	8	60	41.9333333333333	27	300	46.7333333333333	150	41	25.3170731707317	13	0.552763819095477	0.238095238095238	0.4	0.45	0.5	0.317073170731707	0.112768951059856	0.350094703524482	0.102480581307943	0.270959560377624
spring	15.95	Kubicka	Bavaria-Czech	female	adult	7	3	6	2010	14763	154	Kubicka	87	186	1143	1243	199	10.0100502512563	29	21	50.6666666666667	14	20	1.85	1	60	1.71666666666667	1	300	10.6533333333333	45	41	26.8536585365854	15	0.14572864321608	0.666666666666667	0.05	0.0166666666666667	0.15	0.365853658536585	0.70722126598913	-0.456915726582682	0.794739556472408	-0.430282702443699
spring	15.9666666666667	Kubicka	Bavaria-Czech	female	adult	8	4	6	2010	14764	155	Kubicka	86	186	1144	1244	199	12.4070351758794	32	21	0.80952380952381	0	20	31.3	10	60	10.0333333333333	8	300	12.38	50	41	15.6829268292683	10	0.160804020100503	0	0.5	0.133333333333333	0.166666666666667	0.24390243902439	0.105778202419965	-0.116621434119012	0.0933940774487472	-0.205330102967898
spring	16	Kubicka	Bavaria-Czech	female	adult	9	5	6	2010	14765	156	Kubicka	85	185	1145	1245	201	15.9800995024876	43	21	0	0	20	44.6	11	59	1.88135593220339	1	301	14.0033222591362	55	41	21.7560975609756	11	0.213930348258706	0	0.55	0.0169491525423729	0.182724252491694	0.268292682926829	0.789339011136867	-0.153062536979393	0.85317750182615	-0.112732762959235
spring	16.0166666666667	Kubicka	Bavaria-Czech	female	adult	10	6	6	2010	14766	157	Kubicka	84	185	1146	1247	200	16.87	39	22	33.2272727272727	9	20	1.45	1	58	0	0	300	13.78	49	42	18.0952380952381	10	0.195	0.409090909090909	0.05	0	0.163333333333333	0.238095238095238	1	-0.035041605948765	1	-0.0995052226498075
spring	16.05	Kubicka	Bavaria-Czech	female	adult	11	7	6	2010	14767	158	Kubicka	83	184	1147	1248	201	18.3681592039801	45	21	27.952380952381	7	20	89.1	18	58	9.3448275862069	5	300	22.01	75	41	57.7804878048781	25	0.223880597014925	0.333333333333333	0.9	0.0862068965517241	0.25	0.609756097560976	0.325599390859173	-0.517570963490832	0.443983402489626	-0.462882096069869
spring	16.0666666666667	Kubicka	Bavaria-Czech	female	adult	12	8	6	2010	14768	159	Kubicka	83	184	1148	1249	201	19.7960199004975	44	21	18.4761904761905	6	20	42.05	10	58	26.1551724137931	16	300	22.4166666666667	76	41	29.9756097560976	16	0.218905472636816	0.285714285714286	0.5	0.275862068965517	0.253333333333333	0.390243902439024	-0.138389282040848	-0.204525950342299	-0.115117891816921	-0.281274900398406
spring	16.0833333333333	Kubicka	Bavaria-Czech	female	adult	13	9	6	2010	14769	160	Kubicka	82	183	1148	1250	201	25.7661691542289	65	21	2.85714285714286	1	22	85.3181818181818	17	56	49.3392857142857	30	300	32.93	113	43	45.046511627907	18	0.323383084577114	0.0476190476190476	0.772727272727273	0.535714285714286	0.376666666666667	0.418604651162791	-0.313866903560144	-0.27227245545182	-0.247156153050672	-0.128333073444566
spring	16.1	Kubicka	Bavaria-Czech	female	adult	14	10	6	2010	14770	161	Kubicka	81	183	1149	1251	201	16.7064676616915	40	21	64.1904761904762	14	22	43.4545454545455	13	56	24.0714285714286	17	300	23.3666666666666	84	43	53.5813953488372	27	0.199004975124378	0.666666666666667	0.590909090909091	0.303571428571429	0.28	0.627906976744186	-0.180611595743756	-0.524627241571167	-0.208060809616404	-0.518679166083671
spring	16.1166666666667	Kubicka	Bavaria-Czech	female	adult	15	11	6	2010	14771	162	Kubicka	80	183	1150	1252	202	13.4009900990099	33	21	28.9047619047619	7	21	0	0	56	14.5892857142857	12	300	13.77	52	42	14.4523809523809	7	0.163366336633663	0.333333333333333	0	0.214285714285714	0.173333333333333	0.166666666666667	-0.0424538730236931	-0.0377473466831423	-0.134831460674157	-0.00999999999999995
spring	16.1333333333333	Kubicka	Bavaria-Czech	female	adult	-14	12	6	2010	14772	163	Kubicka	80	182	1150	1253	202	18.8366336633663	40	21	25.2380952380952	5	21	39.9523809523809	10	56	30.1964285714286	20	300	22.8833333333333	75	42	32.5952380952381	15	0.198019801980198	0.238095238095238	0.476190476190476	0.357142857142857	0.25	0.357142857142857	-0.231676228045189	-0.267511252486548	-0.286624203821656	-0.286624203821656
spring	16.15	Kubicka	Bavaria-Czech	female	adult	-13	13	6	2010	14773	164	Kubicka	79	182	1151	1254	202	15.8910891089109	40	22	35.9545454545455	12	21	4.57142857142857	1	55	9	6	300	15.3066666666667	59	43	20.6279069767442	13	0.198019801980198	0.545454545454545	0.0476190476190476	0.109090909090909	0.196666666666667	0.302325581395349	0.276849642004774	-0.129708326502819	0.289566236811254	-0.208467556373677
spring	16.15	Kubicka	Bavaria-Czech	female	adult	-12	14	6	2010	14774	165	Kubicka	79	182	1151	1255	202	20.9207920792079	49	22	15.6363636363636	6	22	0	0	54	32.5925925925926	23	300	21.1	78	44	7.8181818181818	6	0.242574257425743	0.272727272727273	0	0.425925925925926	0.26	0.136363636363636	-0.218109928664918	0.455917817657929	-0.274273176083379	0.280285035629454
spring	16.1666666666667	Kubicka	Bavaria-Czech	female	adult	-11	15	6	2010	14775	166	Kubicka	79	182	1152	1256	202	11.1683168316832	26	22	82.5454545454545	19	22	36.6363636363636	10	54	24.7037037037037	15	300	20.7066666666667	70	44	59.5909090909091	29	0.128712871287129	0.863636363636364	0.454545454545455	0.277777777777778	0.233333333333333	0.659090909090909	-0.377324351123968	-0.684329027457115	-0.366711772665765	-0.673236218223365
spring	16.1666666666667	Kubicka	Bavaria-Czech	female	adult	-10	16	6	2010	14776	167	Kubicka	78	182	1152	1256	202	21.7376237623762	59	22	58.1818181818182	14	22	76.2727272727273	18	54	18.8888888888889	10	300	27.8966666666666	101	44	67.2272727272727	32	0.292079207920792	0.636363636363636	0.818181818181818	0.185185185185185	0.336666666666667	0.727272727272727	0.0701200936920336	-0.511321327397815	0.223972339608144	-0.426931567328918
spring	16.1833333333333	Kubicka	Bavaria-Czech	female	adult	-9	17	6	2010	14777	168	Kubicka	78	182	1153	1257	203	56.6502463054187	133	22	61.4545454545455	14	22	33.5454545454545	9	54	45.9074074074074	24	301	53.3853820598007	180	44	47.5	23	0.655172413793103	0.636363636363636	0.409090909090909	0.444444444444444	0.598006644518272	0.522727272727273	0.104749265501847	0.0878562137873949	0.191637630662021	0.112441783100466
spring	16.2	Kubicka	Bavaria-Czech	female	adult	-7	19	6	2010	14779	170	Kubicka	78	182	1154	1258	202	22.1039603960396	50	22	0.363636363636364	0	22	7.22727272727273	2	54	23.5925925925926	17	300	19.6866666666667	69	44	3.79545454545455	2	0.247524752475248	0	0.0909090909090909	0.314814814814815	0.23	0.0454545454545455	-0.0325764658205909	0.706908086222925	-0.119660906423215	0.689708141321044
spring	16.2	Kubicka	Bavaria-Czech	female	adult	-6	20	6	2010	14780	171	Kubicka	78	182	1154	1258	202	31.5	73	22	13.4090909090909	3	22	30.0909090909091	8	54	0.62962962962963	0	300	24.5133333333333	84	44	21.75	11	0.361386138613861	0.136363636363636	0.363636363636364	0	0.28	0.25	0.960806916426513	0.183098591549296	1	0.182186234817814
summer	16.2	Kubicka	Bavaria-Czech	female	adult	-5	21	6	2010	14781	172	Kubicka	78	182	1154	1258	202	24.1089108910891	58	22	20.7272727272727	5	22	1.36363636363636	0	54	16.4259259259259	9	300	20.81	72	44	11.0454545454545	5	0.287128712871287	0.227272727272727	0	0.166666666666667	0.24	0.113636363636364	0.189540295914999	0.371602678171368	0.265454545454545	0.432902863559798
summer	16.2	Kubicka	Bavaria-Czech	female	adult	-4	22	6	2010	14782	173	Kubicka	78	182	1154	1258	202	24.3366336633663	52	22	0.954545454545455	0	22	4.81818181818182	0	54	38.7407407407407	23	300	23.7833333333333	75	44	2.88636363636364	0	0.257425742574257	0	0	0.425925925925926	0.25	0	-0.228356161198056	0.787946668430058	-0.246579017976925	1
summer	16.1833333333333	Kubicka	Bavaria-Czech	female	adult	-3	23	6	2010	14783	174	Kubicka	78	183	1154	1259	202	32.9554455445545	73	22	2.90909090909091	0	22	4.54545454545455	1	54	13.3888888888889	7	300	25.1466666666667	81	44	3.72727272727273	1	0.361386138613861	0	0.0454545454545455	0.12962962962963	0.27	0.0227272727272727	0.42219953948774	0.796783177317842	0.471994025392084	0.88166373755126
summer	16.2	Kubicka	Bavaria-Czech	female	adult	-2	24	6	2010	14784	175	Kubicka	79	183	1155	1259	203	22.2610837438424	58	23	20.0869565217391	6	21	6.28571428571429	2	54	17.7592592592593	11	301	20.1727574750831	77	44	13.5	8	0.285714285714286	0.260869565217391	0.0952380952380952	0.203703703703704	0.255813953488372	0.181818181818182	0.112488403316138	0.244989324333633	0.167567567567568	0.222222222222222
summer	16.2	Kubicka	Bavaria-Czech	female	adult	-1	25	6	2010	14785	176	Kubicka	79	183	1155	1259	203	27.512315270936	59	22	51	13	21	28.9047619047619	7	54	62.537037037037	34	300	35.6366666666667	113	43	40.2093023255814	20	0.29064039408867	0.590909090909091	0.333333333333333	0.62962962962963	0.376666666666667	0.465116279069767	-0.38895029079515	-0.187487947058405	-0.368358445678033	-0.230862513263605
summer	16.1833333333333	Kubicka	Bavaria-Czech	female	adult	0	26	6	2010	14786	177	Kubicka	80	184	1155	1258	203	29.4433497536946	66	21	0	0	21	61.9523809523809	13	55	48.5818181818182	25	300	33.1666666666667	104	42	30.9761904761904	13	0.32512315270936	0	0.619047619047619	0.454545454545455	0.346666666666667	0.30952380952381	-0.245285834487936	-0.0253699501297705	-0.165996553704767	0.0245795601552393
summer	16.1833333333333	Kubicka	Bavaria-Czech	female	adult	1	27	6	2010	14787	178	Kubicka	80	184	1155	1258	203	13.0246305418719	31	21	1.0952380952381	0	21	68.8095238095238	15	55	10.3090909090909	7	300	15.5966666666666	53	42	34.9523809523809	15	0.152709359605911	0	0.714285714285714	0.127272727272727	0.176666666666667	0.357142857142857	0.116378334184192	-0.457047025806011	0.0908509277031351	-0.400966183574879
summer	16.1833333333333	Kubicka	Bavaria-Czech	female	adult	2	28	6	2010	14788	179	Kubicka	81	184	1155	1258	203	8.82266009852217	19	21	79.4761904761905	20	21	29.1428571428571	7	55	19.1272727272727	11	300	17.08	57	42	54.3095238095238	27	0.0935960591133005	0.952380952380952	0.333333333333333	0.2	0.19	0.642857142857143	-0.368681123241929	-0.720501983223877	-0.36241610738255	-0.745819397993311
summer	16.15	Kubicka	Bavaria-Czech	female	adult	3	29	6	2010	14789	180	Kubicka	82	185	1154	1258	201	12.3034825870647	32	22	23.0909090909091	6	22	50.9545454545455	11	55	82.4727272727273	44	300	28.7933333333334	93	44	37.0227272727273	17	0.159203980099502	0.272727272727273	0.5	0.8	0.31	0.386363636363636	-0.740367701868096	-0.501138132362616	-0.66804979253112	-0.416373056994819
summer	16.15	Kubicka	Bavaria-Czech	female	adult	4	30	6	2010	14790	181	Kubicka	82	185	1154	1257	201	7.67661691542289	12	22	41.4090909090909	12	22	63.8636363636364	18	55	41.7636363636364	26	300	20.52	68	44	52.6363636363637	30	0.0597014925373134	0.545454545454545	0.818181818181818	0.472727272727273	0.226666666666667	0.681818181818182	-0.68945883541117	-0.745440638310636	-0.775739041794088	-0.838975297346752
summer	16.1333333333333	Kubicka	Bavaria-Czech	female	adult	5	1	7	2010	14791	182	Kubicka	83	186	1154	1257	201	30.5074626865672	74	22	18.5454545454545	4	22	41.6363636363636	11	55	52.8	31	300	34.5333333333334	120	44	30.0909090909091	15	0.368159203980099	0.181818181818182	0.5	0.563636363636364	0.4	0.340909090909091	-0.267593521570875	0.00687400640379878	-0.209785457722551	0.0384308722691756
summer	16.1166666666667	Kubicka	Bavaria-Czech	female	adult	6	2	7	2010	14792	183	Kubicka	84	187	1154	1256	201	19.134328358209	39	22	2.95454545454545	1	22	84.0454545454545	20	55	18.2727272727273	12	300	22.55	72	44	43.5	21	0.194029850746269	0.0454545454545455	0.909090909090909	0.218181818181818	0.24	0.477272727272727	0.023033116906671	-0.3890146550697	-0.0585911784068466	-0.421930267812026
summer	16.1	Kubicka	Bavaria-Czech	female	adult	7	3	7	2010	14793	184	Kubicka	85	187	1153	1255	201	15.6965174129353	42	21	65.5238095238095	14	22	40.6818181818182	10	56	32.0892857142857	18	300	24.0766666666666	84	43	52.8139534883721	24	0.208955223880597	0.666666666666667	0.454545454545455	0.321428571428571	0.28	0.558139534883721	-0.343046830409183	-0.541777564613535	-0.212060301507538	-0.455203619909502
summer	16.0833333333333	Kubicka	Bavaria-Czech	female	adult	8	4	7	2010	14794	185	Kubicka	86	188	1153	1255	201	22.6616915422886	56	21	6.52380952380952	1	22	4.04545454545455	1	56	12.9464285714286	8	300	18.3533333333334	66	43	5.25581395348837	2	0.278606965174129	0.0476190476190476	0.0454545454545455	0.142857142857143	0.22	0.0465116279069767	0.272838412694452	0.623475388638615	0.322091062394604	0.713879003558719
summer	16.0666666666667	Kubicka	Bavaria-Czech	female	adult	9	5	7	2010	14795	186	Kubicka	87	189	1153	1254	201	34.6766169154229	90	21	14.4761904761905	4	21	5.38095238095238	2	57	11.5964912280702	8	300	26.8266666666667	104	42	9.92857142857144	6	0.447761194029851	0.19047619047619	0.0952380952380952	0.140350877192982	0.346666666666667	0.142857142857143	0.498780536111409	0.554824369219002	0.522707034728406	0.516245487364621
summer	16.05	Kubicka	Bavaria-Czech	female	adult	10	6	7	2010	14796	187	Kubicka	88	189	1152	1253	201	54.3482587064677	124	21	5.28571428571429	2	21	90.6190476190476	20	57	21.9298245614035	13	300	47.2933333333334	159	42	47.9523809523809	22	0.616915422885572	0.0952380952380952	0.952380952380952	0.228070175438596	0.53	0.523809523809524	0.425003261175534	0.0625204082341584	0.460179733498606	0.081619937694704
summer	16.0333333333333	Kubicka	Bavaria-Czech	female	adult	11	7	7	2010	14797	188	Kubicka	90	190	1152	1252	200	14.235	35	21	30.6190476190476	6	21	96.2857142857143	19	58	55.8620689655172	31	300	29.1733333333333	91	42	63.4523809523809	25	0.175	0.285714285714286	0.904761904761905	0.53448275862069	0.303333333333333	0.595238095238095	-0.59384892378303	-0.633531216383123	-0.506682867557716	-0.545595054095827
summer	16	Kubicka	Bavaria-Czech	female	adult	12	8	7	2010	14798	189	Kubicka	91	191	1151	1251	200	25.26	69	21	59.1428571428571	13	21	2.57142857142857	0	58	34.3620689655172	15	300	27.8033333333333	97	42	30.8571428571428	13	0.345	0.619047619047619	0	0.258620689655172	0.323333333333333	0.30952380952381	-0.152662749271271	-0.0997403390866042	0.143101970865467	0.0542015278283011
summer	15.9833333333333	Kubicka	Bavaria-Czech	female	adult	13	9	7	2010	14799	190	Kubicka	92	192	1151	1250	200	8.62	21	21	0.285714285714286	0	21	48.5238095238095	13	58	12.3793103448276	9	300	11.5566666666667	43	42	24.4047619047619	13	0.105	0	0.619047619047619	0.155172413793103	0.143333333333333	0.30952380952381	-0.179020657492857	-0.477967470296458	-0.192842942345924	-0.493394600804136
summer	15.95	Kubicka	Bavaria-Czech	female	adult	14	10	7	2010	14800	191	Kubicka	94	193	1150	1249	200	9.28	23	21	2	1	19	8.26315789473684	2	60	39.7666666666667	30	300	14.8033333333333	56	40	4.975	3	0.115	0.0476190476190476	0.105263157894737	0.5	0.186666666666667	0.075	-0.621584885143401	0.301999298491757	-0.626016260162602	0.210526315789474
summer	15.9166666666667	Kubicka	Bavaria-Czech	female	adult	15	11	7	2010	14801	192	Kubicka	95	194	1149	1248	199	11.2010050251256	30	20	0	0	20	36.85	10	61	40.0327868852459	26	300	18.0266666666666	66	40	18.425	10	0.150753768844221	0	0.5	0.426229508196721	0.22	0.25	-0.562749325885515	-0.243839659405572	-0.477441462021702	-0.247648902821317
summer	15.9	Kubicka	Bavaria-Czech	female	adult	-14	12	7	2010	14802	193	Kubicka	96	195	1149	1247	198	24.9242424242424	60	21	42.8571428571429	9	20	45.5	10	61	43.0327868852459	24	300	31.2333333333333	103	41	44.1463414634147	19	0.303030303030303	0.428571428571429	0.5	0.39344262295082	0.343333333333333	0.463414634146341	-0.266470512984521	-0.278296460768841	-0.12981455064194	-0.209257473481196
summer	15.8666666666667	Kubicka	Bavaria-Czech	female	adult	-13	13	7	2010	14803	194	Kubicka	98	196	1148	1245	198	21.5151515151515	52	21	60.4761904761905	15	20	24.85	8	61	50.327868852459	31	300	30.3233333333333	106	41	43.0975609756098	23	0.262626262626263	0.714285714285714	0.4	0.508196721311475	0.353333333333333	0.560975609756098	-0.401051030286268	-0.334027293213302	-0.318582169709989	-0.362249476518098
summer	15.8333333333333	Kubicka	Bavaria-Czech	female	adult	-12	14	7	2010	14804	195	Kubicka	100	197	1147	1244	198	16.0353535353535	36	20	7.55	2	19	0.947368421052632	0	63	2.15873015873016	1	300	11.6	39	39	4.33333333333333	2	0.181818181818182	0.1	0	0.0158730158730159	0.13	0.0512820512820513	0.762699766030852	0.57451029010662	0.839416058394161	0.56
summer	15.8	Kubicka	Bavaria-Czech	female	adult	-11	15	7	2010	14805	196	Kubicka	101	198	1146	1243	197	14.0406091370558	34	20	0	0	19	7.42105263157895	2	63	16.8412698412698	14	299	13.2709030100334	50	39	3.61538461538462	2	0.17258883248731	0	0.105263157894737	0.222222222222222	0.167224080267559	0.0512820512820513	-0.0906894527428088	0.590463763628723	-0.125714285714286	0.541860465116279
summer	15.7666666666667	Kubicka	Bavaria-Czech	female	adult	-10	16	7	2010	14806	197	Kubicka	103	199	1145	1241	198	10.8333333333333	26	20	57.9	13	19	72.8421052631579	13	63	58.7777777777778	37	300	27.9666666666666	89	39	65.1794871794872	26	0.131313131313131	0.65	0.684210526315789	0.587301587301587	0.296666666666667	0.666666666666667	-0.688747007182762	-0.714960364311014	-0.634538152610442	-0.670886075949367
summer	15.75	Kubicka	Bavaria-Czech	female	adult	-9	17	7	2010	14807	198	Kubicka	104	200	1145	1240	197	12.3096446700508	26	21	39.0476190476191	9	19	1.21052631578947	0	63	26.031746031746	16	300	16.36	51	40	21.075	9	0.131979695431472	0.428571428571429	0	0.253968253968254	0.17	0.225	-0.35789263536161	-0.262556496155029	-0.3160751565762	-0.260575897618201
summer	15.7166666666667	Kubicka	Bavaria-Czech	female	adult	-8	18	7	2010	14808	199	Kubicka	106	201	1144	1238	196	29.7602040816327	67	20	0.35	0	19	51.5789473684211	11	65	61.6923076923077	41	300	36.1	119	39	25.3076923076923	11	0.341836734693878	0	0.578947368421053	0.630769230769231	0.396666666666667	0.282051282051282	-0.349165954999763	0.0808549457284788	-0.297070454362037	0.0958272174460054
summer	15.6833333333333	Kubicka	Bavaria-Czech	female	adult	-7	19	7	2010	14809	200	Kubicka	108	202	1143	1237	196	14.6887755102041	35	20	74.35	15	19	22.2105263157895	7	65	13.5230769230769	13	300	18.89	70	39	48.948717948718	22	0.178571428571429	0.75	0.368421052631579	0.2	0.233333333333333	0.564102564102564	0.0413194627996866	-0.538360965782359	-0.0566037735849057	-0.519112207151665
summer	15.65	Kubicka	Bavaria-Czech	female	adult	-6	20	7	2010	14810	201	Kubicka	109	203	1142	1235	196	15.280612244898	37	20	5.4	2	19	52.8947368421053	11	65	32.3230769230769	21	300	20.6966666666667	71	39	28.5384615384616	13	0.188775510204082	0.1	0.578947368421053	0.323076923076923	0.236666666666667	0.333333333333333	-0.358007225407314	-0.302558866467832	-0.262383070081276	-0.276872964169381
summer	15.6166666666667	Kubicka	Bavaria-Czech	female	adult	-5	21	7	2010	14811	202	Kubicka	111	204	1141	1233	196	14.0765306122449	29	19	3.68421052631579	1	18	62.5	13	67	21.4029850746269	19	300	17.96	62	37	32.2972972972973	14	0.147959183673469	0.0526315789473684	0.722222222222222	0.283582089552239	0.206666666666667	0.378378378378378	-0.206498153104524	-0.392910559822541	-0.314275630845244	-0.437778359968562
summer	15.55	Kubicka	Bavaria-Czech	female	adult	-4	22	7	2010	14812	203	Kubicka	113	206	1139	1232	193	30.4870466321244	72	20	27.9	8	19	106.421052631579	18	68	26.9558823529412	24	300	34.3233333333334	122	39	66.1538461538462	26	0.373056994818653	0.4	0.947368421052632	0.352941176470588	0.406666666666667	0.666666666666667	0.061472566625237	-0.369065294137054	0.0277078085642317	-0.282392026578073
summer	15.5166666666667	Kubicka	Bavaria-Czech	female	adult	-3	23	7	2010	14813	204	Kubicka	115	207	1138	1230	194	28.3092783505155	63	19	74.2631578947368	17	19	43.7368421052632	11	68	11.0294117647059	10	300	28.28	101	38	59	28	0.324742268041237	0.894736842105263	0.578947368421053	0.147058823529412	0.336666666666667	0.736842105263158	0.43925881963018	-0.351517298382335	0.376606683804627	-0.38819320214669
summer	15.4833333333333	Kubicka	Bavaria-Czech	female	adult	-2	24	7	2010	14814	205	Kubicka	117	208	1137	1228	194	27.9690721649485	64	19	48.4736842105263	9	18	59.7777777777778	12	69	29.0434782608696	20	300	31.4233333333334	105	37	53.972972972973	21	0.329896907216495	0.473684210526316	0.666666666666667	0.289855072463768	0.35	0.567567567567568	-0.0188450803883798	-0.31734503043286	0.064609450337512	-0.264824588637069
summer	15.45	Kubicka	Bavaria-Czech	female	adult	-1	25	7	2010	14815	206	Kubicka	118	209	1136	1226	194	28.8453608247423	59	19	110.578947368421	18	18	4.16666666666667	1	69	61.9710144927536	38	300	40.16	116	37	58.8108108108108	19	0.304123711340206	0.947368421052632	0.0555555555555556	0.550724637681159	0.386666666666667	0.513513513513513	-0.364754192756574	-0.341852141463073	-0.28847330245565	-0.256091327313001
summer	15.4	Kubicka	Bavaria-Czech	female	adult	0	26	7	2010	14816	207	Kubicka	120	211	1135	1224	193	22.9170984455959	53	19	73.2105263157895	14	17	67.4117647058823	12	71	92.7605633802817	57	300	45.1533333333334	136	36	70.4722222222222	26	0.274611398963731	0.736842105263158	0.705882352941177	0.802816901408451	0.453333333333333	0.722222222222222	-0.603776596382254	-0.509213724187778	-0.490246545651585	-0.449032630667052
summer	15.35	Kubicka	Bavaria-Czech	female	adult	1	27	7	2010	14817	208	Kubicka	122	212	1133	1222	192	20.8020833333333	52	19	1.15789473684211	0	18	64.5555555555556	13	71	53.4366197183099	43	300	29.9066666666667	108	37	32	13	0.270833333333333	0	0.722222222222222	0.605633802816901	0.36	0.351351351351351	-0.439589257941034	-0.21207338725587	-0.381988617341814	-0.129411764705882
summer	15.3166666666667	Kubicka	Bavaria-Czech	female	adult	2	28	7	2010	14818	209	Kubicka	124	213	1132	1221	192	23.8020833333333	68	19	40.2631578947368	8	18	78.3333333333333	15	71	50.9859154929577	36	300	34.55	127	37	58.7837837837837	23	0.354166666666667	0.421052631578947	0.833333333333333	0.507042253521127	0.423333333333333	0.621621621621622	-0.363478533805456	-0.423579743987455	-0.177512776831346	-0.274091171379111
summer	15.2833333333333	Kubicka	Bavaria-Czech	female	adult	3	29	7	2010	14819	210	Kubicka	126	214	1131	1219	192	14.3177083333333	35	18	0	0	17	84	15	73	11.2465753424658	13	300	16.66	63	35	40.8	15	0.182291666666667	0	0.882352941176471	0.178082191780822	0.21	0.428571428571429	0.120133739314387	-0.480467937935858	0.0116808552761829	-0.403166869671133
summer	15.2166666666667	Kubicka	Bavaria-Czech	female	adult	4	30	7	2010	14820	211	Kubicka	128	216	1129	1217	189	6.86772486772487	17	19	43.3684210526316	11	19	71.6315789473684	16	73	27.8219178082192	25	300	18.38	69	38	57.5	27	0.0899470899470899	0.578947368421053	0.842105263157895	0.342465753424658	0.23	0.710526315789474	-0.604047529005689	-0.786609674900333	-0.583975863224941	-0.775265263524091
summer	15.1833333333333	Kubicka	Bavaria-Czech	female	adult	5	31	7	2010	14821	212	Kubicka	130	217	1128	1215	189	10.3544973544974	25	18	2.77777777777778	1	19	88.4210526315789	18	74	55.9189189189189	42	300	26.0833333333333	86	37	46.7567567567567	19	0.132275132275132	0.0555555555555556	0.947368421052632	0.567567567567568	0.286666666666667	0.513513513513513	-0.687521847016937	-0.637392051159424	-0.621986105435227	-0.590345438441098
summer	15.1333333333333	Kubicka	Bavaria-Czech	female	adult	6	1	8	2010	14822	213	Kubicka	131	218	1126	1213	189	31.3968253968254	72	18	67.3333333333333	11	18	61	14	75	57.8133333333333	45	300	41.9333333333333	142	36	64.1666666666666	25	0.380952380952381	0.611111111111111	0.777777777777778	0.6	0.473333333333333	0.694444444444444	-0.296115468378574	-0.342911718295822	-0.223300970873786	-0.291512915129151
summer	15.0833333333333	Kubicka	Bavaria-Czech	female	adult	7	2	8	2010	14823	214	Kubicka	133	220	1125	1211	188	37.7712765957447	85	19	34.2631578947368	8	18	112.888888888889	17	75	69.28	51	300	49.9333333333334	161	37	72.5135135135135	25	0.452127659574468	0.421052631578947	0.944444444444444	0.68	0.536666666666667	0.675675675675676	-0.294333000093413	-0.315022922774301	-0.201277955271566	-0.198215423836839
summer	15.0333333333333	Kubicka	Bavaria-Czech	female	adult	8	3	8	2010	14824	215	Kubicka	135	221	1123	1209	187	41.1711229946524	73	18	116.055555555556	15	18	13.3888888888889	2	77	32.1688311688312	30	300	41.6866666666667	120	36	64.7222222222225	17	0.390374331550802	0.833333333333333	0.111111111111111	0.38961038961039	0.4	0.472222222222222	0.122747442761609	-0.222403959184935	0.000979431929480885	-0.0948854830377131
summer	15	Kubicka	Bavaria-Czech	female	adult	9	4	8	2010	14825	216	Kubicka	137	222	1122	1207	187	16.5882352941176	36	18	15.4444444444444	4	18	2.11111111111111	1	77	30.9090909090909	30	300	19.3266666666666	71	36	8.77777777777776	5	0.192513368983957	0.222222222222222	0.0555555555555556	0.38961038961039	0.236666666666667	0.138888888888889	-0.301508669218646	0.30791033238856	-0.338582677165354	0.161810847153743
summer	14.9333333333333	Kubicka	Bavaria-Czech	female	adult	10	5	8	2010	14826	217	Kubicka	139	224	1120	1204	187	22.3957219251337	49	18	20.6111111111111	5	17	32.1764705882353	7	78	43.8076923076923	37	300	28.41	98	35	26.2285714285714	12	0.262032085561497	0.277777777777778	0.411764705882353	0.474358974358974	0.326666666666667	0.342857142857143	-0.32342698077861	-0.0788258139929485	-0.288334419514012	-0.133619600909321
summer	14.9	Kubicka	Bavaria-Czech	female	adult	11	6	8	2010	14827	218	Kubicka	141	225	1119	1202	185	21.3621621621622	55	18	65.7777777777778	13	18	6.33333333333333	2	79	15.5569620253165	15	300	21.5966666666667	85	36	36.0555555555556	15	0.297297297297297	0.722222222222222	0.111111111111111	0.189873417721519	0.283333333333333	0.416666666666667	0.157241003534276	-0.255903473308193	0.220505617977528	-0.167192429022082
summer	14.8333333333333	Kubicka	Bavaria-Czech	female	adult	12	7	8	2010	14828	219	Kubicka	143	227	1117	1200	185	26.7135135135135	57	18	7.16666666666667	2	18	0.333333333333333	0	79	11.5822784810127	11	300	19.9733333333333	70	36	3.75	2	0.308108108108108	0.111111111111111	0	0.139240506329114	0.233333333333333	0.0555555555555556	0.395114821875562	0.753803841547265	0.377485469562557	0.694467382328654
summer	14.8	Kubicka	Bavaria-Czech	female	adult	13	8	8	2010	14829	220	Kubicka	145	228	1116	1198	185	20.1027027027027	45	17	4.23529411764706	0	17	0	0	81	5.67901234567901	4	300	14.17	49	34	2.11764705882353	0	0.243243243243243	0	0	0.0493827160493827	0.163333333333333	0	0.559454261671744	0.80939570424853	0.66248574686431	1
summer	14.75	Kubicka	Bavaria-Czech	female	adult	14	9	8	2010	14830	221	Kubicka	147	229	1114	1196	184	44.8695652173913	88	17	0.352941176470588	0	18	53.1111111111111	10	81	3.77777777777778	5	300	31.7466666666667	103	35	27.4857142857143	10	0.478260869565217	0	0.555555555555556	0.0617283950617284	0.343333333333333	0.285714285714286	0.844687189672294	0.240256841671531	0.771371769383698	0.252032520325203
summer	14.6833333333333	Kubicka	Bavaria-Czech	female	adult	-14	10	8	2010	14831	222	Kubicka	149	231	1112	1194	183	18.2841530054645	31	18	18.7222222222222	3	17	2.52941176470588	0	82	27.7682926829268	27	300	20.01	61	35	10.8571428571428	3	0.169398907103825	0.166666666666667	0	0.329268292682927	0.203333333333333	0.0857142857142857	-0.205942149992113	0.254862041253684	-0.320593344915141	0.328029375764994
summer	14.6333333333333	Kubicka	Bavaria-Czech	female	adult	-13	11	8	2010	14832	223	Kubicka	151	232	1110	1192	183	29.3879781420765	53	17	98.5294117647059	17	17	63.9411764705882	10	83	31.9518072289157	25	300	35.9733333333333	105	34	81.2352941176471	27	0.289617486338798	1	0.588235294117647	0.301204819277108	0.35	0.794117647058823	-0.0417971642928449	-0.468683622500719	-0.019612213059951	-0.465519798309358
summer	14.5833333333333	Kubicka	Bavaria-Czech	female	adult	-12	12	8	2010	14833	224	Kubicka	152	234	1109	1189	180	25.4944444444444	55	17	15.9411764705882	4	17	38.2352941176471	7	84	51.4404761904762	45	298	32.989932885906	111	34	27.0882352941176	11	0.305555555555556	0.235294117647059	0.411764705882353	0.535714285714286	0.37248322147651	0.323529411764706	-0.337246487445585	-0.0303101868827812	-0.273584905660377	-0.0285714285714286
summer	14.5333333333333	Kubicka	Bavaria-Czech	female	adult	-11	13	8	2010	14834	225	Kubicka	154	235	1107	1187	181	18.9668508287293	40	18	110.111111111111	17	17	91.1176470588235	16	84	20.4404761904762	19	300	28.9366666666667	92	35	100.885714285714	33	0.220994475138122	0.944444444444444	0.941176470588235	0.226190476190476	0.306666666666667	0.942857142857143	-0.0373947048230071	-0.683496956270924	-0.0116193557876159	-0.62023599620236
summer	14.4833333333333	Kubicka	Bavaria-Czech	female	adult	-10	14	8	2010	14835	226	Kubicka	156	236	1105	1185	181	21.1160220994475	41	17	58.7058823529412	12	17	14.2941176470588	4	85	33.1058823529412	34	300	26.2566666666667	91	34	36.5	16	0.226519337016575	0.705882352941177	0.235294117647059	0.4	0.303333333333333	0.470588235294118	-0.221125767797806	-0.267008678141631	-0.27689594356261	-0.35011655011655
summer	14.4166666666667	Kubicka	Bavaria-Czech	female	adult	-9	15	8	2010	14836	227	Kubicka	158	238	1103	1183	180	21.95	47	17	74.9411764705882	14	17	53.8823529411765	10	86	65.546511627907	54	300	39.26	125	34	64.4117647058823	24	0.261111111111111	0.823529411764706	0.588235294117647	0.627906976744186	0.416666666666667	0.705882352941177	-0.498265711589831	-0.49167319415591	-0.412585380031972	-0.459952686718486
summer	14.3833333333333	Kubicka	Bavaria-Czech	female	adult	-8	16	8	2010	14837	228	Kubicka	160	239	1102	1180	180	42.4	93	16	5.375	2	17	79	11	87	80.7471264367816	66	300	53.62	172	33	43.3030303030303	13	0.516666666666667	0.125	0.647058823529412	0.758620689655172	0.573333333333333	0.393939393939394	-0.311392783139502	-0.0105367371473022	-0.189725101397026	0.13477537437604
summer	14.3166666666667	Kubicka	Bavaria-Czech	female	adult	-7	17	8	2010	14838	229	Kubicka	162	241	1100	1178	179	16.4189944134078	36	17	69.6470588235294	14	16	44.375	10	88	24.6590909090909	23	300	23.3433333333333	83	33	57.3939393939394	24	0.201117318435754	0.823529411764706	0.625	0.261363636363636	0.276666666666667	0.727272727272727	-0.200595924347281	-0.555118769394491	-0.130267673301304	-0.566739606126915
summer	14.2666666666667	Kubicka	Bavaria-Czech	female	adult	-6	18	8	2010	14839	230	Kubicka	164	242	1098	1176	178	9.78651685393258	25	17	11.1764705882353	2	17	0.411764705882353	0	88	32.75	37	300	16.07	64	34	5.79411764705883	2	0.140449438202247	0.117647058823529	0	0.420454545454545	0.213333333333333	0.0588235294117647	-0.539853397609457	0.256241118204763	-0.499203277942181	0.409618573797678
summer	14.2166666666667	Kubicka	Bavaria-Czech	female	adult	-5	19	8	2010	14840	231	Kubicka	166	243	1096	1174	179	34.6759776536313	66	16	124	16	16	97.9375	15	90	50.8111111111111	40	301	47.6112956810631	137	32	110.96875	31	0.368715083798883	1	0.9375	0.444444444444444	0.45514950166113	0.96875	-0.188743513092172	-0.523827903525669	-0.0931297709923664	-0.44863594830962
summer	14.15	Kubicka	Bavaria-Czech	female	adult	-4	20	8	2010	14841	232	Kubicka	167	245	1094	1171	176	36.8636363636364	74	17	64.7647058823529	10	17	33.0588235294118	6	90	66.2666666666667	54	300	47.05	144	34	48.9117647058824	16	0.420454545454545	0.588235294117647	0.352941176470588	0.6	0.48	0.470588235294118	-0.285105632768195	-0.140461346633416	-0.175946547884187	-0.0562640660165041
summer	14.1	Kubicka	Bavaria-Czech	female	adult	-3	21	8	2010	14842	233	Kubicka	169	246	1092	1169	176	22.9375	51	17	10.8235294117647	3	16	7.4375	1	91	22.989010989011	21	300	21.44	76	33	9.18181818181818	4	0.289772727272727	0.176470588235294	0.0625	0.230769230769231	0.253333333333333	0.121212121212121	-0.00112159595627294	0.428268176189634	0.113350125944584	0.410138248847926
summer	14.0333333333333	Kubicka	Bavaria-Czech	female	adult	-2	22	8	2010	14843	234	Kubicka	171	248	1090	1167	176	12.5284090909091	31	15	8.53333333333333	2	16	24.25	6	93	11.7956989247312	15	300	12.7266666666667	54	31	16.6451612903226	8	0.176136363636364	0.133333333333333	0.375	0.161290322580645	0.18	0.258064516129032	0.0301227969266857	-0.141112388563243	0.0439978272677893	-0.188687209793162
summer	13.9833333333333	Kubicka	Bavaria-Czech	female	adult	-1	23	8	2010	14844	235	Kubicka	173	249	1088	1164	175	19.1028571428571	38	15	5.46666666666667	1	16	67.8125	11	94	57.7765957446809	58	300	33.1366666666667	108	31	37.6451612903226	12	0.217142857142857	0.0666666666666667	0.6875	0.617021276595745	0.36	0.387096774193548	-0.50304388427942	-0.326748046177135	-0.479376184229704	-0.281269066503966
summer	13.9166666666667	Kubicka	Bavaria-Czech	female	adult	0	24	8	2010	14845	236	Kubicka	175	251	1086	1162	174	30.4712643678161	61	15	4.26666666666667	1	16	73.0625	13	95	3.42105263157895	4	300	22.8666666666667	79	31	39.7741935483871	14	0.350574712643678	0.0666666666666667	0.8125	0.0421052631578947	0.263333333333333	0.451612903225806	0.798122233328573	-0.132434600848764	0.785549221999692	-0.125953316385486
summer	13.8833333333333	Kubicka	Bavaria-Czech	female	adult	1	25	8	2010	14846	237	Kubicka	176	252	1085	1160	174	34.8448275862069	65	15	100.866666666667	14	16	24.8125	5	95	70.4526315789474	63	300	48.8866666666667	147	31	61.6129032258066	19	0.373563218390805	0.933333333333333	0.3125	0.663157894736842	0.49	0.612903225806452	-0.338163943128877	-0.277510940950581	-0.279337106844839	-0.242623566998684
summer	13.8333333333333	Kubicka	Bavaria-Czech	female	adult	2	26	8	2010	14847	238	Kubicka	178	253	1083	1157	173	39.7225433526012	76	15	60.4666666666667	8	16	33.4375	6	96	48.2708333333333	47	300	43.16	137	31	46.5161290322581	14	0.439306358381503	0.533333333333333	0.375	0.489583333333333	0.456666666666667	0.451612903225806	-0.097146970632149	-0.0787765568715969	-0.0541258831918066	-0.0138133110087903
summer	13.7666666666667	Kubicka	Bavaria-Czech	female	adult	3	27	8	2010	14848	239	Kubicka	180	255	1081	1155	172	70.8372093023256	132	15	34	7	16	83.375	13	97	64.639175257732	67	300	67.66	219	31	59.4838709677419	20	0.767441860465116	0.466666666666667	0.8125	0.690721649484536	0.73	0.645161290322581	0.0457499221338164	0.0871182030647373	0.0526142716211773	0.0865639936271907
summer	13.7166666666667	Kubicka	Bavaria-Czech	female	adult	4	28	8	2010	14849	240	Kubicka	182	256	1079	1153	171	10.7894736842105	25	15	4.66666666666667	1	16	71.25	13	98	43.2857142857143	37	300	24.3233333333333	76	31	39.0322580645161	14	0.146198830409357	0.0666666666666667	0.8125	0.377551020408163	0.253333333333333	0.451612903225806	-0.600945494994439	-0.566876810359517	-0.441722684288481	-0.510886715052067
summer	13.65	Kubicka	Bavaria-Czech	female	adult	5	29	8	2010	14850	241	Kubicka	183	258	1077	1150	171	7.15789473684211	16	15	26.8666666666667	7	16	51.5625	10	98	23.6428571428571	30	300	15.8966666666667	63	31	39.6129032258065	17	0.0935672514619883	0.466666666666667	0.625	0.306122448979592	0.21	0.548387096774194	-0.535212986695959	-0.693916073762161	-0.531800537473873	-0.708492506611813
summer	13.6	Kubicka	Bavaria-Czech	female	adult	6	30	8	2010	14851	242	Kubicka	185	259	1075	1148	171	13.5555555555556	33	14	36.7857142857143	6	15	92.3333333333333	14	100	25.84	33	300	22.6733333333334	86	29	65.5172413793103	20	0.192982456140351	0.428571428571429	0.933333333333333	0.33	0.286666666666667	0.689655172413793	-0.311823104693139	-0.657137319507703	-0.261992619926199	-0.562714187799863
summer	13.55	Kubicka	Bavaria-Czech	female	adult	7	31	8	2010	14852	243	Kubicka	187	260	1073	1146	169	11.4023668639053	26	15	70.6	13	16	3.5	0	100	13.23	17	300	14.55	56	31	35.9677419354839	13	0.153846153846154	0.866666666666667	0	0.17	0.186666666666667	0.419354838709677	-0.0741964077667582	-0.518583885369825	-0.0498812351543943	-0.463203463203463
summer	13.4666666666667	Kubicka	Bavaria-Czech	female	adult	8	1	9	2010	14853	244	Kubicka	189	262	1070	1143	169	10.8284023668639	23	15	16.0666666666667	3	15	102.733333333333	15	101	66.019801980198	62	300	34.2666666666666	103	30	59.3999999999998	18	0.136094674556213	0.2	1	0.613861386138614	0.343333333333333	0.6	-0.718187237844604	-0.691623274859713	-0.637059604718381	-0.630225080385852
summer	13.4166666666667	Kubicka	Bavaria-Czech	female	adult	9	2	9	2010	14854	245	Kubicka	190	263	1068	1141	168	37.9226190476191	80	14	112.785714285714	13	16	30.875	6	102	58.843137254902	58	300	48.1533333333334	157	30	69.0999999999999	19	0.476190476190476	0.928571428571429	0.375	0.568627450980392	0.523333333333333	0.633333333333333	-0.216197537296961	-0.291315809964514	-0.0884718498659518	-0.141630901287554
summer	13.35	Kubicka	Bavaria-Czech	female	adult	10	3	9	2010	14855	246	Kubicka	192	265	1066	1139	167	30.0419161676647	48	15	7.33333333333333	1	15	121.733333333333	15	103	9.90291262135922	13	300	26.5766666666667	77	30	64.5333333333332	16	0.287425149700599	0.0666666666666667	1	0.12621359223301	0.256666666666667	0.533333333333333	0.504170481057095	-0.36469813558678	0.389739985945186	-0.299610894941634
summer	13.3	Kubicka	Bavaria-Czech	female	adult	11	4	9	2010	14856	247	Kubicka	194	266	1064	1136	166	20.4879518072289	41	15	73.1333333333333	10	16	108.0625	15	103	25.9902912621359	29	300	29.68	95	31	91.1612903225806	25	0.246987951807229	0.666666666666667	0.9375	0.281553398058252	0.316666666666667	0.806451612903226	-0.118385272151859	-0.632994341629145	-0.065397809007414	-0.531082826046855
summer	13.2333333333333	Kubicka	Bavaria-Czech	female	adult	12	5	9	2010	14857	248	Kubicka	195	268	1062	1134	166	13.2530120481928	25	14	94	12	15	102.666666666667	13	105	20.5904761904762	25	300	24.06	75	29	98.4827586206898	25	0.150602409638554	0.857142857142857	0.866666666666667	0.238095238095238	0.25	0.862068965517241	-0.216805788178174	-0.76277942204441	-0.225092250922509	-0.702564102564103
summer	13.1833333333333	Kubicka	Bavaria-Czech	female	adult	13	6	9	2010	14858	249	Kubicka	197	269	1060	1132	166	17.4036144578313	32	14	115	14	15	71.4666666666667	10	105	69.0476190476191	70	300	42.7366666666667	126	29	92.4827586206897	24	0.192771084337349	1	0.666666666666667	0.666666666666667	0.42	0.827586206896552	-0.597377301580455	-0.683243445565443	-0.551401869158878	-0.62214983713355
summer	13.1333333333333	Kubicka	Bavaria-Czech	female	adult	14	7	9	2010	14859	250	Kubicka	199	270	1058	1129	164	26.8963414634146	45	15	39.8666666666667	7	14	57.0714285714286	9	107	60.0280373831776	56	300	40.77	117	29	48.1724137931035	16	0.274390243902439	0.466666666666667	0.642857142857143	0.523364485981308	0.39	0.551724137931034	-0.381155394601498	-0.283421141818407	-0.31209372098007	-0.335708831763808
summer	13.0666666666667	Kubicka	Bavaria-Czech	female	adult	15	8	9	2010	14860	251	Kubicka	200	272	1056	1127	164	20.7560975609756	41	14	57.1428571428571	9	14	4.57142857142857	1	108	33.0185185185185	43	300	26.1133333333333	94	28	30.8571428571428	10	0.25	0.642857142857143	0.0714285714285714	0.398148148148148	0.313333333333333	0.357142857142857	-0.228033630949881	-0.19570647404307	-0.228571428571429	-0.176470588235294
summer	13.0166666666667	Kubicka	Bavaria-Czech	female	adult	-14	9	9	2010	14861	252	Kubicka	202	273	1054	1125	163	12.7852760736196	25	14	43.7142857142857	7	15	65.4	12	108	44.9351851851852	46	300	28.4333333333333	90	29	54.9310344827586	19	0.153374233128834	0.5	0.8	0.425925925925926	0.3	0.655172413793103	-0.556993281245849	-0.622387103828552	-0.47048440870759	-0.620617477760335
summer	12.95	Kubicka	Bavaria-Czech	female	adult	-13	10	9	2010	14862	253	Kubicka	204	275	1052	1122	162	20.1234567901235	39	15	8.53333333333333	2	14	22.7142857142857	5	109	26.1834862385321	36	300	21.8666666666667	82	29	15.3793103448276	7	0.240740740740741	0.133333333333333	0.357142857142857	0.330275229357798	0.273333333333333	0.241379310344828	-0.13086654078328	0.133627512110894	-0.156798571853615	-0.00132450331125833
summer	12.9	Kubicka	Bavaria-Czech	female	adult	-12	11	9	2010	14863	254	Kubicka	205	276	1050	1120	162	18.8086419753086	36	14	38.7857142857143	8	14	49.2142857142857	8	110	17.3	23	300	20.6066666666666	75	28	44	16	0.222222222222222	0.571428571428571	0.571428571428571	0.209090909090909	0.25	0.571428571428571	0.041780634573303	-0.401081081081082	0.0304449648711944	-0.44
summer	12.8166666666667	Kubicka	Bavaria-Czech	female	adult	-11	12	9	2010	14864	255	Kubicka	207	278	1047	1118	161	19.2173913043478	30	14	0	0	14	4.64285714285714	1	111	30.3603603603604	38	300	21.7633333333333	69	28	2.32142857142857	1	0.186335403726708	0	0.0714285714285714	0.342342342342342	0.23	0.0357142857142857	-0.224757450304966	0.784442361761949	-0.295088907705335	0.678321678321678
summer	12.7666666666667	Kubicka	Bavaria-Czech	female	adult	-10	13	9	2010	14865	256	Kubicka	209	279	1045	1115	161	16.695652173913	36	14	49.6428571428571	8	14	88.7857142857143	11	111	57.2612612612613	60	300	36.6066666666667	115	28	69.2142857142857	19	0.22360248447205	0.571428571428571	0.785714285714286	0.540540540540541	0.383333333333333	0.678571428571429	-0.54850327309705	-0.611321982431407	-0.414762741652021	-0.504302925989673
summer	12.7166666666667	Kubicka	Bavaria-Czech	female	adult	-9	14	9	2010	14866	257	Kubicka	210	280	1043	1113	159	50.1194968553459	98	14	68	10	14	52	8	113	45.1238938053097	49	300	49.16	165	28	60	18	0.616352201257862	0.714285714285714	0.571428571428571	0.433628318584071	0.55	0.642857142857143	0.0524509156528785	-0.0897252841395855	0.174025974025974	-0.0210488762040671
summer	12.65	Kubicka	Bavaria-Czech	female	adult	-8	15	9	2010	14867	258	Kubicka	212	282	1041	1111	159	33.1949685534591	58	14	33	5	14	94	13	113	48.9823008849558	59	300	41.97	135	28	63.5	18	0.364779874213836	0.357142857142857	0.928571428571429	0.52212389380531	0.45	0.642857142857143	-0.192113128598511	-0.313408566132232	-0.177408220897396	-0.275969683459652
summer	12.6	Kubicka	Bavaria-Czech	female	adult	-7	16	9	2010	14868	259	Kubicka	213	283	1039	1108	158	19.253164556962	39	14	0.857142857142857	0	14	87.1428571428571	14	114	34.859649122807	42	300	27.4933333333333	95	28	44	14	0.246835443037975	0	1	0.368421052631579	0.316666666666667	0.5	-0.288406451348135	-0.391234740844507	-0.197617758527342	-0.338983050847458
summer	12.5333333333333	Kubicka	Bavaria-Czech	female	adult	-6	17	9	2010	14869	260	Kubicka	215	285	1037	1106	157	15.4394904458599	39	14	6.5	2	14	14.0714285714286	3	116	46.1379310344828	60	301	26.7906976744186	104	28	10.2857142857143	5	0.248407643312102	0.142857142857143	0.214285714285714	0.517241379310345	0.345514950166113	0.178571428571429	-0.498534038136409	0.200339558573854	-0.351118760757315	0.163558870538093
summer	12.4833333333333	Kubicka	Bavaria-Czech	female	adult	-5	18	9	2010	14870	261	Kubicka	217	286	1035	1104	157	23.2484076433121	51	14	1.28571428571429	0	13	68	10	116	52.5689655172414	68	300	35.5	129	27	33.4074074074074	10	0.32484076433121	0	0.769230769230769	0.586206896551724	0.43	0.37037037037037	-0.386726111070072	-0.17931080428374	-0.286885245901639	-0.0654903291482864
summer	12.4	Kubicka	Bavaria-Czech	female	adult	-4	19	9	2010	14871	262	Kubicka	218	288	1032	1102	156	14.1987179487179	26	14	9.42857142857143	2	14	1.57142857142857	0	116	20.5948275862069	28	300	15.86	56	28	5.5	2	0.166666666666667	0.142857142857143	0	0.241379310344828	0.186666666666667	0.0714285714285714	-0.183830349541951	0.441588024731531	-0.183098591549296	0.4
summer	12.35	Kubicka	Bavaria-Czech	female	adult	-3	20	9	2010	14872	263	Kubicka	220	289	1030	1099	156	9.16666666666667	23	13	51.0769230769231	10	13	2.30769230769231	0	118	8.89830508474576	13	300	10.58	46	26	26.6923076923077	10	0.147435897435897	0.769230769230769	0	0.110169491525424	0.153333333333333	0.384615384615385	0.0148553557466774	-0.488737933500179	0.144664698439477	-0.445783132530121
summer	12.3	Kubicka	Bavaria-Czech	female	adult	-2	21	9	2010	14873	264	Kubicka	221	290	1028	1097	153	9.13071895424837	16	15	1.4	0	14	29.6428571428571	6	118	22.6949152542373	34	300	15.0366666666667	56	29	15.0344827586207	6	0.104575163398693	0	0.428571428571429	0.288135593220339	0.186666666666667	0.206896551724138	-0.426203487764976	-0.244308484345416	-0.467418899858956	-0.328509406657019
autumn	12.2333333333333	Kubicka	Bavaria-Czech	female	adult	-1	22	9	2010	14874	265	Kubicka	223	292	1026	1095	153	13.5882352941176	26	15	42.5333333333333	9	14	51.6428571428571	11	118	34.6440677966102	41	300	25.0933333333333	87	29	46.9310344827586	20	0.169934640522876	0.6	0.785714285714286	0.347457627118644	0.29	0.689655172413793	-0.436550426855739	-0.550945166912456	-0.343111015951183	-0.604614577871001
autumn	12.1833333333333	Kubicka	Bavaria-Czech	female	adult	0	23	9	2010	14875	266	Kubicka	224	293	1024	1093	152	22.5921052631579	42	15	31.0666666666667	6	14	56.4285714285714	8	119	31.5546218487395	48	300	28.15	104	29	43.3103448275862	14	0.276315789473684	0.4	0.571428571428571	0.403361344537815	0.346666666666667	0.482758620689655	-0.165522776049973	-0.314377379534454	-0.186920448999512	-0.271966527196653
autumn	12.1166666666667	Kubicka	Bavaria-Czech	female	adult	1	24	9	2010	14876	267	Kubicka	226	295	1022	1090	151	16.7814569536424	29	15	47.5333333333333	10	14	84.7857142857143	13	120	51.35	74	300	35.32	126	29	65.5172413793103	23	0.19205298013245	0.666666666666667	0.928571428571429	0.616666666666667	0.42	0.793103448275862	-0.50738006483376	-0.592181716270887	-0.525044356489696	-0.610106629578118
autumn	12.0666666666667	Kubicka	Bavaria-Czech	female	adult	2	25	9	2010	14877	268	Kubicka	227	296	1020	1088	151	21.682119205298	52	15	82.9333333333333	11	13	108.230769230769	13	121	56.4049586776859	75	300	42.5	151	28	94.6785714285713	24	0.344370860927152	0.733333333333333	1	0.619834710743802	0.503333333333333	0.857142857142857	-0.444668188562789	-0.627329142046413	-0.285689958562752	-0.426771653543307
autumn	12	Kubicka	Bavaria-Czech	female	adult	3	26	9	2010	14878	269	Kubicka	229	298	1018	1086	150	4.42666666666667	6	15	13	4	14	76.0714285714286	12	121	34.2561983471074	48	300	20.23	70	29	43.448275862069	16	0.04	0.266666666666667	0.857142857142857	0.396694214876033	0.233333333333333	0.551724137931034	-0.77113036146157	-0.815073755377996	-0.816805450416351	-0.864801864801865
autumn	11.9333333333333	Kubicka	Bavaria-Czech	female	adult	4	27	9	2010	14879	270	Kubicka	230	299	1015	1084	150	7.36666666666667	17	14	11.1428571428571	3	13	60.1538461538462	10	123	39.2357723577236	55	300	22.8966666666667	85	27	34.7407407407407	13	0.113333333333333	0.214285714285714	0.769230769230769	0.447154471544715	0.283333333333333	0.481481481481481	-0.683850595767694	-0.650101152256135	-0.595590368436322	-0.61892901618929
autumn	11.8666666666667	Kubicka	Bavaria-Czech	female	adult	5	28	9	2010	14880	271	Kubicka	232	301	1013	1082	148	31.7432432432432	61	15	6.46666666666667	1	14	41.2142857142857	7	123	35.1056910569106	56	300	32.3	125	29	23.2413793103448	8	0.412162162162162	0.0666666666666667	0.5	0.455284552845528	0.416666666666667	0.275862068965517	-0.050299198466948	0.154622575150215	-0.0497118611867519	0.198103623433796
autumn	11.8166666666667	Kubicka	Bavaria-Czech	female	adult	6	29	9	2010	14881	272	Kubicka	234	302	1011	1079	148	6.49324324324324	9	15	1.66666666666667	0	13	0	0	124	9.55645161290323	20	300	7.23666666666667	29	28	0.892857142857145	0	0.0608108108108108	0	0	0.161290322580645	0.0966666666666667	0	-0.190857732630779	0.75823314166231	-0.452404317958783	1
autumn	11.7666666666667	Kubicka	Bavaria-Czech	female	adult	7	30	9	2010	14882	273	Kubicka	235	303	1009	1077	146	4.19178082191781	3	14	0	0	15	3.46666666666667	0	125	18.272	26	300	9.82666666666667	29	29	1.79310344827586	0	0.0205479452054795	0	0	0.208	0.0966666666666667	0	-0.626796499204808	0.400789265982636	-0.820187005514265	1
autumn	11.7	Kubicka	Bavaria-Czech	female	adult	8	1	10	2010	14883	274	Kubicka	237	305	1007	1075	145	15.4620689655172	36	15	32.9333333333333	6	15	0	0	125	15.672	23	300	15.65	65	30	16.4666666666667	6	0.248275862068966	0.4	0	0.184	0.216666666666667	0.2	-0.00674280752430113	-0.0314637482900145	0.148691767708998	0.107692307692308
autumn	11.65	Kubicka	Bavaria-Czech	female	adult	9	2	10	2010	14884	275	Kubicka	238	306	1005	1073	145	21.1310344827586	30	15	4.53333333333333	0	14	58.0714285714286	9	126	11.2777777777778	15	300	17.8866666666667	54	29	30.3793103448276	9	0.206896551724138	0	0.642857142857143	0.119047619047619	0.18	0.310344827586207	0.304030170120703	-0.17954210737716	0.269521410579345	-0.2
autumn	11.5833333333333	Kubicka	Bavaria-Czech	female	adult	10	3	10	2010	14885	276	Kubicka	240	308	1003	1071	144	15.1944444444444	30	14	0.428571428571429	0	15	32.8666666666667	5	127	16.9370078740157	28	300	16.1266666666666	63	29	17.2068965517242	5	0.208333333333333	0	0.333333333333333	0.220472440944882	0.21	0.172413793103448	-0.0542323270140567	-0.0621101486977878	-0.0283091048201989	0.0943396226415094
autumn	11.5333333333333	Kubicka	Bavaria-Czech	female	adult	11	4	10	2010	14886	277	Kubicka	241	309	1001	1069	144	11.3333333333333	24	14	3.57142857142857	0	14	5.71428571428571	1	128	8.6640625	21	300	9.56999999999998	46	28	4.64285714285714	1	0.166666666666667	0	0.0714285714285714	0.1640625	0.153333333333333	0.0357142857142857	0.13348092199505	0.418777943368106	0.00787401574803147	0.647058823529412
autumn	11.4666666666667	Kubicka	Bavaria-Czech	female	adult	12	5	10	2010	14887	278	Kubicka	242	311	999	1067	142	14.2042253521127	32	15	7.8	1	15	5.06666666666667	1	128	6.140625	13	300	9.98666666666668	47	30	6.43333333333334	2	0.225352112676056	0.0666666666666667	0.0666666666666667	0.1015625	0.156666666666667	0.0666666666666667	0.396346014473158	0.376541243914646	0.378660383709189	0.543408360128617
autumn	11.4	Kubicka	Bavaria-Czech	female	adult	13	6	10	2010	14888	279	Kubicka	244	312	996	1065	142	8.99295774647887	16	15	7.6	1	15	3.53333333333333	1	128	11.2578125	18	300	9.61666666666667	36	30	5.56666666666666	2	0.112676056338028	0.0666666666666667	0.0666666666666667	0.140625	0.12	0.0666666666666667	-0.111840425127283	0.235328260028376	-0.110338835794961	0.256544502617801
autumn	11.3333333333333	Kubicka	Bavaria-Czech	female	adult	14	7	10	2010	14889	280	Kubicka	245	314	994	1063	141	33.4893617021277	51	14	3.35714285714286	0	15	35.6	6	130	78.0461538461538	73	300	51.4966666666667	130	29	20.0344827586207	6	0.361702127659574	0	0.4	0.561538461538462	0.433333333333333	0.206896551724138	-0.3994852395221	0.251381026140118	-0.216450983868108	0.272258064516129
autumn	11.2833333333333	Kubicka	Bavaria-Czech	female	adult	15	8	10	2010	14890	281	Kubicka	247	315	992	1060	140	8.78571428571429	16	15	0	0	15	95.3333333333333	14	130	20.8461538461538	24	300	17.9	54	30	47.6666666666667	14	0.114285714285714	0	0.933333333333333	0.184615384615385	0.18	0.466666666666667	-0.407009085852029	-0.688738928722058	-0.235294117647059	-0.60655737704918
autumn	11.2166666666667	Kubicka	Bavaria-Czech	female	adult	-14	9	10	2010	14891	282	Kubicka	248	317	990	1058	140	52.9571428571429	81	15	0	0	14	4.14285714285714	1	131	1.52671755725191	2	300	25.5733333333334	84	29	2	1	0.578571428571429	0	0.0714285714285714	0.0152671755725191	0.28	0.0344827586206897	0.943957071116475	0.927216012477255	0.948581397484161	0.887505022097228
autumn	11.1666666666667	Kubicka	Bavaria-Czech	female	adult	-13	10	10	2010	14892	283	Kubicka	250	318	988	1056	139	3.65467625899281	6	14	3.5	1	15	46.3333333333333	7	132	54.8712121212121	67	300	28.3166666666667	81	29	25.6551724137931	8	0.0431654676258993	0.0714285714285714	0.466666666666667	0.507575757575758	0.27	0.275862068965517	-0.875109071894792	-0.750617869113315	-0.843245917862444	-0.729393468118196
autumn	11.1	Kubicka	Bavaria-Czech	female	adult	-12	11	10	2010	14893	284	Kubicka	251	320	986	1054	138	16.4347826086957	24	15	0	0	14	96.7857142857143	14	133	7.17293233082707	10	300	15.2566666666667	48	29	46.7241379310345	14	0.173913043478261	0	1	0.075187969924812	0.16	0.482758620689655	0.392323030907279	-0.479573670092814	0.396325459317585	-0.470319634703196
autumn	11.05	Kubicka	Bavaria-Czech	female	adult	-11	12	10	2010	14894	285	Kubicka	253	321	984	1052	137	30.6496350364963	47	15	13.5333333333333	3	15	6.2	0	133	34.3157894736842	44	300	30.1966666666666	94	30	9.86666666666665	3	0.343065693430657	0.2	0	0.330827067669173	0.313333333333333	0.1	-0.056432394074688	0.512953243415284	0.0181610880364851	0.548599670510708
autumn	10.9833333333333	Kubicka	Bavaria-Czech	female	adult	-10	13	10	2010	14895	286	Kubicka	254	323	982	1050	137	5.18978102189781	14	15	4.46666666666667	1	15	61.2	12	133	31.9097744360902	41	300	19.8	68	30	32.8333333333333	13	0.102189781021898	0.0666666666666667	0.8	0.308270676691729	0.226666666666667	0.433333333333333	-0.720224085823628	-0.727019676851704	-0.502072469581495	-0.618355293048614
autumn	10.9333333333333	Kubicka	Bavaria-Czech	female	adult	-9	14	10	2010	14896	287	Kubicka	256	324	980	1049	137	7.37226277372263	15	14	0	0	14	49.0714285714286	10	135	37.5333333333333	52	300	22.5466666666667	77	28	24.5357142857143	10	0.109489051094891	0	0.714285714285714	0.385185185185185	0.256666666666667	0.357142857142857	-0.671655053586328	-0.537904721443803	-0.557328669799978	-0.53072625698324
autumn	10.8666666666667	Kubicka	Bavaria-Czech	female	adult	-8	15	10	2010	14897	288	Kubicka	257	326	978	1047	135	6.18518518518519	10	15	0	0	15	26.6	5	135	17.5481481481481	20	300	12.01	35	30	13.3	5	0.0740740740740741	0	0.333333333333333	0.148148148148148	0.116666666666667	0.166666666666667	-0.478776529338326	-0.365139707279985	-0.333333333333333	-0.384615384615385
autumn	10.8166666666667	Kubicka	Bavaria-Czech	female	adult	-7	16	10	2010	14898	289	Kubicka	259	327	976	1045	135	41.8518518518519	56	15	0	0	15	53.4	10	135	13.9851851851852	23	300	27.7966666666667	89	30	26.7	10	0.414814814814815	0	0.666666666666667	0.17037037037037	0.296666666666667	0.333333333333333	0.499071371716636	0.221027608190611	0.417721518987342	0.108910891089109
autumn	10.75	Kubicka	Bavaria-Czech	female	adult	-6	17	10	2010	14899	290	Kubicka	260	329	974	1043	134	31.4626865671642	50	14	1.92857142857143	0	15	60.4666666666667	9	137	15.7883211678832	23	300	24.3766666666667	82	29	32.2068965517242	9	0.373134328358209	0	0.6	0.167883211678832	0.273333333333333	0.310344827586207	0.331725526091899	-0.0116886266267884	0.379379782521144	0.0918674698795181
autumn	10.7	Kubicka	Bavaria-Czech	female	adult	-5	18	10	2010	14900	291	Kubicka	262	330	972	1041	133	9.81203007518797	15	15	4.2	1	15	80.8666666666667	13	138	14.9782608695652	22	301	15.4418604651163	51	30	42.5333333333333	14	0.112781954887218	0.0666666666666667	0.866666666666667	0.159420289855072	0.169435215946844	0.466666666666667	-0.208397344181661	-0.625104137739517	-0.171337069655725	-0.610726643598616
autumn	10.6333333333333	Kubicka	Bavaria-Czech	female	adult	-4	19	10	2010	14901	292	Kubicka	263	332	970	1039	133	17.4285714285714	30	15	2.8	0	14	70.7857142857143	12	138	18.1666666666667	25	300	19.5266666666667	67	29	35.6206896551724	12	0.225563909774436	0	0.857142857142857	0.181159420289855	0.223333333333333	0.413793103448276	-0.020735785953179	-0.342928777045223	0.109176155391828	-0.294403892944039
autumn	10.5666666666667	Kubicka	Bavaria-Czech	female	adult	-3	20	10	2010	14902	293	Kubicka	265	334	968	1037	132	36.9469696969697	57	14	0	0	15	103.533333333333	15	139	7	9	300	24.6766666666667	81	29	53.5517241379309	15	0.431818181818182	0	1	0.0647482014388489	0.27	0.517241379310345	0.681434235476642	-0.18348059775596	0.739216331906487	-0.0900082576383155
autumn	10.5333333333333	Kubicka	Bavaria-Czech	female	adult	-2	21	10	2010	14903	294	Kubicka	266	335	967	1036	131	8.3969465648855	12	15	115.2	15	15	21.4	4	139	70.8489208633093	90	300	43.3233333333333	121	30	68.3	19	0.0916030534351145	1	0.266666666666667	0.647482014388489	0.403333333333333	0.633333333333333	-0.788078625740477	-0.781035701133638	-0.752117699509585	-0.747279747279747
autumn	10.4666666666667	Kubicka	Bavaria-Czech	female	adult	-1	22	10	2010	14904	295	Kubicka	267	337	965	1034	131	21.7099236641221	39	15	0.533333333333333	0	14	84.8571428571429	11	140	42.8142857142857	56	300	33.4466666666667	106	29	41.2413793103449	11	0.297709923664122	0	0.785714285714286	0.4	0.353333333333333	0.379310344827586	-0.327076646943401	-0.310262929015857	-0.146608315098468	-0.120528771384137
autumn	10.4166666666667	Kubicka	Bavaria-Czech	female	adult	0	23	10	2010	14905	296	Kubicka	269	338	963	1032	130	5.13076923076923	9	15	3.13333333333333	1	15	35.3333333333333	6	140	43.2642857142857	56	300	24.3366666666667	72	30	19.2333333333333	7	0.0692307692307692	0.0666666666666667	0.4	0.4	0.24	0.233333333333333	-0.787963078599893	-0.578825510418859	-0.704918032786885	-0.542372881355932
autumn	10.35	Kubicka	Bavaria-Czech	female	adult	1	24	10	2010	14906	297	Kubicka	270	340	961	1030	129	8.06976744186047	19	15	3.66666666666667	1	15	72.2666666666667	11	141	34.5886524822695	52	300	23.5233333333333	83	30	37.9666666666667	12	0.147286821705426	0.0666666666666667	0.733333333333333	0.368794326241135	0.276666666666667	0.4	-0.621656523790007	-0.649418222843383	-0.429210610418664	-0.461756373937677
autumn	10.3	Kubicka	Bavaria-Czech	female	adult	2	25	10	2010	14907	298	Kubicka	272	341	959	1029	128	5.0859375	9	15	3.13333333333333	0	15	5.06666666666667	1	142	52.0985915492958	69	300	27.24	79	30	4.1	1	0.0703125	0	0.0666666666666667	0.485915492957746	0.263333333333333	0.0333333333333333	-0.822121906587158	0.1073311787719	-0.747181008902077	0.35678391959799
autumn	10.2333333333333	Kubicka	Bavaria-Czech	female	adult	3	26	10	2010	14908	299	Kubicka	273	343	957	1027	128	37.8671875	54	15	3.93333333333333	1	15	60.4	7	142	36.4859154929577	51	300	36.6433333333333	113	30	32.1666666666667	8	0.421875	0.0666666666666667	0.466666666666667	0.359154929577465	0.376666666666667	0.266666666666667	0.0185771938418377	0.0813966459673521	0.0803043110735418	0.225416036308623
autumn	10.2	Kubicka	Bavaria-Czech	female	adult	4	27	10	2010	14909	300	Kubicka	275	344	956	1025	128	4.8671875	10	14	4.42857142857143	0	15	72.8666666666667	10	143	53.7272727272727	71	300	31.5366666666667	91	29	39.8275862068966	10	0.078125	0	0.666666666666667	0.496503496503497	0.303333333333333	0.344827586206897	-0.833868680379632	-0.782203282561917	-0.728085187297965	-0.630573248407643
autumn	10.1333333333333	Kubicka	Bavaria-Czech	female	adult	5	28	10	2010	14910	301	Kubicka	276	346	954	1024	126	16.4603174603175	29	15	4.33333333333333	1	15	75.2666666666667	11	144	36.4861111111111	48	300	28.4066666666667	89	30	39.8	12	0.23015873015873	0.0666666666666667	0.733333333333333	0.333333333333333	0.296666666666667	0.4	-0.378227468615326	-0.414851596885227	-0.183098591549296	-0.269521410579345
autumn	10.0666666666667	Kubicka	Bavaria-Czech	female	adult	6	29	10	2010	14911	302	Kubicka	278	348	952	1022	126	12.8571428571429	23	15	2.4	0	15	79.8666666666667	13	144	64.2222222222222	83	300	40.34	119	30	41.1333333333333	13	0.182539682539683	0	0.866666666666667	0.576388888888889	0.396666666666667	0.433333333333333	-0.666392092257001	-0.523725524783911	-0.518954248366013	-0.407216494845361
autumn	10.0166666666667	Kubicka	Bavaria-Czech	female	adult	7	30	10	2010	14912	303	Kubicka	279	349	950	1021	126	4.44444444444444	9	15	2.26666666666667	0	15	2.6	1	145	45.6965517241379	66	301	24.1162790697674	76	30	2.43333333333334	1	0.0714285714285714	0	0.0666666666666667	0.455172413793103	0.252491694352159	0.0333333333333333	-0.822722132224837	0.292407108239094	-0.728718428437792	0.363636363636364
autumn	9.96666666666667	Kubicka	Bavaria-Czech	female	adult	8	31	10	2010	14913	304	Kubicka	281	351	949	1019	124	6.80645161290323	14	15	0	0	15	1.46666666666667	0	146	38.2328767123288	56	300	21.4933333333334	70	30	0.733333333333335	0	0.112903225806452	0	0	0.383561643835616	0.233333333333333	0	-0.697755190141674	0.805476326297775	-0.545171339563863	1
autumn	9.91666666666667	Kubicka	Bavaria-Czech	female	adult	9	1	11	2010	14914	305	Kubicka	282	352	947	1017	124	6.64516129032258	14	15	2.26666666666667	0	15	26	6	146	16.2397260273973	24	300	12.0633333333334	44	30	14.1333333333333	6	0.112903225806452	0	0.4	0.164383561643836	0.146666666666667	0.2	-0.419253309132337	-0.36038087352515	-0.185657370517928	-0.278350515463918
autumn	9.85	Kubicka	Bavaria-Czech	female	adult	10	2	11	2010	14915	306	Kubicka	283	354	945	1016	124	29.25	42	15	155.333333333333	15	15	15.5333333333333	2	146	41.9383561643836	56	300	41.0433333333333	115	30	85.4333333333332	17	0.338709677419355	1	0.133333333333333	0.383561643835616	0.383333333333333	0.566666666666667	-0.178236397748593	-0.489899723877343	-0.0620985010706638	-0.251781472684086
autumn	9.8	Kubicka	Bavaria-Czech	female	adult	11	3	11	2010	14916	307	Kubicka	285	356	944	1015	122	23.0573770491803	39	15	101.866666666667	13	16	69.25	12	147	62.8639455782313	91	300	48.9666666666667	155	31	85.0322580645163	25	0.319672131147541	0.866666666666667	0.75	0.619047619047619	0.516666666666667	0.806451612903226	-0.463290919084985	-0.573365623356451	-0.318918918918919	-0.432261094153557
autumn	9.75	Kubicka	Bavaria-Czech	female	adult	12	4	11	2010	14917	308	Kubicka	286	357	942	1013	122	45.3606557377049	64	15	27.9333333333333	8	15	1.8	0	148	12.4527027027027	24	300	26.0766666666667	96	30	14.8666666666667	8	0.524590163934426	0.533333333333333	0	0.162162162162162	0.32	0.266666666666667	0.569210195061109	0.506314872613777	0.527741935483871	0.325966850828729
autumn	9.7	Kubicka	Bavaria-Czech	female	adult	13	5	11	2010	14918	309	Kubicka	288	359	941	1012	122	15.983606557377	26	15	0	0	15	35.1333333333333	8	148	13.9189189189189	21	300	15.1233333333333	55	30	17.5666666666666	8	0.213114754098361	0	0.533333333333333	0.141891891891892	0.183333333333333	0.266666666666667	0.0690472662616675	-0.0471847158655971	0.200624024960998	-0.111617312072893
autumn	9.65	Kubicka	Bavaria-Czech	female	adult	14	6	11	2010	14919	310	Kubicka	289	360	939	1010	120	21.975	36	16	0	0	16	40.6875	8	148	26.7635135135135	48	300	24.1633333333333	92	32	20.34375	8	0.3	0	0.5	0.324324324324324	0.306666666666667	0.25	-0.0982490676943976	0.0385467434647763	-0.038961038961039	0.0909090909090909
autumn	9.6	Kubicka	Bavaria-Czech	female	adult	-14	7	11	2010	14920	311	Kubicka	291	362	938	1009	120	13.3583333333333	22	14	8.57142857142857	1	14	3.07142857142857	0	152	14.8355263157895	26	300	13.4033333333333	49	28	5.82142857142857	1	0.183333333333333	0.0714285714285714	0	0.171052631578947	0.163333333333333	0.0357142857142857	-0.0523941383279944	0.392961330767798	0.0346534653465346	0.673913043478261
autumn	9.53333333333333	Kubicka	Bavaria-Czech	female	adult	-13	8	11	2010	14921	312	Kubicka	292	364	936	1008	120	22.475	38	14	0	0	14	3.07142857142857	1	152	28.0263157894737	47	300	23.3333333333333	86	28	1.53571428571428	1	0.316666666666667	0	0.0714285714285714	0.309210526315789	0.286666666666667	0.0357142857142857	-0.109924181235507	0.872080916257623	0.0119131044148563	0.797297297297297
autumn	9.5	Kubicka	Bavaria-Czech	female	adult	-12	9	11	2010	14922	313	Kubicka	293	365	935	1007	119	16.781512605042	29	15	6.26666666666667	1	14	14.7142857142857	3	152	27.6315789473684	42	300	21.6566666666666	75	29	10.3448275862069	4	0.243697478991597	0.0666666666666667	0.214285714285714	0.276315789473684	0.25	0.137931034482759	-0.244298830886893	0.237285419760076	-0.0627259196257708	0.277145026575551
autumn	9.43333333333333	Kubicka	Bavaria-Czech	female	adult	-11	10	11	2010	14923	314	Kubicka	295	367	933	1005	118	20.7457627118644	41	14	66.5714285714286	14	15	65.7333333333333	11	153	41.7124183006536	55	300	35.8266666666667	121	29	66.1379310344828	25	0.347457627118644	1	0.733333333333333	0.359477124183007	0.403333333333333	0.862068965517241	-0.335691101612245	-0.522447496939284	-0.017002272193058	-0.425465088185552
autumn	9.4	Kubicka	Bavaria-Czech	female	adult	-10	11	11	2010	14924	315	Kubicka	296	368	932	1004	118	81.1949152542373	94	14	116.642857142857	13	14	46.7142857142857	6	154	54.461038961039	73	300	67.5166666666667	186	28	81.6785714285713	19	0.796610169491525	0.928571428571429	0.428571428571429	0.474025974025974	0.62	0.678571428571429	0.197071160258646	-0.00296952060267458	0.253876136855782	0.0800164136233073
autumn	9.35	Kubicka	Bavaria-Czech	female	adult	-9	12	11	2010	14925	316	Kubicka	298	370	931	1003	117	17.991452991453	35	15	16.8	6	14	28.9285714285714	8	154	50.987012987013	83	300	35.38	132	29	22.6551724137931	14	0.299145299145299	0.4	0.571428571428571	0.538961038961039	0.44	0.482758620689655	-0.478345807311237	-0.114738170164015	-0.286139990729091	-0.234828496042216
autumn	9.28333333333333	Kubicka	Bavaria-Czech	female	adult	-8	13	11	2010	14926	317	Kubicka	299	372	929	1002	117	7.81196581196581	15	15	157.066666666667	15	15	54	7	154	77.1883116883117	85	301	53.046511627907	122	30	105.533333333334	22	0.128205128205128	1	0.466666666666667	0.551948051948052	0.40531561461794	0.733333333333333	-0.816189639805816	-0.862156333418795	-0.623011015911873	-0.702380952380952
autumn	9.25	Kubicka	Bavaria-Czech	female	adult	-7	14	11	2010	14927	318	Kubicka	300	373	928	1001	116	12.6724137931034	22	14	38.8571428571429	6	15	131.6	14	155	86.0064516129032	111	300	57.73	153	29	86.8275862068966	20	0.189655172413793	0.428571428571429	0.933333333333333	0.716129032258065	0.51	0.689655172413793	-0.743158502259552	-0.745278114711489	-0.58123541692251	-0.568627450980392
autumn	9.2	Kubicka	Bavaria-Czech	female	adult	-6	15	11	2010	14928	319	Kubicka	302	375	927	1000	115	8.93913043478261	12	15	27.3333333333333	5	15	87.9333333333333	14	155	57.7935483870968	79	300	39.05	110	30	57.6333333333333	19	0.104347826086957	0.333333333333333	0.933333333333333	0.509677419354839	0.366666666666667	0.633333333333333	-0.73209136535212	-0.731446609339284	-0.660118775696665	-0.717092337917485
autumn	9.15	Kubicka	Bavaria-Czech	female	adult	-5	16	11	2010	14929	320	Kubicka	303	376	925	999	115	16.4608695652174	20	15	76.8	10	14	0.428571428571429	0	156	48.5833333333333	68	300	35.4333333333333	98	29	39.9310344827586	10	0.173913043478261	0.666666666666667	0	0.435897435897436	0.326666666666667	0.344827586206897	-0.493855906239903	-0.416197419004929	-0.429616087751371	-0.329479768786127
autumn	9.1	Kubicka	Bavaria-Czech	female	adult	-4	17	11	2010	14930	321	Kubicka	304	378	924	998	114	14.1228070175439	17	15	0	0	15	60.5333333333333	8	156	70.8910256410256	97	300	45.2566666666667	122	30	30.2666666666667	8	0.149122807017544	0	0.533333333333333	0.621794871794872	0.406666666666667	0.266666666666667	-0.667752727388175	-0.363686665085763	-0.613129102844639	-0.282700421940928
autumn	9.06666666666667	Kubicka	Bavaria-Czech	female	adult	-3	18	11	2010	14931	322	Kubicka	306	379	923	997	114	30.2982456140351	36	14	11.0714285714286	3	15	7.33333333333333	2	157	41.828025477707	69	300	34.2866666666667	110	29	9.13793103448277	5	0.315789473684211	0.214285714285714	0.133333333333333	0.439490445859873	0.366666666666667	0.172413793103448	-0.159855482463615	0.53657114806406	-0.163781624500666	0.293680297397769
autumn	9.01666666666667	Kubicka	Bavaria-Czech	female	adult	-2	19	11	2010	14932	323	Kubicka	307	381	922	996	113	0.84070796460177	1	15	75.3333333333333	13	15	92.6666666666667	11	157	50	78	300	34.8833333333333	103	30	84	24	0.00884955752212389	0.866666666666667	0.733333333333333	0.496815286624204	0.343333333333333	0.8	-0.966927763272411	-0.980181495775529	-0.964998327945602	-0.978118161925602
autumn	8.98333333333333	Kubicka	Bavaria-Czech	female	adult	-1	20	11	2010	14933	324	Kubicka	308	382	921	995	113	13.8053097345133	22	15	117.333333333333	15	15	101.066666666667	12	157	37.4394904458599	57	300	35.7133333333334	106	30	109.2	27	0.194690265486726	1	0.8	0.363057324840764	0.353333333333333	0.9	-0.461201539047049	-0.775533108866442	-0.301869631126832	-0.644300727566694
autumn	8.93333333333333	Kubicka	Bavaria-Czech	female	adult	0	21	11	2010	14934	325	Kubicka	310	384	920	994	113	21.7610619469027	25	14	24.8571428571429	4	14	109.357142857143	14	159	44.622641509434	71	300	38.11	114	28	67.107142857143	18	0.221238938053097	0.285714285714286	1	0.446540880503145	0.38	0.642857142857143	-0.344385419496342	-0.510262146177346	-0.337389564927488	-0.487929773226042
autumn	8.9	Kubicka	Bavaria-Czech	female	adult	1	22	11	2010	14935	326	Kubicka	311	385	919	993	111	43.2252252252252	50	15	12.6	3	15	70.0666666666667	12	159	45.188679245283	76	300	44.0766666666666	141	30	41.3333333333334	15	0.45045045045045	0.2	0.8	0.477987421383648	0.47	0.5	-0.0222075252961228	0.0223737481355204	-0.0296594653972904	-0.0521327014218009
autumn	8.85	Kubicka	Bavaria-Czech	female	adult	2	23	11	2010	14936	327	Kubicka	312	387	918	993	111	41.981981981982	44	15	46.2	8	15	66.3333333333333	10	159	69.748427672956	107	300	58.1266666666667	169	30	56.2666666666667	18	0.396396396396396	0.533333333333333	0.666666666666667	0.672955974842767	0.563333333333333	0.6	-0.248512878246185	-0.145393192488263	-0.25862343029725	-0.204339963833635
autumn	8.81666666666667	Kubicka	Bavaria-Czech	female	adult	3	24	11	2010	14937	328	Kubicka	314	388	917	992	111	0.414414414414414	0	15	0	0	15	0	0	159	40.6037735849057	57	300	21.6733333333334	57	30	0	0	0	0	0	0.358490566037736	0.19	0	-0.979793626455596	1	-1	NA
autumn	8.76666666666667	Kubicka	Bavaria-Czech	female	adult	4	25	11	2010	14938	329	Kubicka	315	390	916	991	110	28.6363636363636	38	15	59.6	8	15	40.5333333333333	7	160	39.10625	56	300	36.3633333333333	109	30	50.0666666666666	15	0.345454545454545	0.533333333333333	0.466666666666667	0.35	0.363333333333333	0.5	-0.154553918156123	-0.272293238872632	-0.00653594771241826	-0.182795698924731
autumn	8.75	Kubicka	Bavaria-Czech	female	adult	5	26	11	2010	14939	330	Kubicka	316	391	916	991	110	68.4909090909091	62	15	19.8	4	15	109	13	160	41.41875	58	300	53.6433333333333	137	30	64.4	17	0.563636363636364	0.266666666666667	0.866666666666667	0.3625	0.456666666666667	0.566666666666667	0.246312829234754	0.0307839649746888	0.217177914110429	-0.0026809651474531
autumn	8.7	Kubicka	Bavaria-Czech	female	adult	6	27	11	2010	14940	331	Kubicka	317	393	915	990	110	6.49090909090909	7	15	69.8	10	15	87.4666666666667	14	160	19.59375	34	300	20.6933333333333	65	30	78.6333333333334	24	0.0636363636363636	0.666666666666667	0.933333333333333	0.2125	0.216666666666667	0.8	-0.502319806573874	-0.847495639172689	-0.539094650205761	-0.852631578947369
autumn	8.66666666666667	Kubicka	Bavaria-Czech	female	adult	7	28	11	2010	14941	332	Kubicka	318	394	914	990	109	6.40366972477064	10	15	52.8	8	16	92.125	13	160	17.1	32	300	19	63	31	73.0967741935484	21	0.0917431192660551	0.533333333333333	0.8125	0.2	0.21	0.67741935483871	-0.455091923962684	-0.838902290121802	-0.371069182389937	-0.761446710273182
autumn	8.63333333333333	Kubicka	Bavaria-Czech	female	adult	8	29	11	2010	14942	333	Kubicka	320	395	913	989	108	12.1388888888889	16	15	3.26666666666667	1	15	57	9	162	53.2839506172839	78	300	36.1566666666666	104	30	30.1333333333333	10	0.148148148148148	0.0666666666666667	0.6	0.481481481481481	0.346666666666667	0.333333333333333	-0.628909751379912	-0.425680115652516	-0.529411764705882	-0.384615384615385
autumn	8.6	Kubicka	Bavaria-Czech	female	adult	9	30	11	2010	14943	334	Kubicka	321	397	913	989	108	16.6666666666667	20	15	10.8666666666667	3	15	95.8	11	162	50.6049382716049	66	300	38.66	100	30	53.3333333333333	14	0.185185185185185	0.2	0.733333333333333	0.407407407407407	0.333333333333333	0.466666666666667	-0.504496237841805	-0.523809523809523	-0.375	-0.431818181818182
autumn	8.56666666666667	Kubicka	Bavaria-Czech	female	adult	10	1	12	2010	14944	335	Kubicka	322	398	912	988	108	36.3981481481481	34	15	6.33333333333333	1	15	47	8	162	68.3703703703704	94	300	52.69	137	30	26.6666666666667	9	0.314814814814815	0.0666666666666667	0.533333333333333	0.580246913580247	0.456666666666667	0.3	-0.305170128148476	0.154309205696667	-0.296551724137931	0.0240963855421687
autumn	8.55	Kubicka	Bavaria-Czech	female	adult	11	2	12	2010	14945	336	Kubicka	323	399	912	988	108	50.0185185185185	45	15	5.66666666666667	1	15	72.9333333333333	9	162	51	68	300	49.4766666666667	123	30	39.3	10	0.416666666666667	0.0666666666666667	0.6	0.419753086419753	0.41	0.333333333333333	-0.00971585701191588	0.120003317299718	-0.00369003690036895	0.111111111111111
autumn	8.5	Kubicka	Bavaria-Czech	female	adult	12	3	12	2010	14946	337	Kubicka	324	401	911	988	107	3.29906542056075	5	16	38.5	6	15	97.8	13	162	14.6049382716049	23	300	16.0066666666666	47	31	67.1935483870968	19	0.0467289719626168	0.375	0.866666666666667	0.141975308641975	0.156666666666667	0.612903225806452	-0.63147176717749	-0.906399685233338	-0.504738612045246	-0.858318098720293
autumn	8.48333333333333	Kubicka	Bavaria-Czech	female	adult	13	4	12	2010	14947	338	Kubicka	325	402	911	987	107	19.3084112149533	24	15	0	0	15	61.7333333333333	9	163	63.7730061349693	83	300	44.6233333333333	116	30	30.8666666666666	9	0.224299065420561	0	0.6	0.50920245398773	0.386666666666667	0.3	-0.535193023161122	-0.230358495486209	-0.3884155397483	-0.144385026737968
autumn	8.45	Kubicka	Bavaria-Czech	female	adult	14	5	12	2010	14948	339	Kubicka	326	403	910	987	107	3.04672897196262	4	15	0.866666666666667	0	15	43.7333333333333	9	163	28.9509202453988	54	300	19.0466666666667	67	30	22.3	9	0.0373831775700935	0	0.6	0.331288343558282	0.223333333333333	0.3	-0.809565449557494	-0.759595885107481	-0.797200622083981	-0.778393351800554
autumn	8.43333333333333	Kubicka	Bavaria-Czech	female	adult	15	6	12	2010	14949	340	Kubicka	327	404	910	987	107	10.018691588785	12	15	62.9333333333333	9	15	62.8666666666667	9	163	16.9815950920245	32	300	19.09	62	30	62.9	18	0.11214953271028	0.6	0.6	0.196319018404908	0.206666666666667	0.6	-0.257882576787171	-0.725209233174834	-0.272862453531599	-0.68503937007874
autumn	8.41666666666667	Kubicka	Bavaria-Czech	female	adult	-14	7	12	2010	14950	341	Kubicka	328	405	910	987	106	50.6509433962264	55	16	52.875	7	15	93.8666666666667	15	163	14.4355828220859	25	300	33.2533333333333	102	31	72.7096774193548	22	0.518867924528302	0.4375	1	0.153374233128834	0.34	0.709677419354839	0.556418704121149	-0.178815037386244	0.543693499784761	-0.155313351498638
autumn	8.4	Kubicka	Bavaria-Czech	female	adult	-13	8	12	2010	14951	342	Kubicka	329	406	910	987	106	3.34905660377358	4	16	104	15	15	101.733333333333	14	163	21.6073619631902	41	300	23.5566666666667	74	31	102.903225806451	29	0.0377358490566038	0.9375	0.933333333333333	0.251533742331288	0.246666666666667	0.935483870967742	-0.731607594672505	-0.936960288705266	-0.739095638255302	-0.92245153220763
autumn	8.35	Kubicka	Bavaria-Czech	female	adult	-12	9	12	2010	14952	343	Kubicka	330	408	909	987	105	18.5904761904762	20	15	21	6	16	68.9375	10	164	30.75	54	300	28.0433333333333	90	31	45.741935483871	16	0.19047619047619	0.4	0.625	0.329268292682927	0.3	0.516129032258065	-0.246441152342807	-0.422049455115042	-0.267039106145251	-0.460869565217391
autumn	8.33333333333333	Kubicka	Bavaria-Czech	female	adult	-11	10	12	2010	14953	344	Kubicka	331	409	909	987	105	15.1809523809524	17	15	28.2	4	16	61.4375	9	164	35.9512195121951	61	300	29.6533333333333	91	31	45.3548387096774	13	0.161904761904762	0.266666666666667	0.5625	0.371951219512195	0.303333333333333	0.419354838709677	-0.406207410368701	-0.49844704735998	-0.39345153921462	-0.44291754756871
autumn	8.31666666666667	Kubicka	Bavaria-Czech	female	adult	-10	11	12	2010	14954	345	Kubicka	332	410	909	987	103	17.5145631067961	22	17	10.9411764705882	4	16	118.5	16	164	39.1341463414634	66	300	34.3466666666666	108	33	63.0909090909091	20	0.213592233009709	0.235294117647059	1	0.402439024390244	0.36	0.606060606060606	-0.381642996729055	-0.565424961128266	-0.306553911205074	-0.478822684852836
autumn	8.3	Kubicka	Bavaria-Czech	female	adult	-9	12	12	2010	14955	346	Kubicka	333	411	909	987	103	4.16504854368932	9	17	8.47058823529412	3	16	50.75	6	164	35.4329268292683	65	300	23.9866666666667	83	33	28.969696969697	9	0.087378640776699	0.176470588235294	0.375	0.396341463414634	0.276666666666667	0.272727272727273	-0.789633257536004	-0.748599334073252	-0.638722310610696	-0.514705882352941
autumn	8.3	Kubicka	Bavaria-Czech	female	adult	-8	13	12	2010	14956	347	Kubicka	334	411	909	987	104	14.3557692307692	25	17	53.5882352941176	8	16	104.9375	15	164	18.7987804878049	32	301	23.8073089700997	80	33	78.4848484848485	23	0.240384615384615	0.470588235294118	0.9375	0.195121951219512	0.26578073089701	0.696969696969697	-0.134009096632267	-0.690743780384084	0.103931071620894	-0.487099782405968
autumn	8.28333333333333	Kubicka	Bavaria-Czech	female	adult	-7	14	12	2010	14957	348	Kubicka	335	412	909	987	103	24.0679611650485	27	16	10.25	3	16	140.5	16	165	51.1212121212121	76	300	44.42	122	32	75.375	19	0.262135922330097	0.1875	1	0.460606060606061	0.406666666666667	0.59375	-0.359802479183623	-0.515944399018807	-0.274607180656192	-0.387451258419
autumn	8.26666666666667	Kubicka	Bavaria-Czech	female	adult	-6	15	12	2010	14958	349	Kubicka	335	413	909	987	103	12.3009708737864	17	16	51.8125	10	16	103.9375	16	159	33.4528301886792	50	294	30.8775510204081	93	32	77.875	26	0.16504854368932	0.625	1	0.314465408805031	0.316326530612245	0.8125	-0.462297313528446	-0.727178520960905	-0.311600662167325	-0.662321539416511
autumn	8.25	Kubicka	Bavaria-Czech	female	adult	-5	16	12	2010	14959	350	Kubicka	336	414	909	987	101	41.7524752475247	46	16	25.0625	4	16	77.625	14	165	6.99393939393939	13	298	23.5369127516778	77	32	51.34375	18	0.455445544554455	0.25	0.875	0.0787878787878788	0.258389261744966	0.5625	0.713048048953726	-0.103025388268686	0.705043243850388	-0.10516717325228
autumn	8.25	Kubicka	Bavaria-Czech	female	adult	-4	17	12	2010	14960	351	Kubicka	337	415	910	988	103	49.4368932038835	54	17	83.0588235294118	16	15	81.6666666666667	15	165	14.1636363636364	26	300	33.5533333333334	111	32	82.40625	31	0.524271844660194	0.941176470588235	1	0.157575757575758	0.37	0.96875	0.554606338659494	-0.250065009032229	0.537797721781153	-0.29770371875635
autumn	8.25	Kubicka	Bavaria-Czech	female	adult	-3	18	12	2010	14961	352	Kubicka	338	415	910	988	103	16.5825242718447	24	17	73.2941176470588	14	15	87.4666666666667	12	165	27.8242424242424	47	300	29.5233333333333	97	32	79.9375	26	0.233009708737864	0.823529411764706	0.8	0.284848484848485	0.323333333333333	0.8125	-0.253153268945119	-0.656392040989532	-0.100102261106692	-0.554265815438189
autumn	8.23333333333333	Kubicka	Bavaria-Czech	female	adult	-2	19	12	2010	14962	353	Kubicka	338	416	910	988	103	43.1165048543689	44	17	36.0588235294118	5	15	107.8	15	165	25.8424242424242	45	300	36.45	109	32	69.6875	20	0.427184466019417	0.294117647058824	1	0.272727272727273	0.363333333333333	0.625	0.250498098479723	-0.235550104625581	0.220680958385876	-0.18800461361015
autumn	8.23333333333333	Kubicka	Bavaria-Czech	female	adult	-1	20	12	2010	14963	354	Kubicka	339	417	911	989	103	18.9514563106796	30	17	57.5882352941176	9	15	89	13	165	41.5030303030303	71	300	37.0466666666667	123	32	72.3125	22	0.29126213592233	0.529411764705882	0.866666666666667	0.43030303030303	0.41	0.6875	-0.373033917837232	-0.584689135190123	-0.192693468156242	-0.404835709857409
winter	8.23333333333333	Kubicka	Bavaria-Czech	female	adult	0	21	12	2010	14964	355	Kubicka	339	417	911	989	103	50.2912621359223	53	17	19.2941176470588	5	15	66	11	165	45.2606060606061	68	300	46.5533333333333	137	32	41.1875	16	0.514563106796116	0.294117647058824	0.733333333333333	0.412121212121212	0.456666666666667	0.5	0.0526484324196497	0.0995177670025271	0.110546701377865	0.0143540669856459
winter	8.23333333333333	Kubicka	Bavaria-Czech	female	adult	1	22	12	2010	14965	356	Kubicka	340	418	912	990	103	51.9805825242718	50	16	91.4375	13	16	36.125	8	165	16.3151515151515	30	300	33.6233333333333	101	32	63.78125	21	0.485436893203884	0.8125	0.5	0.181818181818182	0.336666666666667	0.65625	0.522220479957542	-0.101939190304835	0.455026455026455	-0.149614669146957
winter	8.23333333333333	Kubicka	Bavaria-Czech	female	adult	2	23	12	2010	14966	357	Kubicka	340	418	912	990	103	16.9320388349515	19	16	126.625	16	16	60.4375	11	165	46.4484848484848	76	300	41.3366666666667	122	32	93.53125	27	0.184466019417476	1	0.6875	0.460606060606061	0.406666666666667	0.84375	-0.465702147886277	-0.693435909549091	-0.428076256499134	-0.641192092062555
winter	8.23333333333333	Kubicka	Bavaria-Czech	female	adult	3	24	12	2010	14967	358	Kubicka	341	419	913	991	103	41.2330097087379	47	16	0	0	16	107.4375	16	165	39.8606060606061	65	300	41.81	128	32	53.71875	16	0.456310679611651	0	1	0.393939393939394	0.426666666666667	0.5	0.0169236953502647	-0.13149561766482	0.0733564013840831	-0.0456852791878172
winter	8.23333333333333	Kubicka	Bavaria-Czech	female	adult	4	25	12	2010	14968	359	Kubicka	341	419	913	991	103	11.4757281553398	14	16	0.875	0	16	46.25	8	165	49.1151515151515	79	300	33.4666666666667	101	32	23.5625	8	0.135922330097087	0	0.5	0.478787878787879	0.336666666666667	0.25	-0.621206088515376	-0.344959562198016	-0.557767780223988	-0.29559748427673
winter	8.25	Kubicka	Bavaria-Czech	female	adult	5	26	12	2010	14969	360	Kubicka	342	419	914	992	103	21.0970873786408	24	16	4.375	1	16	70.25	14	165	16.2484848484848	32	300	20.16	71	32	37.3125	15	0.233009708737864	0.0625	0.875	0.193939393939394	0.236666666666667	0.46875	0.129830719975801	-0.277615599580298	0.091510474090408	-0.335927367055772
winter	8.25	Kubicka	Bavaria-Czech	female	adult	6	27	12	2010	14970	361	Kubicka	342	420	915	993	103	4.35922330097087	5	17	0	0	15	60.6	9	165	49.4545454545455	86	300	31.7266666666667	100	32	28.40625	9	0.0485436893203883	0	0.6	0.521212121212121	0.333333333333333	0.28125	-0.837988551934527	-0.733913607111441	-0.829598265000516	-0.705611775528979
winter	8.26666666666667	Kubicka	Bavaria-Czech	female	adult	7	28	12	2010	14971	362	Kubicka	342	420	916	993	103	22.2038834951456	25	17	3.23529411764706	1	15	43.8666666666667	8	165	37.4666666666667	64	300	30.6066666666667	98	32	22.28125	9	0.242718446601942	0.0588235294117647	0.533333333333333	0.387878787878788	0.326666666666667	0.28125	-0.255784187176623	-0.00173915415726155	-0.230195017262294	-0.0735379270411117
winter	8.26666666666667	Kubicka	Bavaria-Czech	female	adult	8	29	12	2010	14972	363	Kubicka	342	420	916	994	103	22.9223300970874	28	17	63.1764705882353	11	15	110.2	14	165	92.4	124	300	67.78	177	32	85.21875	25	0.271844660194175	0.647058823529412	0.933333333333333	0.751515151515151	0.59	0.78125	-0.602465019952518	-0.576066189157569	-0.468721251149954	-0.483722270239124
winter	8.28333333333333	Kubicka	Bavaria-Czech	female	adult	9	30	12	2010	14973	364	Kubicka	343	420	917	995	103	12.2135922330097	16	17	68.9411764705882	12	16	78.8125	12	164	68.2560975609756	98	300	49.6166666666667	138	33	73.7272727272727	24	0.155339805825243	0.705882352941177	0.75	0.597560975609756	0.46	0.727272727272727	-0.696442417902235	-0.71576752831952	-0.587356502594748	-0.648
winter	8.3	Kubicka	Bavaria-Czech	female	adult	10	31	12	2010	14974	365	Kubicka	343	420	918	996	103	34.7087378640777	33	17	0.705882352941177	0	16	104.3125	16	164	49.8475609756098	77	300	44.77	126	33	50.9393939393939	16	0.320388349514563	0	1	0.469512195121951	0.42	0.484848484848485	-0.179038384121261	-0.189503912502833	-0.18878812860676	-0.204238217025941
winter	8.31666666666667	Kubicka	Bavaria-Czech	female	adult	11	1	1	2011	14975	1	Kubicka	343	420	919	997	103	1.66990291262136	2	17	0	0	16	0.375	0	164	44.6646341463415	70	300	25.01	72	33	0.181818181818182	0	0.0194174757281553	0	0	0.426829268292683	0.24	0	-0.927919732509841	0.803622497616778	-0.912974263730433	1
winter	8.33333333333333	Kubicka	Bavaria-Czech	female	adult	12	2	1	2011	14976	2	Kubicka	343	420	920	998	104	25.5384615384615	32	17	0	0	15	116	14	164	40.2865853658537	66	300	36.6766666666667	112	32	54.375	14	0.307692307692308	0	0.933333333333333	0.402439024390244	0.373333333333333	0.4375	-0.224050335259623	-0.360847070147997	-0.133421400264201	-0.174193548387097
winter	8.35	Kubicka	Bavaria-Czech	female	adult	13	3	1	2011	14977	3	Kubicka	343	420	921	999	104	50.7307692307692	57	17	0	0	15	16.4666666666667	3	164	31.5731707317073	54	300	35.67	114	32	7.71875000000002	3	0.548076923076923	0	0.2	0.329268292682927	0.38	0.09375	0.232766481261968	0.735883199670984	0.249398556535686	0.707865168539326
winter	8.36666666666667	Kubicka	Bavaria-Czech	female	adult	14	4	1	2011	14978	4	Kubicka	343	420	922	1000	104	22.625	22	17	1.23529411764706	0	16	71.4375	9	163	38.7668711656442	55	300	32.7866666666667	86	33	35.2727272727273	9	0.211538461538462	0	0.5625	0.337423312883436	0.286666666666667	0.272727272727273	-0.262931734432578	-0.218449460255152	-0.229314420803783	-0.126353790613718
winter	8.38333333333333	Kubicka	Bavaria-Czech	female	adult	-14	5	1	2011	14979	5	Kubicka	343	420	923	1001	104	44.5384615384615	49	17	125.235294117647	17	16	127.1875	15	163	59.4846625766871	90	300	61.64	171	33	126.181818181818	32	0.471153846153846	1	0.9375	0.552147239263804	0.57	0.96969696969697	-0.143681524328003	-0.478228812517921	-0.0791491324148268	-0.346006066734075
winter	8.41666666666667	Kubicka	Bavaria-Czech	female	adult	-13	6	1	2011	14980	6	Kubicka	343	420	925	1002	105	13.5619047619048	16	17	0.882352941176471	0	15	74.0666666666667	12	163	27.2269938650307	50	300	23.2933333333334	78	32	35.1875	12	0.152380952380952	0	0.8	0.306748466257669	0.26	0.375	-0.335019810858584	-0.443607370053358	-0.336217867141766	-0.422121896162528
winter	8.43333333333333	Kubicka	Bavaria-Czech	female	adult	-12	7	1	2011	14981	7	Kubicka	343	420	926	1003	105	0.666666666666667	0	17	0	0	15	67.8666666666667	11	163	49.0184049079755	82	300	30.26	93	32	31.8125	11	0	0	0.733333333333333	0.503067484662577	0.31	0.34375	-0.973164306881791	-0.958948043617704	-1	-1
winter	8.46666666666667	Kubicka	Bavaria-Czech	female	adult	-11	8	1	2011	14982	8	Kubicka	343	419	927	1004	106	25.9433962264151	32	16	55.25	11	15	80.4666666666667	12	163	49.3251533742331	83	300	42.9366666666667	138	31	67.4516129032258	23	0.30188679245283	0.6875	0.8	0.50920245398773	0.46	0.741935483870968	-0.310644449399841	-0.444437203482613	-0.255601541315827	-0.421574344023324
winter	8.48333333333333	Kubicka	Bavaria-Czech	female	adult	-10	9	1	2011	14983	9	Kubicka	342	419	928	1005	106	21.4056603773585	26	16	103.6875	15	16	75.75	11	162	68.8703703703704	103	300	54.3233333333333	155	32	89.71875	26	0.245283018867925	0.9375	0.6875	0.635802469135803	0.516666666666667	0.8125	-0.525773116073848	-0.614744225779579	-0.443225380039656	-0.536231884057971
winter	8.51666666666667	Kubicka	Bavaria-Czech	female	adult	-9	10	1	2011	14984	10	Kubicka	342	418	929	1006	106	5.83962264150943	9	16	52.4375	8	16	86.4375	16	162	30.6358024691358	50	300	26.0133333333333	83	32	69.4375	24	0.0849056603773585	0.5	1	0.308641975308642	0.276666666666667	0.75	-0.679805094866178	-0.844850003916347	-0.568511393903522	-0.796610169491525
winter	8.55	Kubicka	Bavaria-Czech	female	adult	-8	11	1	2011	14985	11	Kubicka	342	418	931	1007	107	32.6355140186916	42	16	15.8125	3	15	76.3333333333333	14	162	20.2777777777778	39	300	27.25	98	31	45.0967741935484	17	0.392523364485981	0.1875	0.933333333333333	0.240740740740741	0.326666666666667	0.548387096774194	0.233546918389575	-0.160309962069206	0.239682973490025	-0.165652034604293
winter	8.58333333333333	Kubicka	Bavaria-Czech	female	adult	-7	12	1	2011	14986	12	Kubicka	341	417	932	1008	107	23.588785046729	34	16	119.4375	16	15	87	12	162	47.8703703703704	73	300	44.9833333333334	135	31	103.741935483871	28	0.317757009345794	1	0.8	0.450617283950617	0.45	0.903225806451613	-0.339796701792967	-0.629487920143196	-0.172910879195135	-0.479506172839506
winter	8.6	Kubicka	Bavaria-Czech	female	adult	-6	13	1	2011	14987	13	Kubicka	341	417	933	1009	107	36.5327102803738	47	16	0	0	15	83.7333333333333	14	162	9.09876543209877	20	300	22.13	81	31	40.516129032258	14	0.439252336448598	0	0.933333333333333	0.123456790123457	0.27	0.451612903225806	0.601206610567198	-0.0516999190048952	0.561205659216732	-0.0138747884940778
winter	8.65	Kubicka	Bavaria-Czech	female	adult	-5	14	1	2011	14988	14	Kubicka	341	416	935	1011	108	15.8055555555556	23	16	3.4375	0	16	1.75	0	161	24.4534161490683	47	301	19.0265780730897	70	32	2.59375	0	0.212962962962963	0	0	0.291925465838509	0.232558139534884	0	-0.214805799238023	0.718060011322892	-0.156395944868436	1
winter	8.66666666666667	Kubicka	Bavaria-Czech	female	adult	-4	15	1	2011	14989	15	Kubicka	340	416	936	1012	108	15.8425925925926	26	16	0	0	16	98.125	15	160	50.6375	82	300	37.9433333333333	123	32	49.0625	15	0.240740740740741	0	0.9375	0.5125	0.41	0.46875	-0.523388371623362	-0.511822818217483	-0.360786724031961	-0.32137030995106
winter	8.71666666666667	Kubicka	Bavaria-Czech	female	adult	-3	16	1	2011	14990	16	Kubicka	340	415	938	1013	108	11.6944444444444	14	16	49.3125	9	16	84.5625	16	160	54.64375	89	300	40.4933333333333	128	32	66.9375	25	0.12962962962963	0.5625	1	0.55625	0.426666666666667	0.78125	-0.647429522543366	-0.702552327121789	-0.622004724940938	-0.715374841168996
winter	8.75	Kubicka	Bavaria-Czech	female	adult	-2	17	1	2011	14991	17	Kubicka	339	414	939	1014	109	19.5321100917431	18	16	56.9375	10	16	68.25	9	159	53.1069182389937	87	300	41.92	124	32	62.59375	19	0.165137614678899	0.625	0.5625	0.547169811320755	0.413333333333333	0.59375	-0.462214444752472	-0.524337155923269	-0.5363304981774	-0.56479032867397
winter	8.8	Kubicka	Bavaria-Czech	female	adult	-1	18	1	2011	14992	18	Kubicka	338	413	941	1016	110	15.6454545454545	23	16	41.6875	8	16	79.0625	12	158	10.1455696202532	19	300	17.52	62	32	60.375	20	0.209090909090909	0.5	0.75	0.120253164556962	0.206666666666667	0.625	0.213248023415606	-0.588388292624594	0.26974143955276	-0.498637602179836
winter	8.81666666666667	Kubicka	Bavaria-Czech	female	adult	0	19	1	2011	14993	19	Kubicka	338	413	942	1017	110	7.60909090909091	11	16	86.75	13	16	100.4375	13	158	17.0253164556962	31	300	21.74	68	32	93.59375	26	0.1	0.8125	0.8125	0.19620253164557	0.226666666666667	0.8125	-0.382238769018045	-0.849626930613024	-0.324786324786325	-0.780821917808219
winter	8.86666666666667	Kubicka	Bavaria-Czech	female	adult	1	20	1	2011	14994	20	Kubicka	337	412	944	1018	110	27.2545454545455	34	16	33.25	6	16	3.875	1	158	45.4746835443038	72	300	35.9233333333334	113	32	18.5625	7	0.309090909090909	0.375	0.0625	0.455696202531646	0.376666666666667	0.21875	-0.250520160058985	0.189712046429724	-0.191694252181763	0.171151776103337
winter	8.9	Kubicka	Bavaria-Czech	female	adult	2	21	1	2011	14995	21	Kubicka	336	411	945	1019	111	16.7297297297297	22	16	41.125	7	15	71	9	158	50.4556962025316	72	300	38.5066666666666	110	31	55.5806451612903	16	0.198198198198198	0.4375	0.6	0.455696202531646	0.366666666666667	0.516129032258065	-0.501983369232571	-0.537279961417893	-0.393791419602372	-0.445077298616762
winter	8.95	Kubicka	Bavaria-Czech	female	adult	3	22	1	2011	14996	22	Kubicka	336	410	947	1021	111	25.4954954954955	29	16	97.8125	14	16	89.5	15	157	49.6687898089172	69	300	45.4166666666667	127	32	93.65625	29	0.261261261261261	0.875	0.9375	0.439490445859873	0.423333333333333	0.90625	-0.321606122050129	-0.572049987359029	-0.254339993449066	-0.552447552447553
winter	8.98333333333333	Kubicka	Bavaria-Czech	female	adult	4	23	1	2011	14997	23	Kubicka	335	409	948	1022	113	21.3805309734513	27	14	0	0	16	105.875	12	157	73.6242038216561	107	300	52.23	146	30	56.4666666666667	12	0.238938053097345	0	0.75	0.681528662420382	0.486666666666667	0.4	-0.549905991115879	-0.450705186016022	-0.480832823025107	-0.25207756232687
winter	9.03333333333333	Kubicka	Bavaria-Czech	female	adult	5	24	1	2011	14998	24	Kubicka	334	408	950	1023	114	9.64035087719298	12	15	64.1333333333333	8	15	66	10	156	60.0705128205128	94	300	41.4066666666667	124	30	65.0666666666666	18	0.105263157894737	0.533333333333333	0.666666666666667	0.602564102564103	0.413333333333333	0.6	-0.723418980462001	-0.741915787990513	-0.702573879885605	-0.701492537313433
winter	9.06666666666667	Kubicka	Bavaria-Czech	female	adult	6	25	1	2011	14999	25	Kubicka	333	407	951	1025	114	14.2017543859649	16	15	87.2	11	16	86.75	13	155	73.6258064516129	105	300	52.4233333333333	145	31	86.9677419354839	24	0.140350877192982	0.733333333333333	0.8125	0.67741935483871	0.483333333333333	0.774193548387097	-0.676599139255873	-0.719248293164547	-0.656747404844291	-0.693069306930693
winter	9.13333333333333	Kubicka	Bavaria-Czech	female	adult	7	26	1	2011	15000	26	Kubicka	332	405	953	1026	114	8.41228070175439	13	15	1.46666666666667	0	16	74.125	11	155	17.7870967741935	33	300	16.4133333333333	57	31	38.9677419354839	11	0.114035087719298	0	0.6875	0.212903225806452	0.19	0.354838709677419	-0.357825909453214	-0.644901786300846	-0.302406093127921	-0.513578756789378
winter	9.18333333333333	Kubicka	Bavaria-Czech	female	adult	8	27	1	2011	15001	27	Kubicka	331	404	955	1028	116	13.2672413793103	18	14	119.857142857143	14	15	57.8666666666667	9	155	43.5354838709677	58	300	36.11	99	29	87.793103448276	23	0.155172413793103	1	0.6	0.374193548387097	0.33	0.793103448275862	-0.532866026379769	-0.73743922204214	-0.413742382853541	-0.672727272727273
winter	9.21666666666667	Kubicka	Bavaria-Czech	female	adult	9	28	1	2011	15002	28	Kubicka	330	403	956	1029	116	17.4913793103448	19	14	48.1428571428571	9	15	65	8	155	7.5741935483871	15	300	16.1733333333333	51	29	56.8620689655172	17	0.163793103448276	0.642857142857143	0.533333333333333	0.0967741935483871	0.17	0.586206896551724	0.395649675267762	-0.529507246376812	0.257203842049093	-0.563218390804598
winter	9.26666666666667	Kubicka	Bavaria-Czech	female	adult	10	29	1	2011	15003	29	Kubicka	329	402	958	1030	116	8.64655172413793	14	15	1.13333333333333	0	16	89.75	12	153	41.2091503267974	63	300	29.2033333333333	89	31	46.8709677419355	12	0.120689655172414	0	0.75	0.411764705882353	0.296666666666667	0.387096774193548	-0.653136898351	-0.688510877024259	-0.546666666666667	-0.524644030668127
winter	9.3	Kubicka	Bavaria-Czech	female	adult	11	30	1	2011	15004	30	Kubicka	328	401	959	1032	116	16.4051724137931	17	15	0	0	16	57.5	8	153	61.9019607843137	85	300	40.98	110	31	29.6774193548387	8	0.146551724137931	0	0.5	0.555555555555556	0.366666666666667	0.258064516129032	-0.58100439273418	-0.288009993180982	-0.582537517053206	-0.275601374570447
winter	9.36666666666667	Kubicka	Bavaria-Czech	female	adult	12	31	1	2011	15005	31	Kubicka	327	399	961	1033	118	3.79661016949153	6	14	18.5714285714286	3	15	61.6	9	153	86.8300653594771	108	300	49.7233333333333	126	29	40.8275862068966	12	0.0508474576271186	0.214285714285714	0.6	0.705882352941177	0.42	0.413793103448276	-0.916214290167183	-0.829840737636211	-0.865612648221344	-0.781132075471698
winter	9.41666666666667	Kubicka	Bavaria-Czech	female	adult	13	1	2	2011	15006	32	Kubicka	326	398	963	1035	118	6.17796610169492	11	14	0	0	16	63.875	10	152	108.723684210526	120	300	60.9233333333332	141	30	34.0666666666667	10	0.0932203389830508	0	0.625	0.789473684210526	0.47	0.333333333333333	-0.892465145889417	-0.692979377535692	-0.78878221323901	-0.562913907284768
winter	9.45	Kubicka	Bavaria-Czech	female	adult	14	2	2	2011	15007	33	Kubicka	325	397	964	1036	118	15.5677966101695	21	14	1.14285714285714	0	16	49.875	9	152	55.0657894736842	77	300	36.7366666666667	107	30	27.1333333333333	9	0.177966101694915	0	0.5625	0.506578947368421	0.356666666666667	0.3	-0.559195632749328	-0.270848493669044	-0.480045610034208	-0.25531914893617
winter	9.51666666666667	Kubicka	Bavaria-Czech	female	adult	15	3	2	2011	15008	34	Kubicka	323	395	966	1038	119	22.890756302521	26	15	76.9333333333333	8	15	79.7333333333333	11	151	85.1324503311258	103	300	59.7633333333333	148	30	78.3333333333333	19	0.218487394957983	0.533333333333333	0.733333333333333	0.682119205298013	0.493333333333333	0.633333333333333	-0.576188172599738	-0.547721172205772	-0.514799480936786	-0.487010851693522
winter	9.56666666666667	Kubicka	Bavaria-Czech	female	adult	-14	4	2	2011	15009	35	Kubicka	322	394	968	1039	120	41.675	49	14	61	9	15	39.5333333333333	6	151	60.4701986754967	86	300	51.93	150	29	49.8965517241379	15	0.408333333333333	0.642857142857143	0.4	0.56953642384106	0.5	0.517241379310345	-0.184004719939964	-0.0897828153977951	-0.164851289576161	-0.11766532132878
winter	9.61666666666667	Kubicka	Bavaria-Czech	female	adult	-13	5	2	2011	15010	36	Kubicka	321	392	969	1041	120	22.4	31	14	40.7857142857143	6	16	69	15	150	72.6133333333333	108	300	50.85	160	30	55.8333333333333	21	0.258333333333333	0.428571428571429	0.9375	0.72	0.533333333333333	0.7	-0.528487229862475	-0.427354069024286	-0.471890971039182	-0.460869565217391
winter	12.0666666666667	Matilda	Bavaria-Czech	female	adult	-11	19	3	2010	14687	78	Matilda1	245	313	1037	1105	151	12.5298013245033	21	14	6	1	14	58.1428571428571	11	121	22.4710743801653	33	300	18.3633333333333	66	28	32.0714285714285	12	0.139072847682119	0.0714285714285714	0.785714285714286	0.272727272727273	0.22	0.428571428571429	-0.284029266568779	-0.438140995047037	-0.324561403508772	-0.51
spring	12.1166666666667	Matilda	Bavaria-Czech	female	adult	-10	20	3	2010	14688	79	Matilda1	242	311	1038	1107	152	12.9013157894737	21	15	46.6	9	14	62.5	9	120	20.0083333333333	26	301	19.7209302325581	65	29	54.2758620689655	18	0.138157894736842	0.6	0.642857142857143	0.216666666666667	0.215946843853821	0.620689655172414	-0.215955433536795	-0.615901822590395	-0.221260815822002	-0.635874439461883
spring	12.1833333333333	Matilda	Bavaria-Czech	female	adult	-9	21	3	2010	14689	80	Matilda1	240	309	1040	1109	153	18.4117647058824	36	14	55.7142857142857	7	13	46.4615384615385	5	120	42.9333333333333	55	300	31.1766666666667	103	27	51.2592592592593	12	0.235294117647059	0.5	0.384615384615385	0.458333333333333	0.343333333333333	0.444444444444444	-0.399731509301284	-0.471465649332374	-0.321554770318021	-0.307692307692308
spring	12.2333333333333	Matilda	Bavaria-Czech	female	adult	-8	22	3	2010	14690	81	Matilda1	238	307	1041	1110	153	19.0392156862745	33	15	3.26666666666667	1	14	101.928571428571	14	118	59.7966101694915	69	300	38.15	117	29	50.8965517241377	15	0.215686274509804	0.0666666666666667	1	0.584745762711864	0.39	0.517241379310345	-0.516990772162197	-0.45552279209165	-0.461075358106705	-0.411439114391144
spring	12.3	Matilda	Bavaria-Czech	female	adult	-7	23	3	2010	14691	82	Matilda1	236	305	1043	1112	153	24.3725490196078	32	15	68.8	8	14	143.571428571429	14	118	46.4830508474576	52	300	40.8533333333333	106	29	104.896551724138	22	0.209150326797386	0.533333333333333	1	0.440677966101695	0.353333333333333	0.758620689655172	-0.312050167796647	-0.622917636474903	-0.356290487555404	-0.567768979972054
spring	12.35	Matilda	Bavaria-Czech	female	adult	-6	24	3	2010	14692	83	Matilda1	234	303	1044	1114	154	18.3116883116883	31	15	117.266666666667	13	14	101.642857142857	14	117	23.957264957265	36	300	29.35	94	29	109.724137931035	27	0.201298701298701	0.866666666666667	1	0.307692307692308	0.313333333333333	0.931034482758621	-0.133563199676473	-0.713959930606078	-0.209028459273798	-0.644453233142179
spring	12.4333333333333	Matilda	Bavaria-Czech	female	adult	-5	25	3	2010	14693	84	Matilda1	231	300	1046	1115	155	29.2387096774194	45	15	69.8	12	14	71.5714285714286	10	116	24.4655172413793	30	300	31.3966666666667	97	29	70.6551724137931	22	0.290322580645161	0.8	0.714285714285714	0.258620689655172	0.323333333333333	0.758620689655172	0.0888792690984494	-0.414604597091908	0.0577507598784195	-0.44644750795334
spring	12.4833333333333	Matilda	Bavaria-Czech	female	adult	-4	26	3	2010	14694	85	Matilda1	229	298	1047	1117	156	16.7435897435897	26	15	83.6	12	14	123.857142857143	14	115	27.9826086956522	34	300	29.3933333333333	86	29	103.034482758621	26	0.166666666666667	0.8	1	0.295652173913043	0.286666666666667	0.896551724137931	-0.251284914530129	-0.720423122633223	-0.278996865203762	-0.686486486486486
spring	12.55	Matilda	Bavaria-Czech	female	adult	-3	27	3	2010	14695	86	Matilda1	227	296	1049	1119	156	29.8012820512821	46	15	45.4666666666667	7	14	103.285714285714	8	115	34.2782608695652	42	300	35.73	103	29	73.3793103448275	15	0.294871794871795	0.466666666666667	0.571428571428571	0.365217391304348	0.343333333333333	0.517241379310345	-0.069865960558008	-0.422347141856383	-0.106569836176322	-0.273816004354927
spring	12.6	Matilda	Bavaria-Czech	female	adult	-2	28	3	2010	14696	87	Matilda1	225	294	1050	1120	158	20.0696202531646	37	14	50.8571428571429	8	14	20.6428571428571	5	114	40.4912280701754	48	300	29.2933333333333	98	28	35.75	13	0.234177215189873	0.571428571428571	0.357142857142857	0.421052631578947	0.326666666666667	0.464285714285714	-0.337208087112286	-0.280911616304778	-0.285205897305541	-0.329449838187702
spring	12.6666666666667	Matilda	Bavaria-Czech	female	adult	-1	29	3	2010	14697	88	Matilda1	222	292	1052	1122	158	17.1962025316456	28	15	78	12	14	50.4285714285714	9	113	17.0973451327434	22	300	21.75	71	29	64.6896551724138	21	0.177215189873418	0.8	0.642857142857143	0.194690265486726	0.236666666666667	0.724137931034483	0.00288268218469727	-0.579995788923803	-0.0469879518072289	-0.606779661016949
spring	12.7166666666667	Matilda	Bavaria-Czech	female	adult	0	30	3	2010	14698	89	Matilda1	220	290	1053	1124	158	10.8607594936709	23	15	7.46666666666667	2	14	63.2142857142857	10	115	83.2869565217391	87	302	40.6986754966887	122	29	34.3793103448276	12	0.145569620253165	0.133333333333333	0.714285714285714	0.756521739130435	0.403973509933775	0.413793103448276	-0.769282570978286	-0.519861064209561	-0.677261912024892	-0.479516191962544
spring	12.7833333333333	Matilda	Bavaria-Czech	female	adult	1	31	3	2010	14699	90	Matilda1	218	288	1055	1125	161	14.9813664596273	32	14	0.428571428571429	0	14	56.7857142857143	9	111	46.963963963964	51	300	28.0866666666667	92	28	28.6071428571429	9	0.198757763975155	0	0.642857142857143	0.459459459459459	0.306666666666667	0.321428571428571	-0.516303606512952	-0.31260019236935	-0.396072430502423	-0.235820895522388
spring	12.8333333333333	Matilda	Bavaria-Czech	female	adult	2	1	4	2010	14700	91	Matilda1	215	286	1056	1127	161	23.1180124223602	42	14	40.9285714285714	4	14	53.9285714285714	7	111	41.963963963964	50	300	32.36	103	28	47.4285714285714	11	0.260869565217391	0.285714285714286	0.5	0.45045045045045	0.343333333333333	0.392857142857143	-0.289572514358429	-0.344602923049833	-0.266519823788546	-0.201900237529691
spring	12.9	Matilda	Bavaria-Czech	female	adult	3	2	4	2010	14701	92	Matilda1	213	284	1058	1129	163	20.4110429447853	39	14	26.9285714285714	5	14	95.7857142857143	11	111	35.0630630630631	45	302	29.5927152317881	100	28	61.3571428571428	16	0.239263803680982	0.357142857142857	0.785714285714286	0.405405405405405	0.33112582781457	0.571428571428571	-0.264123591576309	-0.500758326857632	-0.257716049382716	-0.40972972972973
spring	12.95	Matilda	Bavaria-Czech	female	adult	4	3	4	2010	14702	93	Matilda1	211	282	1059	1130	162	22.1481481481481	35	14	29.7857142857143	5	16	63	12	108	37.7314814814815	47	300	30.2933333333333	99	30	47.5	17	0.216049382716049	0.357142857142857	0.75	0.435185185185185	0.33	0.566666666666667	-0.260244317303233	-0.363998936453072	-0.336492890995261	-0.44794952681388
spring	13.0333333333333	Matilda	Bavaria-Czech	female	adult	5	4	4	2010	14703	94	Matilda1	209	279	1061	1132	164	17.0975609756098	35	14	70	9	15	85.0666666666667	15	107	17.0093457943925	20	300	22.9333333333334	79	29	77.7931034482759	24	0.213414634146341	0.642857142857143	1	0.186915887850467	0.263333333333333	0.827586206896552	0.00258643159323038	-0.639636605362286	0.0661921708185053	-0.589981821854171
spring	13.0833333333333	Matilda	Bavaria-Czech	female	adult	6	5	4	2010	14704	95	Matilda1	206	277	1062	1134	164	13.2012195121951	29	14	70.7142857142857	8	15	106.333333333333	15	107	61.6542056074766	63	300	37.8233333333333	115	29	89.1379310344826	23	0.176829268292683	0.571428571428571	1	0.588785046728972	0.383333333333333	0.793103448275862	-0.647287568239971	-0.742010375468694	-0.538072199478973	-0.635378278777368
spring	13.15	Matilda	Bavaria-Czech	female	adult	7	6	4	2010	14705	96	Matilda1	204	275	1064	1136	164	21.0914634146341	40	15	123	15	16	105.6875	15	105	54.4	56	300	42.3566666666666	126	31	114.064516129032	30	0.24390243902439	1	0.9375	0.533333333333333	0.42	0.967741935483871	-0.441222557872802	-0.687894483309637	-0.372384937238494	-0.597402597402597
spring	13.2	Matilda	Bavaria-Czech	female	adult	8	7	4	2010	14706	97	Matilda1	202	273	1065	1137	166	16.5301204819277	35	14	26.5	4	15	86.0666666666667	15	105	63.5142857142857	66	300	36.9166666666667	120	29	57.3103448275862	19	0.210843373493976	0.285714285714286	1	0.628571428571429	0.4	0.655172413793103	-0.58697624812389	-0.552274747656611	-0.497641993028501	-0.513072679299592
spring	13.2666666666667	Matilda	Bavaria-Czech	female	adult	9	8	4	2010	14707	98	Matilda1	199	271	1067	1139	167	20.1077844311377	47	15	77.3333333333333	10	15	63.6	9	104	67.5865384615385	61	301	41.531561461794	127	30	70.4666666666667	19	0.281437125748503	0.666666666666667	0.6	0.586538461538462	0.421926910299003	0.633333333333333	-0.541411946227205	-0.555994340845083	-0.35150912106136	-0.384682522365263
spring	13.3166666666667	Matilda	Bavaria-Czech	female	adult	10	9	4	2010	14708	99	Matilda1	197	269	1068	1141	167	18.1676646706587	37	14	96.2857142857143	14	16	72.0625	12	103	46.5436893203884	49	300	34.43	112	30	83.3666666666667	26	0.221556886227545	1	0.75	0.475728155339806	0.373333333333333	0.866666666666667	-0.4385014823466	-0.642137503022487	-0.364515591128898	-0.592809977989729
spring	13.3833333333333	Matilda	Bavaria-Czech	female	adult	11	10	4	2010	14709	100	Matilda1	195	267	1070	1143	168	9.72619047619048	20	14	100.714285714286	14	15	99.0666666666667	13	103	29.1067961165049	30	300	25.0933333333334	77	29	99.8620689655174	27	0.119047619047619	1	0.866666666666667	0.29126213592233	0.256666666666667	0.931034482758621	-0.499075846099357	-0.822495757743757	-0.419718309859155	-0.773260359655981
spring	13.4333333333333	Matilda	Bavaria-Czech	female	adult	12	11	4	2010	14710	101	Matilda1	192	265	1071	1144	168	35.3630952380952	63	15	58.6	9	15	116.933333333333	15	102	23.6078431372549	28	300	36.6066666666666	115	30	87.7666666666665	24	0.375	0.6	1	0.274509803921569	0.383333333333333	0.8	0.199339749793671	-0.425596302777751	0.154716981132075	-0.361702127659574
spring	13.5	Matilda	Bavaria-Czech	female	adult	13	12	4	2010	14711	102	Matilda1	190	263	1073	1146	170	10.1	23	14	28.0714285714286	4	16	84.9375	14	101	48.9306930693069	53	301	27.9435215946844	94	30	58.4	18	0.135294117647059	0.285714285714286	0.875	0.524752475247525	0.312292358803987	0.6	-0.657805135774307	-0.705109489051095	-0.590046766081355	-0.632
spring	13.55	Matilda	Bavaria-Czech	female	adult	14	13	4	2010	14712	103	Matilda1	188	261	1074	1148	169	31.2130177514793	52	15	28.0666666666667	4	16	98.8125	15	100	63.84	64	300	45.5366666666667	135	31	64.5806451612903	19	0.307692307692308	0.266666666666667	0.9375	0.64	0.45	0.612903225806452	-0.343250356699095	-0.348328129389893	-0.350649350649351	-0.331536388140162
spring	13.6166666666667	Matilda	Bavaria-Czech	female	adult	-14	14	4	2010	14713	104	Matilda1	185	259	1076	1150	171	35.3040935672515	63	14	78.5714285714286	7	16	114.3125	14	99	65.1414141414141	62	300	51.3833333333333	146	30	97.6333333333334	21	0.368421052631579	0.5	0.875	0.626262626262626	0.486666666666667	0.7	-0.297049825868803	-0.46886148783889	-0.259219668626403	-0.310344827586207
spring	13.6666666666667	Matilda	Bavaria-Czech	female	adult	-13	15	4	2010	14714	105	Matilda1	183	257	1077	1152	171	44.187134502924	71	15	171.133333333333	15	16	53.0625	11	98	28.6734693877551	28	300	45.94	125	31	110.193548387097	26	0.415204678362573	1	0.6875	0.285714285714286	0.416666666666667	0.838709677419355	0.212922543689671	-0.42755617249857	0.184743742550656	-0.337746351737626
spring	13.9	Matilda	Bavaria-Czech	female	adult	-9	19	4	2010	14718	109	Matilda1	174	249	1083	1159	174	11.8275862068966	24	15	37.5333333333333	8	16	79	12	95	63.3684210526316	57	300	33.0166666666667	101	31	58.9354838709677	20	0.137931034482759	0.533333333333333	0.75	0.6	0.336666666666667	0.645161290322581	-0.685419834431491	-0.665713028169013	-0.626168224299065	-0.647727272727273
spring	13.9666666666667	Matilda	Bavaria-Czech	female	adult	-8	20	4	2010	14719	110	Matilda1	172	247	1085	1161	175	2.22285714285714	5	15	48.2666666666667	9	16	71.3125	16	94	67.8617021276596	61	300	28.7766666666667	91	31	60.1612903225807	25	0.0285714285714286	0.6	1	0.648936170212766	0.303333333333333	0.806451612903226	-0.936566423018308	-0.928736474467695	-0.915657245401525	-0.931567328918322
spring	14.0166666666667	Matilda	Bavaria-Czech	female	adult	-7	21	4	2010	14720	111	Matilda1	169	245	1086	1163	175	15.3771428571429	32	17	59.8235294117647	12	16	99.75	16	92	61.5760869565217	55	300	36.5633333333333	115	33	79.1818181818182	28	0.182857142857143	0.705882352941177	1	0.597826086956522	0.383333333333333	0.848484848484849	-0.600350943179974	-0.674760748464504	-0.53154586681518	-0.645399597044997
spring	14.0833333333333	Matilda	Bavaria-Czech	female	adult	-6	22	4	2010	14721	112	Matilda1	167	243	1088	1165	176	8.53977272727273	20	16	1.5	0	17	82.4705882352941	13	91	11.3076923076923	13	300	13.1933333333333	46	33	43.2121212121212	13	0.113636363636364	0	0.764705882352941	0.142857142857143	0.153333333333333	0.393939393939394	-0.139459602299002	-0.669972552607502	-0.113924050632911	-0.552238805970149
spring	14.1166666666667	Matilda	Bavaria-Czech	female	adult	-5	23	4	2010	14722	113	Matilda1	165	242	1089	1167	176	18.2784090909091	37	16	38.25	7	17	76.6470588235294	13	91	39.1428571428571	41	300	28.98	98	33	58.030303030303	20	0.210227272727273	0.4375	0.764705882352941	0.450549450549451	0.326666666666667	0.606060606060606	-0.363357505336216	-0.520935196445856	-0.363696494377776	-0.48491879350348
spring	14.1833333333333	Matilda	Bavaria-Czech	female	adult	-4	24	4	2010	14723	114	Matilda1	162	240	1091	1168	177	20.4124293785311	42	17	21.7647058823529	4	16	69.8125	10	90	53.1111111111111	46	300	32.9333333333333	102	33	45.060606060606	14	0.23728813559322	0.235294117647059	0.625	0.511111111111111	0.34	0.424242424242424	-0.444737583565994	-0.376463020490131	-0.365878208354303	-0.282608695652174
spring	14.2333333333333	Matilda	Bavaria-Czech	female	adult	-3	25	4	2010	14724	115	Matilda1	160	238	1092	1170	178	7.34269662921348	20	16	42.0625	7	17	57.4705882352941	10	89	47.7191011235955	43	300	24.0133333333333	80	33	50	17	0.112359550561798	0.4375	0.588235294117647	0.48314606741573	0.266666666666667	0.515151515151515	-0.733292521171309	-0.743901244244146	-0.622641509433962	-0.641888225718936
spring	14.3	Matilda	Bavaria-Czech	female	adult	-2	26	4	2010	14725	116	Matilda1	158	236	1094	1172	178	10.3876404494382	26	17	29.8235294117647	6	17	64.3529411764706	14	88	21.7159090909091	21	300	17.87	67	34	47.0882352941176	20	0.146067415730337	0.352941176470588	0.823529411764706	0.238636363636364	0.223333333333333	0.588235294117647	-0.352866546025812	-0.638539115235565	-0.240623962827746	-0.602160216021602
spring	14.35	Matilda	Bavaria-Czech	female	adult	-1	27	4	2010	14726	117	Matilda1	156	234	1095	1174	180	12.1611111111111	29	16	43.4375	8	16	70.875	13	88	16.4772727272727	17	300	18.2266666666667	67	32	57.15625	21	0.161111111111111	0.5	0.8125	0.193181818181818	0.223333333333333	0.65625	-0.150712471783295	-0.649117885730888	-0.0905203136136849	-0.605777400169924
spring	14.4166666666667	Matilda	Bavaria-Czech	female	adult	0	28	4	2010	14727	118	Matilda1	153	232	1097	1176	180	14.45	33	17	0	0	17	0.352941176470588	0	86	26.1976744186047	27	300	16.2	60	34	0.176470588235294	0	0.183333333333333	0	0	0.313953488372093	0.2	0	-0.289012215007009	0.975869696360346	-0.262665627435698	1
spring	14.45	Matilda	Bavaria-Czech	female	adult	1	29	4	2010	14728	119	Matilda1	151	231	1098	1178	180	21.3277777777778	40	17	34.7647058823529	8	17	26.2941176470588	6	86	22.8139534883721	25	300	22.7966666666667	79	34	30.5294117647058	14	0.222222222222222	0.470588235294118	0.352941176470588	0.290697674418605	0.263333333333333	0.411764705882353	-0.0336682696388479	-0.177441817964116	-0.133501259445844	-0.298969072164948
spring	14.5166666666667	Matilda	Bavaria-Czech	female	adult	2	30	4	2010	14729	120	Matilda1	149	229	1100	1180	182	19.0879120879121	38	17	64.6470588235294	12	17	102.647058823529	14	84	14.2857142857143	15	300	25.06	79	34	83.6470588235292	26	0.208791208791209	0.705882352941177	0.823529411764706	0.178571428571429	0.263333333333333	0.764705882352941	0.14389199868291	-0.628404779432583	0.0780141843971631	-0.571049136786189
spring	14.5666666666667	Matilda	Bavaria-Czech	female	adult	3	1	5	2010	14730	121	Matilda1	147	227	1101	1182	182	33.0384615384615	66	17	70.1176470588235	13	17	155.705882352941	17	84	55.1666666666667	46	300	48.2866666666666	142	34	112.911764705882	30	0.362637362637363	0.764705882352941	1	0.547619047619048	0.473333333333333	0.882352941176471	-0.250872093023257	-0.547263990079058	-0.203219315895372	-0.417445482866044
spring	14.6333333333333	Matilda	Bavaria-Czech	female	adult	4	2	5	2010	14731	122	Matilda1	145	225	1103	1184	182	22.967032967033	47	17	133.647058823529	17	17	27.2941176470588	6	84	81.0833333333333	61	300	45.7566666666667	131	34	80.4705882352939	23	0.258241758241758	1	0.352941176470588	0.726190476190476	0.436666666666667	0.676470588235294	-0.558540084313915	-0.555924958442174	-0.475348837209302	-0.447441217150761
spring	14.6666666666667	Matilda	Bavaria-Czech	female	adult	5	3	5	2010	14732	123	Matilda1	142	224	1104	1186	183	21.655737704918	45	17	59.1764705882353	9	18	63.8333333333333	10	82	82.4756097560976	59	300	42.9366666666667	123	35	61.5714285714285	19	0.245901639344262	0.529411764705882	0.555555555555556	0.719512195121951	0.41	0.542857142857143	-0.584068808616437	-0.47959930215544	-0.49057775937047	-0.376484560570071
spring	14.7333333333333	Matilda	Bavaria-Czech	female	adult	6	4	5	2010	14733	124	Matilda1	140	222	1106	1188	184	29.0217391304348	61	17	103.411764705882	16	17	5.94117647058824	1	82	70.0609756097561	49	300	43.1466666666667	127	34	54.6764705882351	17	0.331521739130435	0.941176470588235	0.0588235294117647	0.597560975609756	0.423333333333333	0.5	-0.414191684058436	-0.306514697793801	-0.286346126408903	-0.202614379084967
spring	14.7833333333333	Matilda	Bavaria-Czech	female	adult	7	5	5	2010	14734	125	Matilda1	138	220	1107	1190	184	38.1847826086956	75	18	47.3333333333333	7	18	62.2777777777778	13	80	46.7	40	300	42.45	135	36	54.8055555555556	20	0.407608695652174	0.388888888888889	0.722222222222222	0.5	0.45	0.555555555555556	-0.100315004993982	-0.17873655774326	-0.101796407185629	-0.153605015673981
spring	14.8166666666667	Matilda	Bavaria-Czech	female	adult	8	6	5	2010	14735	126	Matilda1	136	219	1108	1192	185	32.4972972972973	61	17	89	15	18	106	17	80	78.7875	52	300	52.4533333333333	145	35	97.7428571428571	32	0.32972972972973	0.882352941176471	0.944444444444444	0.65	0.483333333333333	0.914285714285714	-0.415961603264087	-0.50096347110476	-0.326896551724138	-0.469894475481068
spring	14.8833333333333	Matilda	Bavaria-Czech	female	adult	9	7	5	2010	14736	127	Matilda1	134	217	1110	1194	187	24.2245989304813	52	18	73	13	17	141.647058823529	17	79	86.4683544303797	58	301	50.109634551495	140	35	106.342857142857	30	0.27807486631016	0.722222222222222	1	0.734177215189873	0.465116279069767	0.857142857142857	-0.562310008090422	-0.628933584845605	-0.450581784138023	-0.510094212651413
spring	14.9166666666667	Matilda	Bavaria-Czech	female	adult	10	8	5	2010	14737	128	Matilda1	132	216	1111	1196	186	6.44623655913978	15	18	34.3333333333333	7	18	61.5	16	78	48.5	45	300	22.3566666666667	83	36	47.9166666666667	23	0.0806451612903226	0.388888888888889	0.888888888888889	0.576923076923077	0.276666666666667	0.638888888888889	-0.765362035225049	-0.762844286208772	-0.754716981132075	-0.775840597758406
spring	14.9833333333333	Matilda	Bavaria-Czech	female	adult	11	9	5	2010	14738	129	Matilda1	130	214	1113	1198	187	21.427807486631	53	17	53.2941176470588	14	18	85.3888888888889	18	78	31.474358974359	26	300	29.6833333333333	111	35	69.8	32	0.283422459893048	0.823529411764706	1	0.333333333333333	0.37	0.914285714285714	-0.189908129663013	-0.530235175502357	-0.0809248554913294	-0.52672534762087
spring	15.0166666666667	Matilda	Bavaria-Czech	female	adult	12	10	5	2010	14739	130	Matilda1	128	213	1114	1200	187	29.0588235294118	60	18	120.166666666667	18	19	54.4736842105263	11	76	20.0789473684211	20	300	33.8600000000001	109	37	86.4324324324326	29	0.320855614973262	1	0.578947368421053	0.263157894736842	0.363333333333333	0.783783783783784	0.182748952524966	-0.496778811739442	0.0987951807228916	-0.419076278948057
spring	15.0833333333333	Matilda	Bavaria-Czech	female	adult	13	11	5	2010	14740	131	Matilda1	126	211	1116	1202	188	24.4787234042553	49	18	85	15	18	81.1666666666667	15	76	22.6578947368421	25	300	31.05	104	36	83.0833333333334	30	0.26063829787234	0.833333333333333	0.833333333333333	0.328947368421053	0.346666666666667	0.833333333333333	0.0386287506236189	-0.544844638588972	-0.115859449192783	-0.523500810372772
spring	15.1166666666667	Matilda	Bavaria-Czech	female	adult	14	12	5	2010	14741	132	Matilda1	123	210	1117	1204	188	32.6595744680851	64	19	76.1578947368421	13	18	70.6111111111111	15	75	20.5066666666667	19	300	34.6533333333333	111	37	73.4594594594595	28	0.340425531914894	0.684210526315789	0.833333333333333	0.253333333333333	0.37	0.756756756756757	0.228583167476828	-0.384472827176617	0.146679407548973	-0.379454926624738
spring	15.1666666666667	Matilda	Bavaria-Czech	female	adult	-14	13	5	2010	14742	133	Matilda1	122	208	1118	1206	189	20.5661375661376	46	18	120.277777777778	18	19	71.4210526315789	13	74	24.9864864864865	23	300	30.86	100	37	95.1891891891893	31	0.243386243386243	1	0.684210526315789	0.310810810810811	0.333333333333333	0.837837837837838	-0.0970382938915297	-0.644661923686528	-0.121661721068249	-0.549795000661288
spring	15.2166666666667	Matilda	Bavaria-Czech	female	adult	-13	14	5	2010	14743	134	Matilda1	120	207	1120	1208	190	26.0315789473684	51	18	62.6666666666667	10	18	97.2222222222222	17	74	73.4054054054054	54	300	44.1866666666667	132	36	79.9444444444444	27	0.268421052631579	0.555555555555556	0.944444444444444	0.72972972972973	0.44	0.75	-0.476420587031967	-0.508727009860997	-0.462163317657118	-0.472868217054264
spring	15.2666666666667	Matilda	Bavaria-Czech	female	adult	-12	15	5	2010	14744	135	Matilda1	118	205	1121	1209	190	35.2526315789474	50	19	16.4210526315789	4	18	53	11	73	17.4794520547945	16	300	30.8	81	37	34.2162162162162	15	0.263157894736842	0.210526315789474	0.611111111111111	0.219178082191781	0.27	0.405405405405405	0.337046790102189	0.0149191385149671	0.0911808669656203	-0.212765957446809
spring	15.3	Matilda	Bavaria-Czech	female	adult	-11	16	5	2010	14745	136	Matilda1	116	204	1122	1211	191	32.5706806282722	57	18	16.1666666666667	4	19	37.4736842105263	9	72	12.8055555555556	11	300	27.1533333333333	81	37	27.1081081081081	13	0.298429319371728	0.222222222222222	0.473684210526316	0.152777777777778	0.27	0.351351351351351	0.435583176018485	0.0915328986366322	0.322804190169218	-0.0814459930313589
spring	15.35	Matilda	Bavaria-Czech	female	adult	-10	17	5	2010	14746	137	Matilda1	114	203	1124	1213	191	19.7801047120419	55	19	2.10526315789474	0	19	53.0526315789474	14	71	35.1267605633803	28	300	24.4	97	38	27.5789473684211	14	0.287958115183246	0	0.736842105263158	0.394366197183099	0.323333333333333	0.368421052631579	-0.279503405892086	-0.164674804789778	-0.155949421809143	-0.122586062132662
spring	15.3833333333333	Matilda	Bavaria-Czech	female	adult	-9	18	5	2010	14747	138	Matilda1	112	202	1125	1215	192	24.4583333333333	50	19	40.4210526315789	10	19	46.9473684210526	12	70	3.9	3	300	22.0966666666666	75	38	43.6842105263158	22	0.260416666666667	0.526315789473684	0.631578947368421	0.0428571428571429	0.25	0.578947368421053	0.724948574786952	-0.282142052585846	0.717369970559372	-0.37949052906597
spring	15.4333333333333	Matilda	Bavaria-Czech	female	adult	-8	19	5	2010	14748	139	Matilda1	110	200	1126	1217	192	37.5520833333333	65	19	89.6315789473684	17	19	23.4736842105263	6	70	31.1714285714286	27	300	38.47	115	38	56.5526315789473	23	0.338541666666667	0.894736842105263	0.315789473684211	0.385714285714286	0.383333333333333	0.605263157894737	0.0928452953735413	-0.201908568166062	-0.0651325251695089	-0.282602381643915
spring	15.4833333333333	Matilda	Bavaria-Czech	female	adult	-7	20	5	2010	14749	140	Matilda1	108	199	1128	1219	193	28.1139896373057	48	19	56	10	19	119.368421052632	19	69	5.89855072463768	3	300	30.55	80	38	87.684210526316	29	0.248704663212435	0.526315789473684	1	0.0434782608695652	0.266666666666667	0.763157894736842	0.653154356489199	-0.514431319354171	0.702390131071704	-0.508422045546422
spring	15.5166666666667	Matilda	Bavaria-Czech	female	adult	-6	21	5	2010	14750	141	Matilda1	107	198	1129	1221	193	23.6735751295337	48	19	124.315789473684	19	20	106.95	16	68	76.6029411764706	45	300	47.5966666666667	128	39	115.410256410256	35	0.248704663212435	1	0.8	0.661764705882353	0.426666666666667	0.897435897435897	-0.527834113078055	-0.659578329595256	-0.45367813206126	-0.566013677987713
spring	15.55	Matilda	Bavaria-Czech	female	adult	-5	22	5	2010	14751	142	Matilda1	105	197	1130	1223	195	21.6717948717949	47	19	100.526315789474	18	18	101.444444444444	16	68	88.4264705882353	47	300	46.5833333333333	128	37	100.972972972973	34	0.241025641025641	0.947368421052632	0.888888888888889	0.691176470588235	0.426666666666667	0.918918918918919	-0.606319049964278	-0.646592427012867	-0.482889733840304	-0.584418688015295
spring	15.5833333333333	Matilda	Bavaria-Czech	female	adult	-4	23	5	2010	14752	143	Matilda1	103	196	1131	1225	195	18.6871794871795	46	20	67.25	12	19	99.5263157894737	16	66	87.7878787878788	51	300	42.2466666666667	125	39	82.974358974359	28	0.235897435897436	0.6	0.842105263157895	0.772727272727273	0.416666666666667	0.717948717948718	-0.648984846030238	-0.632364810330912	-0.532239426854634	-0.505376344086022
spring	15.6666666666667	Matilda	Bavaria-Czech	female	adult	-2	25	5	2010	14754	145	Matilda1	100	194	1134	1228	196	23.1632653061224	51	19	6.78947368421053	2	19	68.5789473684211	14	57	13.6491228070175	13	291	23.1958762886598	80	38	37.6842105263158	16	0.260204081632653	0.105263157894737	0.736842105263158	0.228070175438596	0.274914089347079	0.421052631578947	0.258449478199131	-0.238644989320201	0.0658111824014666	-0.236105636578636
spring	15.7	Matilda	Bavaria-Czech	female	adult	-1	26	5	2010	14755	146	Matilda1	98	193	1135	1230	197	21.3604060913706	59	20	48.25	10	19	1.73684210526316	0	64	36.96875	25	300	25.24	94	39	25.5897435897436	10	0.299492385786802	0.5	0	0.390625	0.313333333333333	0.256410256410256	-0.267590772000532	-0.0900814486662702	-0.132053786921044	0.077499414656989
spring	15.7333333333333	Matilda	Bavaria-Czech	female	adult	0	27	5	2010	14756	147	Matilda1	97	192	1136	1232	197	44.8375634517767	68	20	31.75	8	19	1.21052631578947	0	64	37.859375	18	300	39.7133333333334	94	39	16.8717948717949	8	0.345177664974619	0.4	0	0.28125	0.313333333333333	0.205128205128205	0.0843826698112399	0.453185211120556	0.102051152190428	0.254493850520341
spring	15.7666666666667	Matilda	Bavaria-Czech	female	adult	1	28	5	2010	14757	148	Matilda1	95	191	1137	1233	197	23.4263959390863	47	20	110.65	20	19	50.5263157894737	9	64	75.15625	41	300	41.9933333333333	117	39	81.3589743589744	29	0.238578680203046	1	0.473684210526316	0.640625	0.39	0.743589743589744	-0.524735906285953	-0.552868957327722	-0.457284618854308	-0.514179697853167
spring	15.8	Matilda	Bavaria-Czech	female	adult	2	29	5	2010	14758	149	Matilda1	94	190	1138	1235	197	30.238578680203	48	21	119	20	20	63.4	10	62	89.7741935483871	43	300	50.9666666666666	121	41	91.8780487804878	30	0.243654822335025	0.952380952380952	0.5	0.693548387096774	0.403333333333333	0.731707317073171	-0.496077323793385	-0.504759027349707	-0.480038438018695	-0.5003808073115
spring	15.8333333333333	Matilda	Bavaria-Czech	female	adult	3	30	5	2010	14759	150	Matilda1	93	189	1139	1237	198	17.8838383838384	34	20	65.7	13	20	52.7	14	62	87.4516129032258	49	300	37.77	110	40	59.2	27	0.171717171717172	0.65	0.7	0.790322580645161	0.366666666666667	0.675	-0.660440275988363	-0.535989936183874	-0.643014394580864	-0.594393080823143
spring	15.8666666666667	Matilda	Bavaria-Czech	female	adult	4	31	5	2010	14760	151	Matilda1	91	188	1140	1238	199	21.356783919598	50	20	144.45	20	19	105	18	62	94.9677419354839	55	300	50.0733333333333	143	39	125.230769230769	38	0.251256281407035	1	0.947368421052632	0.887096774193548	0.476666666666667	0.974358974358974	-0.632806860589237	-0.70861395172221	-0.558561765752937	-0.589991589571068
spring	15.8833333333333	Matilda	Bavaria-Czech	female	adult	5	1	6	2010	14761	152	Matilda1	90	188	1141	1240	199	13.7386934673367	33	20	89.2	18	20	53.35	10	61	70.344262295082	43	300	32.92	104	40	71.275	28	0.165829145728643	0.9	0.5	0.704918032786885	0.346666666666667	0.7	-0.673210977355359	-0.676788693515233	-0.619110690633869	-0.616947185142194
spring	15.9166666666667	Matilda	Bavaria-Czech	female	adult	6	2	6	2010	14762	153	Matilda1	89	187	1142	1241	199	29.2964824120603	55	21	65.3809523809524	14	20	58.4	11	60	51.9166666666667	32	300	38.2866666666667	112	41	61.9756097560976	25	0.276381909547739	0.666666666666667	0.55	0.533333333333333	0.373333333333333	0.609756097560976	-0.278528594337337	-0.358040739154197	-0.317335539925528	-0.376210235131397
spring	15.95	Matilda	Bavaria-Czech	female	adult	7	3	6	2010	14763	154	Matilda1	87	186	1143	1243	199	26.8743718592965	58	21	98.3809523809524	20	20	33.25	6	60	96.8833333333333	56	300	46.3066666666667	140	41	66.609756097561	26	0.291457286432161	0.952380952380952	0.3	0.933333333333333	0.466666666666667	0.634146341463415	-0.565693759148712	-0.425049525590079	-0.524070021881838	-0.370233050847458
spring	15.9666666666667	Matilda	Bavaria-Czech	female	adult	8	4	6	2010	14764	155	Matilda1	86	186	1144	1244	199	28.8994974874372	60	21	121.857142857143	21	20	114.35	19	60	52.85	29	300	45.8933333333334	129	41	118.19512195122	40	0.301507537688442	1	0.95	0.483333333333333	0.43	0.975609756097561	-0.292974308695211	-0.607062479950339	-0.231672180130189	-0.527831094049904
spring	16	Matilda	Bavaria-Czech	female	adult	9	5	6	2010	14765	156	Matilda1	85	185	1145	1245	201	28.3034825870647	67	21	109.857142857143	21	20	0.35	0	59	37.0847457627119	21	301	33.8571428571429	109	41	56.439024390244	21	0.333333333333333	1	0	0.355932203389831	0.362126245847176	0.51219512195122	-0.134294251385344	-0.332012148409925	-0.0327868852459017	-0.211538461538462
spring	16.0166666666667	Matilda	Bavaria-Czech	female	adult	10	6	6	2010	14766	157	Matilda1	84	185	1146	1247	200	14.12	32	22	32.6818181818182	11	20	33.55	7	58	9.8448275862069	7	300	15.95	57	42	33.0952380952381	18	0.16	0.5	0.35	0.120689655172414	0.19	0.428571428571429	0.178393622838067	-0.401888010327578	0.14004914004914	-0.456310679611651
spring	16.05	Matilda	Bavaria-Czech	female	adult	11	7	6	2010	14767	158	Matilda1	83	184	1147	1248	201	23.1194029850746	52	21	8.85714285714286	3	20	42.8	10	58	26.5344827586207	21	300	24.0933333333333	86	41	25.4146341463415	13	0.258706467661692	0.142857142857143	0.5	0.362068965517241	0.286666666666667	0.317073170731707	-0.0687776942810508	-0.0472911650652931	-0.166505458062733	-0.101369863013699
spring	16.0666666666667	Matilda	Bavaria-Czech	female	adult	12	8	6	2010	14768	159	Matilda1	83	184	1148	1249	201	16.9253731343284	41	21	90.4761904761905	18	20	78.55	13	58	14.8620689655172	11	300	25.7833333333334	83	41	84.6585365853659	31	0.203980099502488	0.857142857142857	0.65	0.189655172413793	0.276666666666667	0.75609756097561	0.0649094117837567	-0.666770590322199	0.0363913706689911	-0.575075834175935
spring	16.0833333333333	Matilda	Bavaria-Czech	female	adult	13	9	6	2010	14769	160	Matilda1	82	183	1148	1250	201	29.865671641791	57	21	46.4285714285714	11	22	89.2272727272727	16	56	93.1964285714286	39	300	47.2	123	43	68.3255813953488	27	0.283582089552239	0.523809523809524	0.727272727272727	0.696428571428571	0.41	0.627906976744186	-0.51462437923544	-0.39168366391058	-0.4212673375034	-0.377760853008378
spring	16.1	Matilda	Bavaria-Czech	female	adult	14	10	6	2010	14770	161	Matilda1	81	183	1149	1251	201	15.4975124378109	40	21	112.095238095238	21	22	86.3181818181818	18	56	96.6964285714286	42	300	42.61	121	43	98.906976744186	39	0.199004975124378	1	0.818181818181818	0.75	0.403333333333333	0.906976744186046	-0.723737087789177	-0.729075099261933	-0.580602883355177	-0.64012972068208
spring	16.1166666666667	Matilda	Bavaria-Czech	female	adult	15	11	6	2010	14771	162	Matilda1	80	183	1150	1252	202	20.6782178217822	47	21	90.3809523809524	19	21	48.7619047619048	12	56	44.5714285714286	23	300	31.9833333333334	101	42	69.5714285714286	31	0.232673267326733	0.904761904761905	0.571428571428571	0.410714285714286	0.336666666666667	0.738095238095238	-0.366181459523319	-0.541755150337348	-0.276724374828249	-0.520641087906751
spring	16.1333333333333	Matilda	Bavaria-Czech	female	adult	-14	12	6	2010	14772	163	Matilda1	80	182	1150	1253	202	46.0742574257426	99	21	61.1904761904762	14	21	116.047619047619	19	56	53.7678571428571	26	300	53.4666666666667	158	42	88.6190476190476	33	0.49009900990099	0.666666666666667	0.904761904761905	0.464285714285714	0.526666666666667	0.785714285714286	-0.0770576599900473	-0.315864178840644	0.0270470544646165	-0.231707317073171
spring	16.15	Matilda	Bavaria-Czech	female	adult	-13	13	6	2010	14773	164	Matilda1	79	182	1151	1254	202	53.1386138613861	108	22	98.4545454545455	20	21	88	20	55	26.6181818181818	19	300	54.04	167	43	93.3488372093023	40	0.534653465346535	0.909090909090909	0.952380952380952	0.345454545454545	0.556666666666667	0.930232558139535	0.332516267952303	-0.274496027161484	0.214972386991205	-0.270040867651682
spring	16.15	Matilda	Bavaria-Czech	female	adult	-12	14	6	2010	14774	165	Matilda1	79	182	1151	1255	202	22.7029702970297	62	22	24.6363636363636	5	22	50.7272727272727	12	54	22.7592592592593	14	300	24.91	93	44	37.6818181818182	17	0.306930693069307	0.227272727272727	0.545454545454545	0.259259259259259	0.31	0.386363636363636	-0.00123814785986032	-0.248056642444568	0.0841968911917099	-0.114573190522558
spring	16.1666666666667	Matilda	Bavaria-Czech	female	adult	-11	15	6	2010	14775	166	Matilda1	79	182	1152	1256	202	14.5891089108911	37	22	40.7727272727273	11	22	76.5454545454545	17	54	22.6111111111111	17	300	22.4966666666667	82	44	58.6590909090909	28	0.183168316831683	0.5	0.772727272727273	0.314814814814815	0.273333333333333	0.636363636363636	-0.215643944994824	-0.60165276561756	-0.264359351988218	-0.552992861065349
spring	16.1666666666667	Matilda	Bavaria-Czech	female	adult	-10	16	6	2010	14776	167	Matilda1	78	182	1152	1256	202	18.9752475247525	46	22	37.5454545454545	9	22	43.2272727272727	13	54	29.7592592592593	21	300	24.0566666666667	89	44	40.3863636363636	22	0.227722772277228	0.409090909090909	0.590909090909091	0.388888888888889	0.296666666666667	0.5	-0.221280822278572	-0.360689605501074	-0.261373773416592	-0.374149659863946
spring	16.1833333333333	Matilda	Bavaria-Czech	female	adult	-9	17	6	2010	14777	168	Matilda1	78	182	1153	1257	202	34.3415841584158	74	22	102.363636363636	19	22	53.8181818181818	11	54	19.2222222222222	13	300	38.0366666666666	117	44	78.0909090909089	30	0.366336633663366	0.863636363636364	0.5	0.240740740740741	0.39	0.681818181818182	0.282268250854907	-0.389116381467026	0.206886137118695	-0.300987548303993
spring	16.1833333333333	Matilda	Bavaria-Czech	female	adult	-8	18	6	2010	14778	169	Matilda1	78	182	1153	1257	202	29.6534653465347	64	22	90.3181818181818	16	22	65.3636363636364	16	54	105.537037037037	44	300	50.38	140	44	77.8409090909091	32	0.316831683168317	0.727272727272727	0.727272727272727	0.814814814814815	0.466666666666667	0.727272727272727	-0.561308452536113	-0.448278749437414	-0.440051847051199	-0.393103448275862
spring	16.2	Matilda	Bavaria-Czech	female	adult	-7	19	6	2010	14779	170	Matilda1	78	182	1154	1258	202	60.3960396039604	106	22	97	19	22	118.272727272727	21	54	61.5185185185185	31	300	67.5266666666667	177	44	107.636363636364	40	0.524752475247525	0.863636363636364	0.954545454545455	0.574074074074074	0.59	0.909090909090909	-0.0092070949675298	-0.28113818002614	-0.0448856999833138	-0.268047708725675
spring	16.2	Matilda	Bavaria-Czech	female	adult	-6	20	6	2010	14780	171	Matilda1	78	182	1154	1258	202	49.549504950495	90	22	96.4090909090909	20	22	87.7727272727273	15	54	77.7592592592593	42	300	60.8666666666666	167	44	92.0909090909091	35	0.445544554455446	0.909090909090909	0.681818181818182	0.777777777777778	0.556666666666667	0.795454545454545	-0.221585328267627	-0.300347922789738	-0.27158273381295	-0.28195829555757
summer	16.2	Matilda	Bavaria-Czech	female	adult	-5	21	6	2010	14781	172	Matilda1	78	182	1154	1258	202	26.4554455445545	52	22	25.0909090909091	8	22	69.5	18	54	6.27777777777778	5	300	25.88	83	44	47.2954545454545	26	0.257425742574257	0.363636363636364	0.818181818181818	0.0925925925925926	0.276666666666667	0.590909090909091	0.616427767228487	-0.282572944539876	0.470927187008905	-0.393103448275862
summer	16.2	Matilda	Bavaria-Czech	female	adult	-4	22	6	2010	14782	173	Matilda1	78	182	1154	1258	202	37.1534653465347	78	22	66.9090909090909	15	22	109.727272727273	21	54	66.4444444444444	34	300	49.93	148	44	88.318181818182	36	0.386138613861386	0.681818181818182	0.954545454545455	0.62962962962963	0.493333333333333	0.818181818181818	-0.282737162911951	-0.407779108888873	-0.23971119133574	-0.358744394618834
summer	16.1833333333333	Matilda	Bavaria-Czech	female	adult	-3	23	6	2010	14783	174	Matilda1	78	183	1154	1259	202	41.1039603960396	91	22	32.8636363636364	6	22	74.5909090909091	17	48	59.6875	28	294	46.0272108843537	142	44	53.7272727272727	23	0.450495049504951	0.272727272727273	0.772727272727273	0.583333333333333	0.482993197278912	0.522727272727273	-0.18437613197527	-0.133113447073061	-0.128491620111732	-0.0742196531791907
summer	16.2	Matilda	Bavaria-Czech	female	adult	-2	24	6	2010	14784	175	Matilda1	79	183	1155	1259	203	41.6502463054187	81	22	82.3636363636364	17	21	71	13	54	83.7592592592593	38	300	54.27	149	43	76.8139534883721	30	0.399014778325123	0.772727272727273	0.619047619047619	0.703703703703704	0.496666666666667	0.697674418604651	-0.335772099285756	-0.296829820689816	-0.276307081403044	-0.272328423691633
summer	16.2	Matilda	Bavaria-Czech	female	adult	-1	25	6	2010	14785	176	Matilda1	79	183	1155	1259	203	32.9802955665025	87	22	83.2272727272727	15	21	34.6666666666667	10	54	65.462962962963	35	300	42.63	147	43	59.5116279069767	25	0.428571428571429	0.681818181818182	0.476190476190476	0.648148148148148	0.49	0.581395348837209	-0.329963350275915	-0.286850260477951	-0.203931203931204	-0.151315789473684
summer	16.1833333333333	Matilda	Bavaria-Czech	female	adult	0	26	6	2010	14786	177	Matilda1	80	184	1155	1258	203	16.2906403940887	38	21	103.761904761905	18	21	36.2857142857143	9	55	29.8363636363636	16	300	26.2966666666667	81	42	70.0238095238097	27	0.187192118226601	0.857142857142857	0.428571428571429	0.290909090909091	0.27	0.642857142857143	-0.293661457686093	-0.622528084009474	-0.216935181715998	-0.548961424332344
summer	16.1833333333333	Matilda	Bavaria-Czech	female	adult	1	27	6	2010	14787	178	Matilda1	80	184	1155	1258	203	16.9014778325123	41	21	44.6190476190476	10	21	51.6666666666667	15	55	71.9818181818182	35	300	31.3733333333333	101	42	48.1428571428571	25	0.201970443349754	0.476190476190476	0.714285714285714	0.636363636363636	0.336666666666667	0.595238095238095	-0.619692819902014	-0.480308997273554	-0.518162393162393	-0.493305870236869
summer	16.1833333333333	Matilda	Bavaria-Czech	female	adult	2	28	6	2010	14788	179	Matilda1	81	184	1155	1258	203	18.6600985221675	42	21	44.2380952380952	12	21	59.4761904761905	13	55	50.6	27	300	29.1633333333333	94	42	51.8571428571428	25	0.206896551724138	0.571428571428571	0.619047619047619	0.490909090909091	0.313333333333333	0.595238095238095	-0.461158764705045	-0.470764931889626	-0.407008086253369	-0.484135107471853
summer	16.15	Matilda	Bavaria-Czech	female	adult	3	29	6	2010	14789	180	Matilda1	82	185	1154	1258	201	18.636815920398	37	22	57.7272727272727	13	22	88.2727272727273	19	55	41.7818181818182	22	300	30.8533333333333	91	44	73	32	0.18407960199005	0.590909090909091	0.863636363636364	0.4	0.303333333333333	0.727272727272727	-0.383077217903727	-0.593246104565938	-0.369676320272572	-0.596029776674938
summer	16.15	Matilda	Bavaria-Czech	female	adult	4	30	6	2010	14790	181	Matilda1	82	185	1154	1257	201	21.9502487562189	48	22	2.22727272727273	0	22	63.1818181818182	16	55	12.6545454545455	6	300	21.8233333333333	70	44	32.7045454545455	16	0.238805970149254	0	0.727272727272727	0.109090909090909	0.233333333333333	0.363636363636364	0.26862472422338	-0.196767673424127	0.372854914196568	-0.207207207207207
summer	16.1333333333333	Matilda	Bavaria-Czech	female	adult	5	1	7	2010	14791	182	Matilda1	83	186	1154	1257	201	28.5223880597015	51	22	72.5909090909091	13	22	111.545454545455	20	55	68.8909090909091	34	300	45.2433333333334	118	44	92.068181818182	33	0.253731343283582	0.590909090909091	0.909090909090909	0.618181818181818	0.393333333333333	0.75	-0.414404626596243	-0.5269549171451	-0.417989417989418	-0.494423791821561
summer	16.1166666666667	Matilda	Bavaria-Czech	female	adult	6	2	7	2010	14792	183	Matilda1	84	187	1154	1256	201	35.5572139303483	58	22	109.318181818182	19	22	89.9090909090909	15	55	55.6545454545455	29	300	48.6366666666667	121	44	99.6136363636364	34	0.288557213930348	0.863636363636364	0.681818181818182	0.527272727272727	0.403333333333333	0.772727272727273	-0.220337066840152	-0.473892279984709	-0.292604501607717	-0.456211378649052
summer	16.1	Matilda	Bavaria-Czech	female	adult	7	3	7	2010	14793	184	Matilda1	85	187	1153	1255	201	20.4029850746269	39	21	52.0476190476191	11	22	66	17	56	61.9464285714286	33	300	33.7166666666667	100	43	59.1860465116279	28	0.194029850746269	0.523809523809524	0.772727272727273	0.589285714285714	0.333333333333333	0.651162790697674	-0.504477708552471	-0.487291535831414	-0.504593399115345	-0.540862422997947
summer	16.0833333333333	Matilda	Bavaria-Czech	female	adult	8	4	7	2010	14794	185	Matilda1	86	188	1153	1255	201	18.089552238806	47	21	85.6666666666667	19	22	32.0909090909091	11	56	60.6785714285714	38	300	31.7966666666667	115	43	58.2558139534884	30	0.233830845771144	0.904761904761905	0.5	0.678571428571429	0.383333333333333	0.697674418604651	-0.540688507061697	-0.526112634177612	-0.487439143135346	-0.497950565147187
summer	16.0666666666667	Matilda	Bavaria-Czech	female	adult	9	5	7	2010	14795	186	Matilda1	87	189	1153	1254	201	23.6865671641791	59	22	79.5454545454545	17	21	69.4285714285714	17	57	92.7543859649123	43	301	44.0398671096345	136	43	74.6046511627907	34	0.293532338308458	0.772727272727273	0.80952380952381	0.754385964912281	0.451827242524917	0.790697674418605	-0.593157449717555	-0.518032891089319	-0.439780109945027	-0.458542311386191
summer	16.05	Matilda	Bavaria-Czech	female	adult	10	6	7	2010	14796	187	Matilda1	88	189	1152	1253	201	45.7313432835821	81	22	101.818181818182	19	21	129	21	56	84.0892857142857	44	300	62.8333333333333	165	43	115.093023255814	40	0.402985074626866	0.863636363636364	1	0.785714285714286	0.55	0.930232558139535	-0.29546877662512	-0.431288376660516	-0.321973094170404	-0.395469929705806
summer	16.0333333333333	Matilda	Bavaria-Czech	female	adult	11	7	7	2010	14797	188	Matilda1	90	190	1152	1252	200	49.625	89	21	109.904761904762	17	21	101.904761904762	19	58	59.6724137931034	38	300	59.4466666666667	163	42	105.904761904762	36	0.445	0.80952380952381	0.904761904761905	0.655172413793103	0.543333333333333	0.857142857142857	-0.0919272784635403	-0.361858471430212	-0.191035887791882	-0.316511245200219
summer	16	Matilda	Bavaria-Czech	female	adult	12	8	7	2010	14798	189	Matilda1	91	191	1151	1251	200	27.455	61	21	53.2380952380952	10	21	120.142857142857	21	58	67.3793103448276	38	300	43.4666666666667	130	42	86.6904761904761	31	0.305	0.476190476190476	1	0.655172413793103	0.433333333333333	0.738095238095238	-0.420990147971326	-0.518947208136651	-0.364697432214042	-0.415202008673819
summer	15.9833333333333	Matilda	Bavaria-Czech	female	adult	13	9	7	2010	14799	190	Matilda1	92	192	1151	1250	200	17.085	42	22	3.45454545454545	1	21	51.4285714285714	14	57	36.140350877193	26	300	22.11	83	43	26.8837209302325	15	0.21	0.0454545454545455	0.666666666666667	0.456140350877193	0.276666666666667	0.348837209302326	-0.358012686870951	-0.222856629051836	-0.369502238609428	-0.248439450686642
summer	15.95	Matilda	Bavaria-Czech	female	adult	14	10	7	2010	14800	191	Matilda1	94	193	1150	1249	200	13.56	34	21	22.9047619047619	7	19	73.8947368421053	16	60	27.7833333333333	21	300	20.88	78	40	47.125	23	0.17	0.333333333333333	0.842105263157895	0.35	0.26	0.575	-0.34402967024107	-0.553102084534893	-0.346153846153846	-0.543624161073825
summer	15.9166666666667	Matilda	Bavaria-Czech	female	adult	15	11	7	2010	14801	192	Matilda1	95	194	1149	1248	199	15.1809045226131	42	20	95.25	20	20	73.35	15	61	6.62295081967213	3	300	22.6566666666667	80	40	84.3	35	0.21105527638191	1	0.75	0.0491803278688525	0.266666666666667	0.875	0.392497270257711	-0.694797617784782	0.622032288698955	-0.611336032388664
summer	15.9	Matilda	Bavaria-Czech	female	adult	-14	12	7	2010	14802	193	Matilda1	96	195	1149	1247	198	20.7828282828283	38	17	80.4705882352941	15	20	118.4	20	59	10.4067796610169	10	294	28.7925170068027	83	37	100.972972972973	35	0.191919191919192	0.882352941176471	1	0.169491525423729	0.282312925170068	0.945945945945946	0.332676468408733	-0.658614570008621	0.0620558976788252	-0.662667946257198
summer	15.8666666666667	Matilda	Bavaria-Czech	female	adult	-13	13	7	2010	14803	194	Matilda1	98	196	1148	1245	198	17.4848484848485	42	21	102	19	20	62	12	61	45.1475409836066	34	300	31.9933333333334	107	41	82.4878048780488	31	0.212121212121212	0.904761904761905	0.6	0.557377049180328	0.356666666666667	0.75609756097561	-0.441667525916291	-0.650207373782926	-0.448676565526146	-0.561832061068702
summer	15.8333333333333	Matilda	Bavaria-Czech	female	adult	-12	14	7	2010	14804	195	Matilda1	100	197	1147	1244	198	17.1616161616162	36	20	105.9	18	19	10.6842105263158	3	63	22.952380952381	16	300	23.8833333333334	73	39	59.5128205128205	21	0.181818181818182	0.9	0.157894736842105	0.253968253968254	0.243333333333333	0.538461538461538	-0.144357710709018	-0.552351033644101	-0.165562913907285	-0.495145631067961
summer	15.8	Matilda	Bavaria-Czech	female	adult	-11	15	7	2010	14805	196	Matilda1	101	198	1146	1243	198	23.2626262626263	51	20	87	15	18	82.7777777777778	15	64	17.40625	15	300	29.8333333333334	96	38	85	30	0.257575757575758	0.75	0.833333333333333	0.234375	0.32	0.789473684210526	0.144001428138996	-0.570255644709833	0.0471607314725698	-0.507996953541508
summer	15.7666666666667	Matilda	Bavaria-Czech	female	adult	-10	16	7	2010	14806	197	Matilda1	103	199	1145	1241	198	18.5151515151515	37	20	31.1	7	19	27.3684210526316	7	63	52.7142857142857	43	300	27.0966666666667	94	39	29.2820512820513	14	0.186868686868687	0.35	0.368421052631579	0.682539682539683	0.313333333333333	0.358974358974359	-0.480126413030266	-0.225262131187516	-0.570124481327801	-0.315302491103203
summer	15.75	Matilda	Bavaria-Czech	female	adult	-9	17	7	2010	14807	198	Matilda1	104	200	1145	1240	197	23.3045685279188	51	21	46.7142857142857	11	19	13.3684210526316	2	63	38.2222222222222	23	300	27.4466666666667	87	40	30.875	13	0.258883248730964	0.523809523809524	0.105263157894737	0.365079365079365	0.29	0.325	-0.242457854739794	-0.139728530104114	-0.170196280991736	-0.113236252988481
summer	15.7166666666667	Matilda	Bavaria-Czech	female	adult	-8	18	7	2010	14808	199	Matilda1	106	201	1144	1238	196	43.6581632653061	76	20	93.2	16	19	93.5263157894737	16	65	83.0461538461538	53	300	58.6533333333333	161	39	93.3589743589744	32	0.387755102040816	0.8	0.842105263157895	0.815384615384615	0.536666666666667	0.82051282051282	-0.310865418628149	-0.362734267810751	-0.355427974947808	-0.358163707232568
summer	15.6833333333333	Matilda	Bavaria-Czech	female	adult	-7	19	7	2010	14809	200	Matilda1	108	202	1143	1237	196	44.4438775510204	77	20	109.1	20	19	80.0526315789474	14	65	82.2769230769231	45	300	59.2066666666667	156	39	94.948717948718	34	0.392857142857143	1	0.736842105263158	0.692307692307692	0.52	0.871794871794872	-0.29855434418365	-0.362320826415721	-0.275949367088608	-0.378711078928313
summer	15.5166666666667	Matilda	Bavaria-Czech	female	adult	-3	23	7	2010	14813	204	Matilda1	115	207	1138	1230	194	18.3556701030928	36	19	67.1578947368421	12	19	68.6315789473684	13	68	33.7794117647059	23	300	28.1266666666667	84	38	67.8947368421052	25	0.185567010309278	0.631578947368421	0.684210526315789	0.338235294117647	0.28	0.657894736842105	-0.295841899715892	-0.574363281213139	-0.291461649782923	-0.559987134126729
summer	15.4833333333333	Matilda	Bavaria-Czech	female	adult	-2	24	7	2010	14814	205	Matilda1	117	208	1137	1228	194	31.4536082474227	61	19	103.105263157895	19	18	139.055555555556	17	69	30.0869565217391	21	300	42.1333333333334	118	37	120.594594594595	36	0.314432989690722	1	0.944444444444444	0.304347826086957	0.393333333333333	0.972972972972973	0.0222073315513093	-0.58626793793671	0.0162984425932633	-0.511524726761173
summer	15.45	Matilda	Bavaria-Czech	female	adult	-1	25	7	2010	14815	206	Matilda1	118	209	1136	1226	194	39.2783505154639	72	19	119.684210526316	19	18	78.1111111111111	13	69	90.8405797101449	53	300	58.56	157	37	99.4594594594596	32	0.371134020618557	1	0.722222222222222	0.768115942028985	0.523333333333333	0.864864864864865	-0.396270005488663	-0.43377583194425	-0.348459016393443	-0.399458972046889
summer	15.4	Matilda	Bavaria-Czech	female	adult	0	26	7	2010	14816	207	Matilda1	120	211	1135	1224	193	13.9689119170984	38	19	15.2105263157895	2	17	111.294117647059	16	71	92.6478873239437	53	300	38.1833333333333	109	36	60.5833333333334	18	0.196891191709845	0.105263157894737	0.941176470588235	0.746478873239437	0.363333333333333	0.5	-0.737960396175145	-0.625258451434298	-0.582579098011913	-0.434944237918216
summer	15.35	Matilda	Bavaria-Czech	female	adult	1	27	7	2010	14817	208	Matilda1	122	212	1133	1222	192	16.84375	40	19	82.7368421052632	15	18	93.2222222222222	15	71	19.2394366197183	15	300	26.1666666666667	85	37	87.8378378378378	30	0.208333333333333	0.789473684210526	0.833333333333333	0.211267605633803	0.283333333333333	0.810810810810811	-0.0663934326246323	-0.678190781246218	-0.00699300699300696	-0.591160220994475
summer	15.3166666666667	Matilda	Bavaria-Czech	female	adult	2	28	7	2010	14818	209	Matilda1	124	213	1132	1221	192	18.8333333333333	39	19	55.9473684210526	11	18	86.7777777777778	16	71	32.169014084507	22	300	28.4166666666666	88	37	70.945945945946	27	0.203125	0.578947368421053	0.888888888888889	0.309859154929577	0.293333333333333	0.72972972972973	-0.261471901320937	-0.580452561336612	-0.208065208065208	-0.564508827523766
summer	15.2833333333333	Matilda	Bavaria-Czech	female	adult	3	29	7	2010	14819	210	Matilda1	126	214	1131	1219	192	12.8854166666667	25	18	49.5	6	17	153.117647058824	17	73	79.8082191780822	51	300	39.3133333333334	99	35	99.8285714285716	23	0.130208333333333	0.333333333333333	1	0.698630136986301	0.33	0.657142857142857	-0.721978395836187	-0.771360824252282	-0.685805285357665	-0.669249669249669
summer	15.2166666666667	Matilda	Bavaria-Czech	female	adult	4	30	7	2010	14820	211	Matilda1	128	216	1129	1217	189	12.978835978836	23	19	89.1052631578947	14	19	113.052631578947	18	73	74.2328767123288	48	300	39.0433333333333	103	38	101.078947368421	32	0.121693121693122	0.736842105263158	0.947368421052632	0.657534246575342	0.343333333333333	0.842105263157895	-0.702360254641557	-0.772416478771623	-0.687656962143057	-0.74747182895117
summer	15.1833333333333	Matilda	Bavaria-Czech	female	adult	5	31	7	2010	14821	212	Matilda1	130	217	1128	1215	189	17.047619047619	34	18	163.611111111111	18	19	112.526315789474	18	74	55.972972972973	36	300	41.49	106	37	137.378378378378	36	0.17989417989418	1	0.947368421052632	0.486486486486487	0.353333333333333	0.972972972972973	-0.533073655639178	-0.779213094533666	-0.460085836909871	-0.687918630612751
summer	15.1333333333333	Matilda	Bavaria-Czech	female	adult	6	1	8	2010	14822	213	Matilda1	131	218	1126	1213	189	38.2116402116402	54	18	48.6666666666667	9	18	148.333333333333	18	75	18.6933333333333	15	300	40.5666666666666	96	36	98.4999999999998	27	0.285714285714286	0.5	1	0.2	0.32	0.75	0.3429982594207	-0.440989221510536	0.176470588235294	-0.448275862068966
summer	15.0833333333333	Matilda	Bavaria-Czech	female	adult	7	2	8	2010	14823	214	Matilda1	133	220	1125	1211	188	24.3776595744681	55	19	79.8947368421053	13	18	36.8333333333333	7	75	16.04	13	300	26.5566666666667	88	37	58.9459459459459	20	0.292553191489362	0.684210526315789	0.388888888888889	0.173333333333333	0.293333333333333	0.540540540540541	0.206287540205198	-0.414867865541521	0.255898919165779	-0.297670405522002
summer	15.0333333333333	Matilda	Bavaria-Czech	female	adult	8	3	8	2010	14824	215	Matilda1	135	221	1123	1209	187	25.3529411764706	49	18	51.3333333333333	10	18	76.5	14	77	13.4415584415584	14	300	26.9233333333333	87	36	63.9166666666667	24	0.262032085561497	0.555555555555556	0.777777777777778	0.181818181818182	0.29	0.666666666666667	0.307037926824467	-0.431991653396299	0.180722891566265	-0.435700575815739
summer	15	Matilda	Bavaria-Czech	female	adult	9	4	8	2010	14825	216	Matilda1	137	222	1122	1207	187	26.6363636363636	41	18	91.5555555555556	11	18	84.2222222222222	12	78	120.512820512821	71	301	58.2890365448506	135	36	87.8888888888889	23	0.219251336898396	0.611111111111111	0.666666666666667	0.91025641025641	0.448504983388704	0.638888888888889	-0.637967905967337	-0.534838595872288	-0.611775417298938	-0.489008135710576
summer	14.9333333333333	Matilda	Bavaria-Czech	female	adult	10	5	8	2010	14826	217	Matilda1	139	224	1120	1204	188	15.0372340425532	22	18	5.94444444444444	1	17	179.117647058824	17	77	28.8701298701299	22	300	27.34	62	35	90.0571428571431	18	0.117021276595745	0.0555555555555556	1	0.285714285714286	0.206666666666667	0.514285714285714	-0.315047285805763	-0.713833708593087	-0.418867924528302	-0.629272989889263
summer	14.9	Matilda	Bavaria-Czech	female	adult	11	6	8	2010	14827	218	Matilda1	141	225	1119	1202	185	27.2756756756757	49	18	48.5555555555556	10	18	95.5555555555556	16	79	25.7088607594937	29	300	32.2366666666667	104	36	72.0555555555556	26	0.264864864864865	0.555555555555556	0.888888888888889	0.367088607594937	0.346666666666667	0.722222222222222	0.0295711734328207	-0.45081370002993	-0.161758336942399	-0.463340432004868
summer	14.8333333333333	Matilda	Bavaria-Czech	female	adult	12	7	8	2010	14828	219	Matilda1	143	227	1117	1200	185	23.0756756756757	44	18	91.3888888888889	14	18	91.4444444444444	15	79	91.8607594936709	59	300	49.39	132	36	91.4166666666666	29	0.237837837837838	0.777777777777778	0.833333333333333	0.746835443037975	0.44	0.805555555555556	-0.598461956094668	-0.596904470577126	-0.516920297408102	-0.544107065764858
summer	14.8	Matilda	Bavaria-Czech	female	adult	13	8	8	2010	14829	220	Matilda1	145	228	1116	1198	185	23.4486486486486	47	17	83.8235294117647	11	17	83.5294117647059	13	81	109.185185185185	68	300	53.4233333333333	139	34	83.6764705882353	24	0.254054054054054	0.647058823529412	0.764705882352941	0.839506172839506	0.463333333333333	0.705882352941177	-0.646415277748428	-0.562219415657368	-0.535363397815341	-0.470685657502484
summer	14.75	Matilda	Bavaria-Czech	female	adult	14	9	8	2010	14830	221	Matilda1	147	229	1114	1196	184	29.4510869565217	59	17	122.294117647059	17	18	126	17	81	119.617283950617	74	300	64.8499999999999	167	35	124.2	34	0.320652173913043	1	0.944444444444444	0.91358024691358	0.556666666666667	0.971428571428571	-0.604864710370142	-0.616649806520986	-0.480402283229138	-0.503665424828747
summer	14.6833333333333	Matilda	Bavaria-Czech	female	adult	-14	10	8	2010	14831	222	Matilda1	149	231	1112	1194	183	8.30601092896175	17	18	101.333333333333	11	17	48.5882352941176	9	82	29.7560975609756	25	300	22.0333333333333	62	35	75.7142857142855	20	0.092896174863388	0.611111111111111	0.529411764705882	0.304878048780488	0.206666666666667	0.571428571428571	-0.563554870789271	-0.80228560810183	-0.53292008711677	-0.720329024676851
summer	14.6333333333333	Matilda	Bavaria-Czech	female	adult	-13	11	8	2010	14832	223	Matilda1	151	232	1110	1192	183	14.2404371584699	35	17	62.0588235294118	14	17	42.7058823529412	10	83	26.7590361445783	25	300	22.0266666666666	84	34	52.3823529411765	24	0.191256830601093	0.823529411764706	0.588235294117647	0.301204819277108	0.28	0.705882352941177	-0.305335605010752	-0.57250553039971	-0.223262032085562	-0.573629523468291
summer	14.5833333333333	Matilda	Bavaria-Czech	female	adult	-12	12	8	2010	14833	224	Matilda1	152	234	1109	1189	182	9.14835164835165	19	17	81.5882352941177	12	17	53.0588235294118	8	84	29.1071428571429	25	300	21.33	64	34	67.3235294117648	20	0.104395604395604	0.705882352941177	0.470588235294118	0.297619047619048	0.213333333333333	0.588235294117647	-0.521723518850988	-0.760739463407212	-0.480637813211845	-0.698553429771349
summer	14.5333333333333	Matilda	Bavaria-Czech	female	adult	-11	13	8	2010	14834	225	Matilda1	154	235	1107	1187	181	25.2872928176796	50	18	75.6111111111111	14	17	100.882352941176	14	84	101.285714285714	67	300	53.8699999999999	145	35	87.8857142857141	28	0.276243093922652	0.777777777777778	0.823529411764706	0.797619047619048	0.483333333333333	0.8	-0.600431507532673	-0.553121482500197	-0.485514791449746	-0.486652977412731
summer	14.4833333333333	Matilda	Bavaria-Czech	female	adult	-10	14	8	2010	14835	226	Matilda1	156	236	1105	1185	181	22.0773480662983	43	17	113.411764705882	11	17	125.058823529412	16	85	82.4	59	300	50.18	129	34	119.235294117647	27	0.237569060773481	0.647058823529412	0.941176470588235	0.694117647058824	0.43	0.794117647058823	-0.577375412471445	-0.687538952989635	-0.490023719826985	-0.539455032288549
summer	14.4166666666667	Matilda	Bavaria-Czech	female	adult	-9	15	8	2010	14836	227	Matilda1	158	238	1103	1183	180	25.8722222222222	48	17	90.2941176470588	16	17	80.0588235294118	13	86	88.046511627907	64	300	50.4166666666667	141	34	85.1764705882353	29	0.266666666666667	0.941176470588235	0.764705882352941	0.744186046511628	0.47	0.852941176470588	-0.545777567081117	-0.534038239128452	-0.47239263803681	-0.523642732049037
summer	14.3833333333333	Matilda	Bavaria-Czech	female	adult	-8	16	8	2010	14837	228	Matilda1	160	239	1102	1180	180	20.2888888888889	38	16	108.5625	14	17	10.8823529411765	2	87	65.9195402298851	51	300	37.6966666666667	105	33	58.2424242424243	16	0.211111111111111	0.875	0.117647058823529	0.586206896551724	0.35	0.484848484848485	-0.529306145668522	-0.483291744912921	-0.470446900528592	-0.393323657474601
summer	14.3166666666667	Matilda	Bavaria-Czech	female	adult	-7	17	8	2010	14838	229	Matilda1	162	241	1100	1178	179	24.2234636871508	54	17	19.0588235294118	4	16	99.375	16	88	7.88636363636364	9	300	23.1466666666666	83	33	58	20	0.301675977653631	0.235294117647059	1	0.102272727272727	0.276666666666667	0.606060606060606	0.508788162769823	-0.410789509444219	0.493635077793494	-0.33532264080567
summer	14.2666666666667	Matilda	Bavaria-Czech	female	adult	-6	18	8	2010	14839	230	Matilda1	164	242	1098	1176	178	17.2247191011236	27	17	94	15	17	120.117647058824	15	88	34.6590909090909	37	300	32.52	94	34	107.058823529412	30	0.151685393258427	0.882352941176471	0.882352941176471	0.420454545454545	0.313333333333333	0.882352941176471	-0.336027207804033	-0.722815768901463	-0.469761214014729	-0.706615532118888
summer	14.2166666666667	Matilda	Bavaria-Czech	female	adult	-5	19	8	2010	14840	231	Matilda1	166	243	1096	1174	178	26.8707865168539	54	16	96	15	16	82.4375	12	90	44.4777777777778	45	300	38.8033333333333	126	32	89.21875	27	0.303370786516854	0.9375	0.75	0.5	0.42	0.84375	-0.2467742895038	-0.537067899087481	-0.244755244755245	-0.471074380165289
summer	14.15	Matilda	Bavaria-Czech	female	adult	-4	20	8	2010	14841	232	Matilda1	167	245	1094	1171	176	19.3863636363636	43	17	16	3	17	87.5882352941177	14	90	75.1555555555556	54	300	39.79	114	34	51.7941176470588	17	0.244318181818182	0.176470588235294	0.823529411764706	0.6	0.38	0.5	-0.589888510788332	-0.455289897263491	-0.421265141318977	-0.343511450381679
summer	14.1	Matilda	Bavaria-Czech	female	adult	-3	21	8	2010	14842	233	Matilda1	169	246	1092	1169	176	14.75	22	17	165.764705882353	17	16	49.3125	11	91	97.7472527472527	67	300	50.3266666666667	117	33	109.30303030303	28	0.125	1	0.6875	0.736263736263736	0.39	0.848484848484849	-0.737771374148331	-0.762198473282443	-0.709728867623604	-0.743190661478599
summer	14.0333333333333	Matilda	Bavaria-Czech	female	adult	-2	22	8	2010	14843	234	Matilda1	171	248	1090	1167	176	24.6420454545455	40	15	168.666666666667	15	16	116.25	16	93	110.010752688172	73	300	63.1933333333334	144	31	141.612903225807	31	0.227272727272727	1	1	0.78494623655914	0.48	1	-0.63399133483394	-0.703563164283029	-0.550941574118783	-0.62962962962963
summer	13.9833333333333	Matilda	Bavaria-Czech	female	adult	-1	23	8	2010	14844	235	Matilda1	173	249	1088	1164	175	20.0228571428571	33	15	108.933333333333	15	16	104.5	14	94	91.7446808510638	74	300	51.4466666666666	136	31	106.645161290322	29	0.188571428571429	1	0.875	0.787234042553192	0.453333333333333	0.935483870967742	-0.641705319769213	-0.683852997930655	-0.613506105158236	-0.664480157428665
summer	13.9166666666667	Matilda	Bavaria-Czech	female	adult	0	24	8	2010	14845	236	Matilda1	175	251	1086	1162	174	21.7816091954023	38	15	117.733333333333	15	16	90.8125	15	95	80.6210526315789	52	300	48.8933333333333	120	31	103.838709677419	30	0.218390804597701	1	0.9375	0.547368421052632	0.4	0.967741935483871	-0.574589003707651	-0.653215190172315	-0.429609732975194	-0.631759924976555
summer	13.8833333333333	Matilda	Bavaria-Czech	female	adult	1	25	8	2010	14846	237	Matilda1	176	252	1085	1160	174	9.86781609195402	23	15	19.5333333333333	5	16	77.4375	10	95	82.4631578947368	64	300	36.9433333333333	102	31	49.4193548387097	15	0.132183908045977	0.333333333333333	0.625	0.673684210526316	0.34	0.483870967741935	-0.786251229335533	-0.667117997467127	-0.671946550559267	-0.570869696057779
summer	13.8333333333333	Matilda	Bavaria-Czech	female	adult	2	26	8	2010	14847	238	Matilda1	178	253	1083	1157	173	9.0635838150289	22	15	32.0666666666667	8	16	60.875	13	96	73.4375	62	300	33.5766666666667	105	31	46.9354838709678	21	0.127167630057803	0.533333333333333	0.8125	0.645833333333333	0.35	0.67741935483871	-0.780279642499004	-0.676295188846675	-0.67097678766163	-0.683893395133256
summer	13.7666666666667	Matilda	Bavaria-Czech	female	adult	3	27	8	2010	14848	239	Matilda1	180	255	1081	1155	172	15.3720930232558	32	15	62.6	11	16	71.4375	15	97	42.1546391752577	41	300	29.3833333333333	99	31	67.1612903225806	26	0.186046511627907	0.733333333333333	0.9375	0.422680412371134	0.33	0.838709677419355	-0.465566965625313	-0.627493932755847	-0.388735722725483	-0.636896046852123
summer	13.7166666666667	Matilda	Bavaria-Czech	female	adult	4	28	8	2010	14849	240	Matilda1	182	256	1079	1153	171	10.5380116959064	23	15	90.2666666666667	12	16	72.25	14	98	24.1836734693878	31	300	22.2733333333333	80	31	80.9677419354839	26	0.134502923976608	0.8	0.875	0.316326530612245	0.266666666666667	0.838709677419355	-0.393001137718996	-0.769675429626943	-0.40330906684315	-0.723589842992828
summer	13.65	Matilda	Bavaria-Czech	female	adult	5	29	8	2010	14850	241	Matilda1	183	258	1077	1150	171	8.7953216374269	19	15	95	12	16	118.125	13	98	38.4795918367347	40	300	28.6333333333333	84	31	106.935483870968	25	0.111111111111111	0.8	0.8125	0.408163265306122	0.28	0.806451612903226	-0.627907446420434	-0.848003794689065	-0.572052401746725	-0.7578125
summer	13.6	Matilda	Bavaria-Czech	female	adult	6	30	8	2010	14851	242	Matilda1	185	259	1075	1148	171	21.2573099415205	35	14	87.4285714285714	11	15	125.866666666667	14	100	96.82	76	300	54.7633333333334	136	29	107.310344827586	25	0.204678362573099	0.785714285714286	0.933333333333333	0.76	0.453333333333333	0.862068965517241	-0.639942509665092	-0.669321028221348	-0.575654704170708	-0.616257088846881
summer	13.55	Matilda	Bavaria-Czech	female	adult	7	31	8	2010	14852	243	Matilda1	187	260	1073	1146	169	10.5739644970414	17	15	1.06666666666667	0	16	108	15	100	114.14	82	300	49.8166666666667	114	31	56.258064516129	15	0.100591715976331	0	0.9375	0.82	0.38	0.483870967741935	-0.830428540385431	-0.683565959221211	-0.781462912970819	-0.655780535597649
summer	13.4666666666667	Matilda	Bavaria-Czech	female	adult	8	1	9	2010	14853	244	Matilda1	189	262	1070	1143	169	28.3431952662722	46	15	70.5333333333333	9	15	102.866666666667	14	101	25.7425742574257	27	300	33.3033333333333	96	30	86.7000000000001	23	0.272189349112426	0.6	0.933333333333333	0.267326732673267	0.32	0.766666666666667	0.0480832764653007	-0.507259943525201	0.0090129221413834	-0.475982532751092
summer	13.4166666666667	Matilda	Bavaria-Czech	female	adult	9	2	9	2010	14854	245	Matilda1	190	263	1068	1141	168	25.7738095238095	42	14	140	13	16	67.4375	10	102	39.3823529411765	40	300	37.9533333333333	105	30	101.3	23	0.25	0.928571428571429	0.625	0.392156862745098	0.35	0.766666666666667	-0.208860419375988	-0.594348991025089	-0.221374045801527	-0.508196721311476
summer	13.35	Matilda	Bavaria-Czech	female	adult	10	3	9	2010	14855	246	Matilda1	192	265	1066	1139	167	22.7305389221557	34	15	77.6666666666667	12	15	101.866666666667	13	104	81.75	67	301	49.8039867109635	126	30	89.7666666666669	25	0.203592814371257	0.8	0.866666666666667	0.644230769230769	0.418604651162791	0.833333333333333	-0.564884730560371	-0.595891492536519	-0.519728353140917	-0.607314725697786
summer	13.3	Matilda	Bavaria-Czech	female	adult	11	4	9	2010	14856	247	Matilda1	194	266	1064	1136	166	16.6204819277108	26	15	90.9333333333333	13	16	137.6875	16	103	50.9320388349515	55	300	38.5733333333333	110	31	115.064516129032	29	0.156626506024096	0.866666666666667	1	0.533980582524272	0.366666666666667	0.935483870967742	-0.50792415323464	-0.747572127835715	-0.546409214092141	-0.713167259786477
summer	13.2333333333333	Matilda	Bavaria-Czech	female	adult	12	5	9	2010	14857	248	Matilda1	195	268	1062	1134	166	31.9457831325301	47	14	107.785714285714	12	15	95.5333333333333	12	105	124.419047619048	88	300	71.0300000000001	159	29	101.448275862069	24	0.283132530120482	0.857142857142857	0.8	0.838095238095238	0.53	0.827586206896552	-0.591394267125407	-0.521031395651233	-0.494959832164969	-0.490181410136525
summer	13.1833333333333	Matilda	Bavaria-Czech	female	adult	13	6	9	2010	14858	249	Matilda1	197	269	1060	1132	166	19.4879518072289	25	14	211.5	14	15	120.933333333333	13	105	134.580952380952	102	300	73.8033333333332	154	29	164.655172413793	27	0.150602409638554	1	0.866666666666667	0.971428571428571	0.513333333333333	0.931034482758621	-0.74702290627801	-0.788339077120924	-0.731553919312778	-0.721528711350106
summer	13.1333333333333	Matilda	Bavaria-Czech	female	adult	14	7	9	2010	14859	250	Matilda1	199	270	1058	1129	164	16.6768292682927	30	15	50.2	7	14	90	12	107	106.738317757009	91	300	53.8966666666666	140	29	69.4137931034483	19	0.182926829268293	0.466666666666667	0.857142857142857	0.850467289719626	0.466666666666667	0.655172413793103	-0.72974420611639	-0.612575009708216	-0.645968898202272	-0.563472152533869
summer	13.0666666666667	Matilda	Bavaria-Czech	female	adult	15	8	9	2010	14860	251	Matilda1	200	272	1056	1127	164	22.7621951219512	37	14	38.2857142857143	5	14	70.6428571428571	8	108	112.796296296296	96	300	58.1333333333332	146	28	54.4642857142857	13	0.225609756097561	0.357142857142857	0.571428571428571	0.888888888888889	0.486666666666667	0.464285714285714	-0.664171607638779	-0.410508031041328	-0.595136778115502	-0.345959595959596
summer	13.0166666666667	Matilda	Bavaria-Czech	female	adult	-14	9	9	2010	14861	252	Matilda1	202	273	1054	1125	163	20.4539877300613	30	14	169.071428571429	14	15	86.5333333333333	11	108	125.675925925926	96	300	68.5733333333334	151	29	126.379310344828	25	0.184049079754601	1	0.733333333333333	0.888888888888889	0.503333333333333	0.862068965517241	-0.720057485584872	-0.721398511124783	-0.656925031766201	-0.648129423660263
summer	12.95	Matilda	Bavaria-Czech	female	adult	-13	10	9	2010	14862	253	Matilda1	204	275	1052	1122	162	24.1975308641975	41	15	144.8	15	14	153.642857142857	14	109	118.834862385321	98	300	70.6533333333333	168	29	149.068965517241	29	0.253086419753086	1	1	0.899082568807339	0.56	1	-0.661649640134523	-0.720690019483886	-0.560678299336446	-0.596059113300493
summer	12.9	Matilda	Bavaria-Czech	female	adult	-12	11	9	2010	14863	254	Matilda1	205	276	1050	1120	162	30.320987654321	40	14	64.6428571428571	8	14	84.6428571428571	10	110	130.709090909091	103	300	71.2666666666667	161	28	74.6428571428571	18	0.246913580246914	0.571428571428571	0.714285714285714	0.936363636363636	0.536666666666667	0.642857142857143	-0.623412123687428	-0.422258441220206	-0.582661481551741	-0.444995044598613
summer	12.8166666666667	Matilda	Bavaria-Czech	female	adult	-11	12	9	2010	14864	255	Matilda1	207	278	1047	1118	161	36.1428571428571	53	14	142.642857142857	14	14	71.9285714285714	9	111	133.558558558559	103	300	78.8266666666668	179	28	107.285714285714	23	0.329192546583851	1	0.642857142857143	0.927927927927928	0.596666666666667	0.821428571428571	-0.5740417722095	-0.49601593625498	-0.476275260393484	-0.427800269905533
summer	12.7666666666667	Matilda	Bavaria-Czech	female	adult	-10	13	9	2010	14865	256	Matilda1	209	279	1045	1115	161	4.96894409937888	10	14	97.9285714285714	13	14	77.2857142857143	10	111	61.6306306306306	54	300	33.6466666666667	87	28	87.6071428571429	23	0.062111801242236	0.928571428571429	0.714285714285714	0.486486486486487	0.29	0.821428571428571	-0.850781506653078	-0.892651671447022	-0.773561811505508	-0.859402460456942
summer	12.7166666666667	Matilda	Bavaria-Czech	female	adult	-9	14	9	2010	14866	257	Matilda1	210	280	1043	1113	159	15.1006289308176	25	14	88.6428571428571	11	14	114.714285714286	13	113	21.9646017699115	30	300	25.7666666666667	79	28	101.678571428572	24	0.157232704402516	0.785714285714286	0.928571428571429	0.265486725663717	0.263333333333333	0.857142857142857	-0.185186297490356	-0.741381532253256	-0.256089532587228	-0.689991142604074
summer	12.65	Matilda	Bavaria-Czech	female	adult	-8	15	9	2010	14867	258	Matilda1	212	282	1041	1111	159	10.2641509433962	22	14	48.2142857142857	8	14	86.7857142857143	13	113	24.4159292035398	32	300	20.9366666666666	75	28	67.5	21	0.138364779874214	0.571428571428571	0.928571428571429	0.283185840707965	0.25	0.75	-0.408066480820804	-0.736018439888391	-0.343543702138896	-0.688495575221239
summer	12.6	Matilda	Bavaria-Czech	female	adult	-7	16	9	2010	14868	259	Matilda1	213	283	1039	1108	158	19.7721518987342	34	14	105.285714285714	11	14	103.785714285714	12	114	100.710526315789	92	300	58.4399999999998	149	28	104.535714285714	23	0.215189873417722	0.785714285714286	0.857142857142857	0.807017543859649	0.496666666666667	0.821428571428571	-0.671784322995721	-0.681884139666652	-0.578970236802086	-0.584823375490624
summer	12.5333333333333	Matilda	Bavaria-Czech	female	adult	-6	17	9	2010	14869	260	Matilda1	215	285	1037	1106	157	17.7834394904459	27	14	124	14	14	89.5714285714286	13	115	16.5826086956522	18	300	25.63	72	28	106.785714285714	27	0.171974522292994	1	0.928571428571429	0.156521739130435	0.24	0.964285714285714	0.0349423590484129	-0.714480849369802	0.047040971168437	-0.697297297297297
summer	12.4833333333333	Matilda	Bavaria-Czech	female	adult	-5	18	9	2010	14870	261	Matilda1	217	286	1035	1104	157	24.0191082802548	43	14	27.2142857142857	5	13	51.9230769230769	10	116	17.7413793103448	21	300	22.95	79	27	39.1111111111111	15	0.273885350318471	0.357142857142857	0.769230769230769	0.181034482758621	0.263333333333333	0.555555555555556	0.150327003636881	-0.239061466542604	0.204103802051901	-0.339590443686007
summer	12.4	Matilda	Bavaria-Czech	female	adult	-4	19	9	2010	14871	262	Matilda1	218	288	1032	1102	156	18.7884615384615	36	14	143.071428571429	14	14	132.642857142857	13	116	62.7672413793103	65	300	46.9066666666666	128	28	137.857142857143	27	0.230769230769231	1	0.928571428571429	0.560344827586207	0.426666666666667	0.964285714285714	-0.539248369733141	-0.760115049369509	-0.416596814752724	-0.613793103448276
summer	12.35	Matilda	Bavaria-Czech	female	adult	-3	20	9	2010	14872	263	Matilda1	220	289	1030	1099	156	19.9230769230769	37	13	77.7692307692308	10	13	70.6923076923077	5	118	85.0338983050847	82	300	50.24	134	26	74.2307692307693	15	0.237179487179487	0.769230769230769	0.384615384615385	0.694915254237288	0.446666666666667	0.576923076923077	-0.620357258204765	-0.576797385620916	-0.491082876792167	-0.417322834645669
summer	12.3	Matilda	Bavaria-Czech	female	adult	-2	21	9	2010	14873	264	Matilda1	221	290	1028	1097	153	12.7516339869281	23	15	91.5333333333333	11	14	86.3571428571429	12	118	125.516949152542	113	300	64.4799999999998	159	29	89.0344827586207	23	0.150326797385621	0.733333333333333	0.857142857142857	0.957627118644068	0.53	0.793103448275862	-0.815552691762732	-0.749442568502629	-0.728640703894416	-0.681318681318681
autumn	12.2333333333333	Matilda	Bavaria-Czech	female	adult	-1	22	9	2010	14874	265	Matilda1	223	292	1026	1095	153	13.6993464052288	18	15	99.1333333333333	11	14	60.0714285714286	8	118	44.271186440678	49	300	32.16	86	29	80.2758620689655	19	0.117647058823529	0.733333333333333	0.571428571428571	0.415254237288136	0.286666666666667	0.655172413793103	-0.527368622205235	-0.708447650659043	-0.558465855940131	-0.695538057742782
autumn	12.1833333333333	Matilda	Bavaria-Czech	female	adult	0	23	9	2010	14875	266	Matilda1	224	293	1024	1093	152	12.9342105263158	25	15	45.0666666666667	10	14	46.7142857142857	9	119	33.4201680672269	44	300	24.2433333333333	88	29	45.8620689655173	19	0.164473684210526	0.666666666666667	0.642857142857143	0.369747899159664	0.293333333333333	0.655172413793103	-0.441942232049786	-0.560033028004352	-0.384249197971644	-0.59867146415721
autumn	12.1166666666667	Matilda	Bavaria-Czech	female	adult	1	24	9	2010	14876	267	Matilda1	226	295	1022	1090	151	15.2119205298013	25	15	14	3	14	91.8571428571429	13	120	49.8166666666667	64	300	32.57	105	29	51.5862068965518	16	0.165562913907285	0.2	0.928571428571429	0.533333333333333	0.35	0.551724137931034	-0.532146670083968	-0.544540509864655	-0.52621604548326	-0.538363578478192
autumn	12.0666666666667	Matilda	Bavaria-Czech	female	adult	2	25	9	2010	14877	268	Matilda1	227	296	1020	1088	151	27.8940397350993	46	15	15.4	2	13	102.846153846154	11	121	33	37	300	32.5766666666667	96	28	56.0000000000001	13	0.304635761589404	0.133333333333333	0.846153846153846	0.305785123966942	0.32	0.464285714285714	-0.0838499184339321	-0.335017366592991	-0.00188290146149015	-0.207628422023993
autumn	12	Matilda	Bavaria-Czech	female	adult	3	26	9	2010	14878	269	Matilda1	229	298	1018	1086	150	19.26	35	15	71	12	14	92.8571428571429	11	121	62.4462809917355	77	300	42.7	135	29	81.5517241379311	23	0.233333333333333	0.8	0.785714285714286	0.636363636363636	0.45	0.793103448275862	-0.528555215921573	-0.617901585064682	-0.463414634146341	-0.54535274356103
autumn	11.9333333333333	Matilda	Bavaria-Czech	female	adult	4	27	9	2010	14879	270	Matilda1	230	299	1015	1084	150	8.13333333333333	16	14	10	2	13	74.4615384615385	9	123	100.268292682927	108	300	48.8700000000001	135	27	41.0370370370371	11	0.106666666666667	0.142857142857143	0.692307692307692	0.878048780487805	0.45	0.407407407407407	-0.849940750296249	-0.669177463091293	-0.78335535006605	-0.585014409221902
autumn	11.8666666666667	Matilda	Bavaria-Czech	female	adult	5	28	9	2010	14880	271	Matilda1	232	301	1013	1082	148	16.9256756756757	31	15	89.7333333333333	12	14	63.7142857142857	10	123	48.2276422764228	73	300	35.5833333333334	126	29	77.1724137931034	22	0.209459459459459	0.8	0.714285714285714	0.59349593495935	0.42	0.758620689655172	-0.48043549560685	-0.640254637023391	-0.478278716562906	-0.567268351383875
autumn	11.8166666666667	Matilda	Bavaria-Czech	female	adult	6	29	9	2010	14881	272	Matilda1	234	302	1011	1079	148	35.9256756756757	42	15	63	9	13	87.9230769230769	13	124	28.9112903225806	43	300	36.6333333333333	107	28	74.5714285714286	22	0.283783783783784	0.6	1	0.346774193548387	0.356666666666667	0.785714285714286	0.108184972030982	-0.349744485695566	-0.099896301417214	-0.469314079422383
autumn	11.7666666666667	Matilda	Bavaria-Czech	female	adult	7	30	9	2010	14882	273	Matilda1	235	303	1009	1077	146	11.4383561643836	23	14	89.2142857142857	13	15	85.7333333333333	13	125	22.008	31	300	23.1866666666667	80	29	87.4137931034482	26	0.157534246575342	0.928571428571429	0.866666666666667	0.248	0.266666666666667	0.896551724137931	-0.31601779828177	-0.768576480145266	-0.223077962437508	-0.701097916199866
autumn	11.7	Matilda	Bavaria-Czech	female	adult	8	1	10	2010	14883	274	Matilda1	237	305	1007	1075	146	10.5547945205479	18	15	48	7	15	99.6	11	125	83.176	78	301	47.016611295681	114	30	73.8	18	0.123287671232877	0.466666666666667	0.733333333333333	0.624	0.378737541528239	0.6	-0.774784913015241	-0.749752350639017	-0.67003959524857	-0.659090909090909
autumn	11.65	Matilda	Bavaria-Czech	female	adult	9	2	10	2010	14884	275	Matilda1	238	306	1005	1073	145	16.4758620689655	24	15	131.866666666667	13	14	149.357142857143	14	126	83.6269841269841	94	300	56.65	145	29	140.310344827586	27	0.16551724137931	0.866666666666667	1	0.746031746031746	0.483333333333333	0.931034482758621	-0.67082130638495	-0.789830210257764	-0.636844001441095	-0.69811320754717
autumn	11.5833333333333	Matilda	Bavaria-Czech	female	adult	10	3	10	2010	14885	276	Matilda1	240	308	1003	1071	144	15.6527777777778	22	14	92.7142857142857	12	15	39.4	6	127	51.6299212598425	61	300	35.6666666666667	101	29	65.1379310344827	18	0.152777777777778	0.857142857142857	0.4	0.480314960629921	0.336666666666667	0.620689655172414	-0.534716115683001	-0.612510448097408	-0.517360511314562	-0.604953560371517
autumn	11.5333333333333	Matilda	Bavaria-Czech	female	adult	11	4	10	2010	14886	277	Matilda1	241	309	1001	1069	144	11.8263888888889	23	14	115.928571428571	12	14	97.0714285714286	10	128	33.8828125	49	300	30.0733333333333	94	28	106.5	22	0.159722222222222	0.857142857142857	0.714285714285714	0.3828125	0.313333333333333	0.785714285714286	-0.482537934177792	-0.800105640002347	-0.4112	-0.66211962224554
autumn	11.4666666666667	Matilda	Bavaria-Czech	female	adult	12	5	10	2010	14887	278	Matilda1	242	311	999	1067	142	8.27464788732394	16	15	108.8	14	15	94.2666666666667	12	128	32.0078125	48	300	27.7266666666667	90	30	101.533333333333	26	0.112676056338028	0.933333333333333	0.8	0.375	0.3	0.866666666666667	-0.589168694873077	-0.849288771265248	-0.537906137184116	-0.769894534995206
autumn	11.4	Matilda	Bavaria-Czech	female	adult	13	6	10	2010	14888	279	Matilda1	244	312	996	1065	142	28.1338028169014	26	15	99.8666666666667	10	15	136.4	15	128	66.4453125	79	300	53.48	130	30	118.133333333333	25	0.183098591549296	0.666666666666667	1	0.6171875	0.433333333333333	0.833333333333333	-0.405073673556051	-0.615309309290031	-0.542417159356524	-0.639722863741339
autumn	11.3333333333333	Matilda	Bavaria-Czech	female	adult	14	7	10	2010	14889	280	Matilda1	245	314	994	1063	141	25.4113475177305	40	14	2.92857142857143	1	15	122.066666666667	14	130	71.3	88	300	49.08	143	29	64.5517241379312	15	0.283687943262411	0.0714285714285714	0.933333333333333	0.676923076923077	0.476666666666667	0.517241379310345	-0.474490880957444	-0.435071589929838	-0.409359382099046	-0.291603053435115
autumn	11.2833333333333	Matilda	Bavaria-Czech	female	adult	15	8	10	2010	14890	281	Matilda1	247	315	992	1060	140	33	45	15	101.8	14	15	123.266666666667	13	130	107.246153846154	110	300	73.1266666666668	182	30	112.533333333334	27	0.321428571428571	0.933333333333333	0.866666666666667	0.846153846153846	0.606666666666667	0.9	-0.52939885914875	-0.546495648190564	-0.449411764705882	-0.473684210526316
autumn	11.2166666666667	Matilda	Bavaria-Czech	female	adult	-14	9	10	2010	14891	282	Matilda1	248	317	990	1058	140	18.3	28	15	100.666666666667	12	14	120.785714285714	14	131	67.7480916030534	69	300	48.7933333333333	123	29	110.379310344828	26	0.2	0.8	1	0.526717557251908	0.41	0.896551724137931	-0.574656458752872	-0.71557199131763	-0.449579831932773	-0.635220125786164
autumn	11.1666666666667	Matilda	Bavaria-Czech	female	adult	-13	10	10	2010	14892	283	Matilda1	250	318	988	1056	139	12.2661870503597	24	14	113.285714285714	14	15	107.933333333333	15	132	21.9545454545455	34	300	26.0266666666666	87	29	110.51724137931	29	0.172661870503597	1	1	0.257575757575758	0.29	1	-0.283113706078532	-0.80019800379844	-0.197365087408158	-0.705521472392638
autumn	11.1	Matilda	Bavaria-Czech	female	adult	-12	11	10	2010	14893	284	Matilda1	251	320	986	1054	138	15.5797101449275	24	15	125.666666666667	15	14	133.285714285714	13	133	29.3533834586466	37	300	32.6833333333333	89	29	129.344827586207	28	0.173913043478261	1	0.928571428571429	0.278195488721804	0.296666666666667	0.96551724137931	-0.30653739168815	-0.784995551632103	-0.230657989877079	-0.694736842105263
autumn	11.05	Matilda	Bavaria-Czech	female	adult	-11	12	10	2010	14894	285	Matilda1	253	321	984	1052	137	37.3795620437956	41	15	114.2	13	15	78.7333333333333	10	133	58.5488721804511	77	300	52.6733333333333	141	30	96.4666666666667	23	0.299270072992701	0.866666666666667	0.666666666666667	0.578947368421053	0.47	0.766666666666667	-0.220678157710457	-0.44145513244672	-0.31846019247594	-0.438484364300388
autumn	10.9833333333333	Matilda	Bavaria-Czech	female	adult	-10	13	10	2010	14895	286	Matilda1	254	323	982	1050	137	10.1678832116788	16	15	14.6	4	15	82.0666666666667	11	133	27.7669172932331	39	300	21.7866666666667	70	30	48.3333333333334	15	0.116788321167883	0.266666666666667	0.733333333333333	0.293233082706767	0.233333333333333	0.5	-0.463928473257044	-0.652387289968392	-0.430330611698568	-0.621301775147929
autumn	10.9333333333333	Matilda	Bavaria-Czech	female	adult	-9	14	10	2010	14896	287	Matilda1	256	324	980	1049	137	16.014598540146	23	14	116.642857142857	14	14	121.642857142857	13	135	97.0740740740741	112	300	62.1166666666667	162	28	119.142857142857	27	0.167883211678832	1	0.928571428571429	0.82962962962963	0.54	0.964285714285714	-0.716778026128635	-0.763023083569929	-0.663396390048241	-0.703430808197099
autumn	10.8666666666667	Matilda	Bavaria-Czech	female	adult	-8	15	10	2010	14897	288	Matilda1	257	326	978	1047	135	7.85185185185185	14	15	43.4666666666667	7	15	32.6	5	135	56.0666666666667	69	300	32.5666666666667	95	30	38.0333333333333	12	0.103703703703704	0.466666666666667	0.333333333333333	0.511111111111111	0.316666666666667	0.4	-0.754316838567621	-0.657760916942449	-0.662650602409638	-0.588235294117647
autumn	10.8166666666667	Matilda	Bavaria-Czech	female	adult	-7	16	10	2010	14898	289	Matilda1	259	327	976	1045	135	14.1481481481481	22	15	25.2666666666667	4	15	134.8	15	135	99.6888888888889	110	300	59.23	151	30	80.0333333333334	19	0.162962962962963	0.266666666666667	1	0.814814814814815	0.503333333333333	0.633333333333333	-0.751431546069756	-0.699555625466988	-0.666666666666667	-0.590697674418605
autumn	10.75	Matilda	Bavaria-Czech	female	adult	-6	17	10	2010	14899	290	Matilda1	260	329	974	1043	134	23.6119402985075	30	14	162.571428571429	14	15	108.933333333333	12	137	122.963503649635	121	300	79.7333333333333	177	29	134.827586206897	26	0.223880597014925	1	0.8	0.883211678832117	0.59	0.896551724137931	-0.677818607776331	-0.701943816428887	-0.595552056681756	-0.600367478180983
autumn	10.7	Matilda	Bavaria-Czech	female	adult	-5	18	10	2010	14900	291	Matilda1	262	330	972	1041	133	10.3383458646617	15	15	91.9333333333333	10	15	124.066666666667	14	137	66.5328467153285	76	300	45.7666666666667	115	30	108	24	0.112781954887218	0.666666666666667	0.933333333333333	0.554744525547445	0.383333333333333	0.8	-0.73102158252836	-0.825274795094986	-0.662089944914906	-0.752883031301483
autumn	10.6333333333333	Matilda	Bavaria-Czech	female	adult	-4	19	10	2010	14901	292	Matilda1	263	332	970	1039	133	8.22556390977444	12	15	65.9333333333333	9	14	40.1428571428571	6	138	11.6594202898551	26	300	14.18	53	29	53.4827586206896	15	0.0902255639097744	0.6	0.428571428571429	0.188405797101449	0.176666666666667	0.517241379310345	-0.172685899350357	-0.733405039305236	-0.352366053969496	-0.702944942381562
autumn	10.5666666666667	Matilda	Bavaria-Czech	female	adult	-3	20	10	2010	14902	293	Matilda1	265	334	968	1037	132	19.75	28	14	108.571428571429	14	15	139.6	13	139	39.5323741007194	55	300	39.0533333333333	110	29	124.620689655173	27	0.212121212121212	1	0.866666666666667	0.39568345323741	0.366666666666667	0.931034482758621	-0.333697399957525	-0.726398757986505	-0.302008608321377	-0.628884826325411
autumn	10.5333333333333	Matilda	Bavaria-Czech	female	adult	-2	21	10	2010	14903	294	Matilda1	266	335	967	1036	131	20.1068702290076	31	15	76.2666666666667	12	15	16.2666666666667	3	139	28.5179856115108	42	300	26.62	88	30	46.2666666666667	15	0.236641221374046	0.8	0.2	0.302158273381295	0.293333333333333	0.5	-0.172979749494585	-0.394129914739619	-0.121598206095199	-0.357512953367876
autumn	10.4666666666667	Matilda	Bavaria-Czech	female	adult	-1	22	10	2010	14904	295	Matilda1	267	337	965	1034	131	22.9312977099237	38	15	58.2	9	14	74.2142857142857	10	140	34.7642857142857	50	300	32.61	107	29	65.9310344827586	19	0.290076335877863	0.6	0.714285714285714	0.357142857142857	0.356666666666667	0.655172413793103	-0.205093480333831	-0.483891607521594	-0.103622577927548	-0.386243386243386
autumn	10.4166666666667	Matilda	Bavaria-Czech	female	adult	0	23	10	2010	14905	296	Matilda1	269	338	963	1032	130	10.5307692307692	19	15	73.6666666666667	11	15	94.6	14	140	29.0357142857143	43	300	26.5266666666667	87	30	84.1333333333334	25	0.146153846153846	0.733333333333333	0.933333333333333	0.307142857142857	0.29	0.833333333333333	-0.467692435877853	-0.777512933719766	-0.355151515151515	-0.701570680628272
autumn	10.35	Matilda	Bavaria-Czech	female	adult	1	24	10	2010	14906	297	Matilda1	270	340	961	1030	129	19.4263565891473	25	15	122.866666666667	15	15	124.4	15	141	51.8156028368794	69	300	45.07	124	30	123.633333333333	30	0.193798449612403	1	1	0.48936170212766	0.413333333333333	1	-0.454637218132148	-0.728416067451652	-0.432641236117817	-0.675324675324675
autumn	10.3	Matilda	Bavaria-Czech	female	adult	2	25	10	2010	14907	298	Matilda1	272	341	959	1029	128	5.78125	7	15	84	13	15	66.9333333333333	9	142	98.4295774647887	117	300	56.6033333333333	146	30	75.4666666666667	22	0.0546875	0.866666666666667	0.6	0.823943661971831	0.486666666666667	0.733333333333333	-0.8890470378051	-0.857688658683556	-0.875516593613024	-0.861202908129544
autumn	10.2333333333333	Matilda	Bavaria-Czech	female	adult	3	26	10	2010	14908	299	Matilda1	273	343	957	1027	128	19.96875	31	15	101.4	14	15	121.6	14	142	124.683098591549	124	300	78.6866666666665	183	30	111.5	28	0.2421875	0.933333333333333	0.933333333333333	0.873239436619718	0.61	0.933333333333333	-0.723906051745174	-0.696220584739719	-0.565749235474006	-0.587948604342047
autumn	10.2	Matilda	Bavaria-Czech	female	adult	4	27	10	2010	14909	300	Matilda1	275	344	956	1025	128	9.046875	12	14	76.6428571428571	9	15	120.733333333333	15	143	101.832167832168	120	300	62.0133333333334	156	29	99.4482758620688	24	0.09375	0.642857142857143	1	0.839160839160839	0.52	0.827586206896552	-0.83681542031899	-0.833229873812491	-0.79901616303584	-0.796491228070175
autumn	10.1333333333333	Matilda	Bavaria-Czech	female	adult	5	28	10	2010	14910	301	Matilda1	276	346	954	1024	126	37.2539682539683	48	15	76	10	15	112.933333333333	12	144	95.2361111111111	102	300	70.8066666666667	172	30	94.4666666666665	22	0.380952380952381	0.666666666666667	0.8	0.708333333333333	0.573333333333333	0.733333333333333	-0.437633845001871	-0.434348790128216	-0.300546448087432	-0.316239316239316
autumn	10.0666666666667	Matilda	Bavaria-Czech	female	adult	6	29	10	2010	14911	302	Matilda1	278	348	952	1022	126	11.6666666666667	19	15	107.6	14	15	104.933333333333	11	144	28.3611111111111	43	300	29.14	87	30	106.266666666666	25	0.150793650793651	0.933333333333333	0.733333333333333	0.298611111111111	0.29	0.833333333333333	-0.417071478140179	-0.802148106274731	-0.328918322295806	-0.693548387096774
autumn	10.0166666666667	Matilda	Bavaria-Czech	female	adult	7	30	10	2010	14912	303	Matilda1	279	349	950	1021	126	8.61111111111111	13	15	104.8	15	15	58.6666666666667	9	144	36.9305555555556	61	300	29.5166666666667	98	30	81.7333333333333	24	0.103174603174603	1	0.6	0.423611111111111	0.326666666666667	0.8	-0.62183592558707	-0.809371541015865	-0.608286252354049	-0.771528998242531
autumn	9.96666666666667	Matilda	Bavaria-Czech	female	adult	8	31	10	2010	14913	304	Matilda1	281	351	949	1019	124	8.33064516129032	16	15	0.466666666666667	0	15	50.8666666666667	9	147	58.4489795918367	82	301	34.5348837209302	107	30	25.6666666666667	9	0.129032258064516	0	0.6	0.557823129251701	0.355481727574751	0.3	-0.750503385064312	-0.509923301968847	-0.624281150159744	-0.398496240601504
autumn	9.91666666666667	Matilda	Bavaria-Czech	female	adult	9	1	11	2010	14914	305	Matilda1	282	352	947	1017	124	12.0806451612903	22	15	16	3	15	110.466666666667	13	146	49.5684931506849	68	300	35.44	106	30	63.2333333333335	16	0.17741935483871	0.2	0.866666666666667	0.465753424657534	0.353333333333333	0.533333333333333	-0.608083892425025	-0.679192484509296	-0.448299553418069	-0.500756429652042
autumn	9.85	Matilda	Bavaria-Czech	female	adult	10	2	11	2010	14915	306	Matilda1	283	354	945	1016	124	18.0322580645161	27	15	69.5333333333333	11	15	87.4666666666667	11	146	47.3287671232877	72	300	38.3366666666667	121	30	78.5	22	0.217741935483871	0.733333333333333	0.733333333333333	0.493150684931507	0.403333333333333	0.733333333333333	-0.448225972199687	-0.62639933166249	-0.387412587412587	-0.542114188807236
autumn	9.8	Matilda	Bavaria-Czech	female	adult	11	3	11	2010	14916	307	Matilda1	285	356	944	1015	122	5.22131147540984	9	15	8.86666666666667	2	16	66.5	12	147	21.2108843537415	36	300	16.5066666666667	59	31	38.6129032258064	14	0.0737704918032787	0.133333333333333	0.75	0.244897959183673	0.196666666666667	0.451612903225806	-0.604927906167266	-0.761770046024574	-0.537007874015748	-0.719174635128334
autumn	9.75	Matilda	Bavaria-Czech	female	adult	12	4	11	2010	14917	308	Matilda1	286	357	942	1013	122	12.4098360655738	17	15	118.933333333333	14	15	122.4	15	148	18.2702702702703	26	300	26.1266666666667	72	30	120.666666666667	29	0.139344262295082	0.933333333333333	1	0.175675675675676	0.24	0.966666666666667	-0.191017401978482	-0.813493204122695	-0.115330520393812	-0.74802371541502
autumn	9.7	Matilda	Bavaria-Czech	female	adult	13	5	11	2010	14918	309	Matilda1	288	359	941	1012	122	9.23770491803279	18	15	83.4666666666667	11	15	72.5333333333333	12	148	53.4391891891892	78	300	37.92	119	30	78	23	0.147540983606557	0.733333333333333	0.8	0.527027027027027	0.396666666666667	0.766666666666667	-0.705227738240196	-0.788217607817345	-0.56256157635468	-0.677226539151225
autumn	9.65	Matilda	Bavaria-Czech	female	adult	14	6	11	2010	14919	310	Matilda1	289	360	939	1010	120	8.19166666666667	15	16	122.0625	13	16	77	11	148	45.2094594594595	72	300	36.1966666666667	111	32	99.53125	24	0.125	0.8125	0.6875	0.486486486486487	0.37	0.75	-0.693202474894665	-0.847912274933761	-0.591160220994475	-0.714285714285714
autumn	9.6	Matilda	Bavaria-Czech	female	adult	-14	7	11	2010	14920	311	Matilda1	291	362	938	1009	120	11.3	15	14	87.7857142857143	11	14	50.7857142857143	7	152	63.125	88	300	42.97	121	28	69.2857142857143	18	0.125	0.785714285714286	0.5	0.578947368421053	0.403333333333333	0.642857142857143	-0.696338595901915	-0.719553270696685	-0.644859813084112	-0.674418604651163
autumn	9.53333333333333	Matilda	Bavaria-Czech	female	adult	-13	8	11	2010	14921	312	Matilda1	292	364	936	1008	120	22.975	33	14	11.9285714285714	3	14	147	13	152	87.6973684210526	112	300	61.04	161	28	79.4642857142857	16	0.275	0.214285714285714	0.928571428571429	0.736842105263158	0.536666666666667	0.571428571428571	-0.584810547966378	-0.551441620472057	-0.456436931079324	-0.350210970464135
autumn	9.5	Matilda	Bavaria-Czech	female	adult	-12	9	11	2010	14922	313	Matilda1	293	365	935	1007	119	19.2857142857143	27	15	63.0666666666667	8	14	112	13	152	56.5855263157895	79	300	44.7	127	29	86.6896551724138	21	0.226890756302521	0.533333333333333	0.928571428571429	0.519736842105263	0.423333333333333	0.724137931034483	-0.491619904121298	-0.636034025937805	-0.392225101814143	-0.522851919561243
autumn	9.43333333333333	Matilda	Bavaria-Czech	female	adult	-11	10	11	2010	14923	314	Matilda1	295	367	933	1005	118	15.9322033898305	23	14	120.857142857143	12	15	61.9333333333333	10	153	81.6732026143791	103	300	56.6566666666667	148	29	90.3793103448276	22	0.194915254237288	0.857142857142857	0.666666666666667	0.673202614379085	0.493333333333333	0.758620689655172	-0.673538504841763	-0.70027322854991	-0.550947489312831	-0.591173766472571
autumn	9.4	Matilda	Bavaria-Czech	female	adult	-10	11	11	2010	14924	315	Matilda1	296	368	932	1004	118	9.72881355932203	14	14	110.857142857143	11	14	85.5714285714286	12	148	96.5067567567568	113	294	61.8401360544218	150	28	98.2142857142858	23	0.11864406779661	0.785714285714286	0.857142857142857	0.763513513513513	0.510204081632653	0.821428571428571	-0.816844517700122	-0.819741815367706	-0.731013890691938	-0.747585318737927
autumn	9.35	Matilda	Bavaria-Czech	female	adult	-9	12	11	2010	14925	316	Matilda1	298	370	931	1003	117	38.4102564102564	42	15	136.866666666667	15	14	120.785714285714	11	154	92.4220779220779	119	300	74.9033333333333	187	29	129.103448275862	26	0.358974358974359	1	0.785714285714286	0.772727272727273	0.623333333333333	0.896551724137931	-0.412832361261881	-0.541407594295306	-0.365602471678682	-0.428169014084507
autumn	9.28333333333333	Matilda	Bavaria-Czech	female	adult	-8	13	11	2010	14926	317	Matilda1	299	372	929	1002	116	12.3275862068966	16	15	118.8	15	15	61.9333333333333	8	154	83.5584415584416	116	300	56.6966666666667	155	30	90.3666666666666	23	0.137931034482759	1	0.533333333333333	0.753246753246753	0.516666666666667	0.766666666666667	-0.742870019872637	-0.759916726361031	-0.690452261306533	-0.695044472681068
autumn	9.25	Matilda	Bavaria-Czech	female	adult	-7	14	11	2010	14927	318	Matilda1	300	373	928	1001	116	22.551724137931	29	14	33.8571428571429	6	15	157.333333333333	13	155	78.941935483871	108	300	58.9533333333333	156	29	97.7241379310343	19	0.25	0.428571428571429	0.866666666666667	0.696774193548387	0.52	0.655172413793103	-0.555603291437791	-0.625	-0.471890971039182	-0.447619047619048
autumn	9.2	Matilda	Bavaria-Czech	female	adult	-6	15	11	2010	14928	319	Matilda1	302	375	927	1000	115	20.4347826086957	28	15	97.6666666666667	12	15	87.1333333333333	15	155	67.6967741935484	94	300	52.05	149	30	92.4	27	0.243478260869565	0.8	1	0.606451612903226	0.496666666666667	0.9	-0.536266387429222	-0.637792848335388	-0.427062706270627	-0.574144486692015
autumn	9.15	Matilda	Bavaria-Czech	female	adult	-5	16	11	2010	14929	320	Matilda1	303	376	925	999	115	19.0869565217391	28	15	90.4	11	14	55.5	9	156	69.4423076923077	89	300	50.5366666666667	137	29	73.551724137931	20	0.243478260869565	0.733333333333333	0.642857142857143	0.57051282051282	0.456666666666667	0.689655172413793	-0.568798934653055	-0.587926849004694	-0.401766760254742	-0.478149100257069
autumn	9.1	Matilda	Bavaria-Czech	female	adult	-4	17	11	2010	14930	321	Matilda1	304	378	924	998	114	2.5	4	15	18.0666666666667	2	15	33.4666666666667	6	156	25.75	46	300	16.9166666666667	58	30	25.7666666666667	8	0.0350877192982456	0.133333333333333	0.4	0.294871794871795	0.193333333333333	0.266666666666667	-0.823008849557522	-0.82311320754717	-0.787321063394683	-0.767441860465116
autumn	9.06666666666667	Matilda	Bavaria-Czech	female	adult	-3	18	11	2010	14931	322	Matilda1	306	379	923	997	114	8.14035087719298	16	14	122.142857142857	13	15	62.4	12	157	92.5031847133758	115	300	60.3233333333333	156	29	91.2413793103448	25	0.140350877192982	0.928571428571429	0.8	0.732484076433121	0.52	0.862068965517241	-0.838234004212471	-0.836180133675842	-0.678402253232621	-0.71997585998793
autumn	9.01666666666667	Matilda	Bavaria-Czech	female	adult	-2	19	11	2010	14932	323	Matilda1	307	381	922	996	113	5.39823008849558	9	15	10.4	4	15	58.5333333333333	10	157	62.6687898089172	83	300	38.2766666666667	106	30	34.4666666666667	14	0.079646017699115	0.266666666666667	0.666666666666667	0.528662420382166	0.353333333333333	0.466666666666667	-0.841384855789734	-0.729173757973095	-0.738139362490734	-0.708423326133909
autumn	8.98333333333333	Matilda	Bavaria-Czech	female	adult	-1	20	11	2010	14933	324	Matilda1	308	382	921	995	113	14.6637168141593	17	15	108.8	12	15	76.2666666666667	10	157	79.8343949044586	112	300	56.5566666666667	151	30	92.5333333333333	22	0.150442477876106	0.8	0.666666666666667	0.713375796178344	0.503333333333333	0.733333333333333	-0.689650585657781	-0.726415665468715	-0.651680261011419	-0.65954606141522
autumn	8.93333333333333	Matilda	Bavaria-Czech	female	adult	0	21	11	2010	14934	325	Matilda1	310	384	920	994	113	17.9469026548673	22	14	201.428571428571	14	14	112.285714285714	14	159	96.2767295597484	122	300	72.4266666666666	172	28	156.857142857142	28	0.194690265486726	1	1	0.767295597484277	0.573333333333333	1	-0.685758501863315	-0.794662616619656	-0.595232585049757	-0.674074074074074
autumn	8.9	Matilda	Bavaria-Czech	female	adult	1	22	11	2010	14935	326	Matilda1	311	385	919	993	111	18.6216216216216	23	15	14.2	3	15	82.2	11	159	99.9622641509434	136	300	64.69	173	30	48.2	14	0.207207207207207	0.2	0.733333333333333	0.855345911949686	0.576666666666667	0.466666666666667	-0.685933354261363	-0.442646820902767	-0.60998240281555	-0.385026737967914
autumn	8.85	Matilda	Bavaria-Czech	female	adult	2	23	11	2010	14936	327	Matilda1	312	387	918	993	111	14.9189189189189	25	15	47.2666666666667	6	15	2.33333333333333	1	159	34.0440251572327	65	300	26.0433333333333	97	30	24.8	7	0.225225225225225	0.4	0.0666666666666667	0.408805031446541	0.323333333333333	0.233333333333333	-0.390603682012436	-0.24877517691889	-0.289544235924933	-0.0176817288801572
autumn	8.81666666666667	Matilda	Bavaria-Czech	female	adult	3	24	11	2010	14937	328	Matilda1	314	388	917	992	111	17.8378378378378	27	15	16.4	5	15	33.1333333333333	9	159	25.7169811320755	53	300	22.7066666666667	94	30	24.7666666666666	14	0.243243243243243	0.333333333333333	0.6	0.333333333333333	0.313333333333333	0.466666666666667	-0.180901757384882	-0.162631367490644	-0.15625	-0.314720812182741
autumn	8.76666666666667	Matilda	Bavaria-Czech	female	adult	4	25	11	2010	14938	329	Matilda1	315	390	916	991	110	4.14545454545455	6	15	23.0666666666667	7	15	62.0666666666667	11	160	11.0875	22	300	11.69	46	30	42.5666666666667	18	0.0545454545454545	0.466666666666667	0.733333333333333	0.1375	0.153333333333333	0.6	-0.455725475568817	-0.822510541680182	-0.431952662721894	-0.833333333333333
autumn	8.75	Matilda	Bavaria-Czech	female	adult	5	26	11	2010	14939	330	Matilda1	316	391	916	991	110	79.1181818181818	44	15	134.333333333333	12	15	92.9333333333333	13	160	52.08125	70	300	68.15	139	30	113.633333333333	25	0.4	0.8	0.866666666666667	0.4375	0.463333333333333	0.833333333333333	0.206075067883297	-0.179065526348886	-0.044776119402985	-0.351351351351351
autumn	8.7	Matilda	Bavaria-Czech	female	adult	6	27	11	2010	14940	331	Matilda1	317	393	915	990	110	10.9272727272727	15	15	1.2	0	15	109.2	13	160	36.90625	57	300	29.21	85	30	55.2	13	0.136363636363636	0	0.866666666666667	0.35625	0.283333333333333	0.433333333333333	-0.543112357014742	-0.669507836128678	-0.44636678200692	-0.521276595744681
autumn	8.66666666666667	Matilda	Bavaria-Czech	female	adult	7	28	11	2010	14941	332	Matilda1	318	394	914	990	109	17.1192660550459	24	15	52.2666666666667	8	16	81.1875	13	160	34.3375	60	300	31.4766666666667	105	31	67.1935483870968	21	0.220183486238532	0.533333333333333	0.8125	0.375	0.35	0.67741935483871	-0.334615547477952	-0.593910696296504	-0.260115606936416	-0.509396636993076
autumn	8.63333333333333	Matilda	Bavaria-Czech	female	adult	8	29	11	2010	14942	333	Matilda1	320	395	913	989	108	13.8240740740741	15	15	24.9333333333333	4	15	97.5333333333333	13	162	31.3765432098765	49	300	28.0433333333333	81	30	61.2333333333333	17	0.138888888888889	0.266666666666667	0.866666666666667	0.302469135802469	0.27	0.566666666666667	-0.388323659952201	-0.631639979275122	-0.370629370629371	-0.606299212598425
autumn	8.6	Matilda	Bavaria-Czech	female	adult	9	30	11	2010	14943	334	Matilda1	321	397	913	989	108	22.1481481481481	26	15	0	0	15	31.1333333333333	5	162	62.2592592592593	80	300	43.15	111	30	15.5666666666667	5	0.240740740740741	0	0.333333333333333	0.493827160493827	0.37	0.166666666666667	-0.475208424747697	0.174506530491996	-0.34453781512605	0.181818181818182
autumn	8.56666666666667	Matilda	Bavaria-Czech	female	adult	10	1	12	2010	14944	335	Matilda1	322	398	912	988	108	28.8981481481481	28	15	5.53333333333333	1	15	126.8	14	162	73.1111111111111	98	300	56.5	141	30	66.1666666666667	15	0.259259259259259	0.0666666666666667	0.933333333333333	0.604938271604938	0.47	0.5	-0.433421076518109	-0.392032726210189	-0.4	-0.317073170731707
autumn	8.55	Matilda	Bavaria-Czech	female	adult	11	2	12	2010	14945	336	Matilda1	323	399	912	988	108	34.037037037037	32	15	8.6	1	15	102.066666666667	14	162	89.3271604938272	114	300	66.0233333333334	161	30	55.3333333333335	15	0.296296296296296	0.0666666666666667	0.933333333333333	0.703703703703704	0.536666666666667	0.5	-0.448186139604704	-0.238292581848323	-0.407407407407407	-0.255813953488372
autumn	8.5	Matilda	Bavaria-Czech	female	adult	12	3	12	2010	14946	337	Matilda1	324	401	911	988	107	14.1682242990654	17	16	83	11	15	52.0666666666667	9	162	35.5246913580247	61	300	31.2666666666667	98	31	68.0322580645161	20	0.158878504672897	0.6875	0.6	0.376543209876543	0.326666666666667	0.645161290322581	-0.429768846857997	-0.655276370851504	-0.406529468807241	-0.604799400074991
autumn	8.48333333333333	Matilda	Bavaria-Czech	female	adult	13	4	12	2010	14947	338	Matilda1	325	402	911	987	107	61.7943925233645	55	15	84.8666666666667	14	15	133.266666666667	15	164	31.4268292682927	48	301	49.9601328903655	132	30	109.066666666667	29	0.514018691588785	0.933333333333333	1	0.292682926829268	0.438538205980066	0.966666666666667	0.325758048129225	-0.276670848041075	0.274371291325233	-0.305701662108142
autumn	8.45	Matilda	Bavaria-Czech	female	adult	14	5	12	2010	14948	339	Matilda1	326	403	910	987	107	24.0841121495327	31	15	1.26666666666667	0	15	103.8	14	163	70.4233128834356	93	300	52.1066666666667	138	30	52.5333333333333	14	0.289719626168224	0	0.933333333333333	0.570552147239264	0.46	0.466666666666667	-0.490323386948039	-0.371315188133788	-0.326446280991736	-0.233937397034596
autumn	8.43333333333333	Matilda	Bavaria-Czech	female	adult	15	6	12	2010	14949	340	Matilda1	327	404	910	987	107	33.9345794392523	34	15	3.73333333333333	1	15	51.5333333333333	6	163	73.8711656441718	108	300	55.0033333333333	149	30	27.6333333333333	7	0.317757009345794	0.0666666666666667	0.4	0.662576687116564	0.496666666666667	0.233333333333333	-0.370449517082926	0.102346268082759	-0.351737045268452	0.153193894855851
autumn	8.41666666666667	Matilda	Bavaria-Czech	female	adult	-14	7	12	2010	14950	341	Matilda1	328	405	910	987	100	17.82	23	16	172.875	16	15	123.533333333333	14	163	26.361963190184	48	294	36.3877551020408	101	31	149	30	0.23	1	0.933333333333333	0.294478527607362	0.343537414965986	0.967741935483871	-0.193335980871076	-0.786356551972185	-0.1229383553632	-0.615943980608672
autumn	8.4	Matilda	Bavaria-Czech	female	adult	-13	8	12	2010	14951	342	Matilda1	329	406	910	987	106	22.3207547169811	25	16	0.5	0	15	74.2666666666667	10	163	41.9877300613497	69	300	34.44	104	31	36.1935483870968	10	0.235849056603774	0	0.666666666666667	0.423312883435583	0.346666666666667	0.32258064516129	-0.305822402940452	-0.237083805739607	-0.284397225392923	-0.155313351498638
autumn	8.35	Matilda	Bavaria-Czech	female	adult	-12	9	12	2010	14952	343	Matilda1	330	408	909	987	105	26.8857142857143	29	15	120.4	14	16	139.375	16	164	48.0670731707317	64	300	49.14	123	31	130.193548387097	30	0.276190476190476	0.933333333333333	1	0.390243902439024	0.41	0.967741935483871	-0.282596012821079	-0.657679647481972	-0.171139769954688	-0.555939738206965
autumn	8.33333333333333	Matilda	Bavaria-Czech	female	adult	-11	10	12	2010	14953	344	Matilda1	331	409	909	987	105	42.4666666666667	37	15	118.733333333333	13	16	91.75	11	164	62.9817073170732	79	300	60.1233333333333	140	31	104.806451612903	24	0.352380952380952	0.866666666666667	0.6875	0.481707317073171	0.466666666666667	0.774193548387097	-0.19455056418006	-0.423293712216348	-0.155051173153241	-0.374420507226616
autumn	8.31666666666667	Matilda	Bavaria-Czech	female	adult	-10	11	12	2010	14954	345	Matilda1	332	410	909	987	103	7.29126213592233	7	17	3.11764705882353	0	16	67.125	11	164	51.1707317073171	69	300	34.2333333333333	87	33	34.1515151515151	11	0.0679611650485437	0	0.6875	0.420731707317073	0.29	0.333333333333333	-0.750564027786216	-0.648128691503862	-0.721865536038764	-0.661290322580645
autumn	8.3	Matilda	Bavaria-Czech	female	adult	-9	12	12	2010	14955	346	Matilda1	333	411	909	987	103	25.631067961165	23	17	30.1176470588235	6	16	35.375	7	164	71.3109756097561	90	300	51.3766666666667	126	33	32.6666666666667	13	0.223300970873786	0.352941176470588	0.4375	0.548780487804878	0.42	0.393939393939394	-0.471208424806647	-0.120683912512491	-0.421561110259163	-0.276453765490944
autumn	8.3	Matilda	Bavaria-Czech	female	adult	-8	13	12	2010	14956	347	Matilda1	334	411	909	987	103	25.1650485436893	29	17	137.882352941176	15	16	84.5625	11	164	60.9268292682927	88	300	54.27	143	33	112.030303030303	26	0.281553398058252	0.882352941176471	0.6875	0.536585365853659	0.476666666666667	0.787878787878788	-0.41539087813492	-0.633150128557857	-0.311722141823444	-0.473452544704264
autumn	8.28333333333333	Matilda	Bavaria-Czech	female	adult	-7	14	12	2010	14957	348	Matilda1	335	412	909	987	103	19	20	16	17.0625	3	16	85.125	13	165	74.3030303030303	95	300	52.84	131	32	51.09375	16	0.194174757281553	0.1875	0.8125	0.575757575757576	0.436666666666667	0.5	-0.592724910685287	-0.457868925546144	-0.495605655330531	-0.440559440559441
autumn	8.26666666666667	Matilda	Bavaria-Czech	female	adult	-6	15	12	2010	14958	349	Matilda1	335	413	909	987	103	30.2233009708738	30	16	175	16	16	50.625	8	165	71.3393939393939	94	300	61.6466666666666	148	32	112.8125	24	0.29126213592233	1	0.5	0.56969696969697	0.493333333333333	0.75	-0.40483459999606	-0.577402289975946	-0.323400765445599	-0.440559440559441
autumn	8.25	Matilda	Bavaria-Czech	female	adult	-5	16	12	2010	14959	350	Matilda1	336	414	909	987	103	17.126213592233	20	16	29.5	4	16	60.5625	8	165	92.1818181818182	114	300	61.3833333333333	146	32	45.03125	12	0.194174757281553	0.25	0.5	0.690909090909091	0.486666666666667	0.375	-0.686643088997626	-0.448941040947719	-0.561228560031911	-0.317697228144989
autumn	8.25	Matilda	Bavaria-Czech	female	adult	-4	17	12	2010	14960	351	Matilda1	337	415	910	988	103	12.8640776699029	13	17	42.9411764705882	11	15	53.4	7	165	82.0121212121212	102	300	54.6266666666667	133	32	47.84375	18	0.12621359223301	0.647058823529412	0.466666666666667	0.618181818181818	0.443333333333333	0.5625	-0.728823923776731	-0.576197068363211	-0.660896371828314	-0.633480176211454
autumn	8.25	Matilda	Bavaria-Czech	female	adult	-3	18	12	2010	14961	352	Matilda1	338	415	910	988	103	16.1941747572816	21	17	7.05882352941176	1	15	21.9333333333333	3	165	79.6181818181818	102	300	50.8466666666667	127	32	14.03125	4	0.203883495145631	0.0588235294117647	0.2	0.618181818181818	0.423333333333333	0.125	-0.661960621028525	0.0715597803720046	-0.50397251449431	0.239852398523985
autumn	8.23333333333333	Matilda	Bavaria-Czech	female	adult	-2	19	12	2010	14962	353	Matilda1	338	416	910	988	103	5.27184466019417	8	17	2.88235294117647	0	15	61	7	165	92.4060606060606	119	300	55.8466666666667	134	32	30.125	7	0.0776699029126214	0	0.466666666666667	0.721212121212121	0.446666666666667	0.21875	-0.89205655780959	-0.70212911852436	-0.805553509611844	-0.475946775844422
autumn	8.23333333333333	Matilda	Bavaria-Czech	female	adult	-1	20	12	2010	14963	354	Matilda1	339	417	911	989	103	22.378640776699	26	17	0	0	15	122.8	15	165	49.8787878787879	69	300	41.2566666666667	110	32	57.5625	15	0.252427184466019	0	1	0.418181818181818	0.366666666666667	0.46875	-0.380585742030839	-0.440122055820803	-0.247170307975783	-0.299957930164072
winter	8.23333333333333	Matilda	Bavaria-Czech	female	adult	0	21	12	2010	14964	355	Matilda1	339	417	911	989	103	38.2621359223301	25	17	3.05882352941176	0	15	26.7333333333333	6	165	79.7393939393939	105	300	58.5033333333333	136	32	14.15625	6	0.242718446601942	0	0.4	0.636363636363636	0.453333333333333	0.1875	-0.351497629443173	0.459874631737966	-0.447791164658634	0.128349788434415
winter	8.23333333333333	Matilda	Bavaria-Czech	female	adult	1	22	12	2010	14965	356	Matilda1	340	418	912	990	103	5.18446601941748	5	16	8.25	1	16	57.5625	11	165	18.2909090909091	27	300	15.35	44	32	32.90625	12	0.0485436893203883	0.0625	0.6875	0.163636363636364	0.146666666666667	0.375	-0.558306012572563	-0.727783220626538	-0.54242928452579	-0.770773638968482
winter	8.23333333333333	Matilda	Bavaria-Czech	female	adult	2	23	12	2010	14966	357	Matilda1	340	418	912	990	103	19.2912621359223	24	16	27.125	7	16	62.75	11	165	55.8424242424242	80	300	42.13	122	32	44.9375	18	0.233009708737864	0.4375	0.6875	0.484848484848485	0.406666666666667	0.5625	-0.486481681764465	-0.399295222439514	-0.350819672131148	-0.414187643020595
winter	8.23333333333333	Matilda	Bavaria-Czech	female	adult	3	24	12	2010	14967	358	Matilda1	341	419	913	991	103	10.7961165048544	14	16	2.25	0	16	83.625	13	165	54.4787878787879	90	300	38.25	117	32	42.9375	13	0.135922330097087	0	0.8125	0.545454545454545	0.39	0.40625	-0.66921080599668	-0.598161552968278	-0.601036269430052	-0.498601007274762
winter	8.23333333333333	Matilda	Bavaria-Czech	female	adult	4	25	12	2010	14968	359	Matilda1	341	419	913	991	103	7.71844660194175	10	16	1.625	0	16	77.4375	14	165	55.3636363636364	87	300	37.3166666666667	111	32	39.53125	14	0.0970873786407767	0	0.875	0.527272727272727	0.37	0.4375	-0.755288784419073	-0.673291167688702	-0.689001979078315	-0.63677639046538
winter	8.25	Matilda	Bavaria-Czech	female	adult	5	26	12	2010	14969	360	Matilda1	342	419	914	992	103	8.89320388349515	13	16	5.5625	1	16	103.9375	16	165	37.4181818181818	66	300	29.4733333333333	96	32	54.75	17	0.12621359223301	0.0625	1	0.4	0.32	0.53125	-0.615938769753844	-0.720529346706838	-0.520295202952029	-0.616059067835718
winter	8.25	Matilda	Bavaria-Czech	female	adult	6	27	12	2010	14970	361	Matilda1	342	420	915	993	103	6.84466019417476	8	17	42.4705882352941	7	15	135.466666666667	15	165	44.1333333333333	81	300	35.8033333333333	111	32	86.0625000000002	22	0.0776699029126214	0.411764705882353	1	0.490909090909091	0.37	0.6875	-0.731466080928378	-0.852655916296021	-0.726792921452965	-0.796986518636003
winter	8.26666666666667	Matilda	Bavaria-Czech	female	adult	7	28	12	2010	14971	362	Matilda1	342	420	916	993	103	4.07766990291262	7	17	0.352941176470588	0	15	102.4	13	165	58.2969696969697	90	300	38.6033333333333	110	32	48.1875	13	0.0679611650485437	0	0.866666666666667	0.545454545454545	0.366666666666667	0.40625	-0.869252313790674	-0.843962244435931	-0.77841726618705	-0.713371721049264
winter	8.26666666666667	Matilda	Bavaria-Czech	female	adult	8	29	12	2010	14972	363	Matilda1	342	420	916	994	103	23.2621359223301	24	17	0.470588235294118	0	15	52.2	9	165	75.8121212121212	104	300	52.32	137	32	24.71875	9	0.233009708737864	0	0.6	0.63030303030303	0.456666666666667	0.28125	-0.530410086431198	-0.030358215561668	-0.460196292257361	-0.0938053097345133
winter	8.28333333333333	Matilda	Bavaria-Czech	female	adult	9	30	12	2010	14973	364	Matilda1	343	420	917	995	103	14.9126213592233	16	17	78.6470588235294	11	16	94.25	12	164	84.4939024390244	119	300	60.7933333333333	158	33	86.2121212121212	23	0.155339805825243	0.647058823529412	0.75	0.725609756097561	0.526666666666667	0.696969696969697	-0.699966948054848	-0.70506483418334	-0.647335528526309	-0.63548498446669
winter	8.3	Matilda	Bavaria-Czech	female	adult	10	31	12	2010	14974	365	Matilda1	343	420	918	996	103	3.21359223300971	4	17	4.41176470588235	1	16	54.4375	12	164	43.5914634146341	69	300	28.0866666666666	86	33	28.6666666666667	13	0.0388349514563107	0.0588235294117647	0.75	0.420731707317073	0.286666666666667	0.393939393939394	-0.862681832612179	-0.798396101918587	-0.830993172742497	-0.820530251529572
winter	8.31666666666667	Matilda	Bavaria-Czech	female	adult	11	1	1	2011	14975	1	Matilda1	343	420	919	997	103	8.58252427184466	9	17	3.76470588235294	0	16	89.8125	14	164	33.7439024390244	64	300	26.3966666666667	87	33	45.4848484848485	14	0.087378640776699	0	0.875	0.390243902439024	0.29	0.424242424242424	-0.594460249126547	-0.68252482655421	-0.634110064452157	-0.658424381828637
winter	8.33333333333333	Matilda	Bavaria-Czech	female	adult	12	2	1	2011	14976	2	Matilda1	343	420	920	998	104	4.33653846153846	10	17	41.6470588235294	9	15	57.9333333333333	13	164	80.7987804878049	109	300	50.93	141	32	49.28125	22	0.0961538461538462	0.529411764705882	0.866666666666667	0.664634146341463	0.47	0.6875	-0.898125983080682	-0.838242546514234	-0.747225647348952	-0.754601226993865
winter	8.35	Matilda	Bavaria-Czech	female	adult	13	3	1	2011	14977	3	Matilda1	343	420	921	999	104	13.3365384615385	16	17	30.9411764705882	6	15	24	5	164	86.1524390243902	110	300	54.6733333333333	137	32	27.6875	11	0.153846153846154	0.352941176470588	0.333333333333333	0.670731707317073	0.456666666666667	0.34375	-0.731899175194061	-0.349818352279384	-0.626848691695108	-0.381642512077295
winter	8.36666666666667	Matilda	Bavaria-Czech	female	adult	14	4	1	2011	14978	4	Matilda1	343	420	922	1000	104	2.375	4	17	11.2941176470588	3	16	57.625	10	164	40.140243902439	56	301	26.3920265780731	73	33	33.7575757575757	13	0.0384615384615385	0.176470588235294	0.625	0.341463414634146	0.242524916943522	0.393939393939394	-0.888275367515238	-0.868539679211657	-0.797530864197531	-0.822102425876011
winter	8.38333333333333	Matilda	Bavaria-Czech	female	adult	-14	5	1	2011	14979	5	Matilda1	343	420	923	1001	104	12.1634615384615	16	17	15.1176470588235	3	16	102.875	14	163	67.7914110429448	91	300	47.3933333333333	124	33	57.6666666666667	17	0.153846153846154	0.176470588235294	0.875	0.558282208588957	0.413333333333333	0.515151515151515	-0.695741831716954	-0.651627117088173	-0.567925778661365	-0.54006968641115
winter	8.41666666666667	Matilda	Bavaria-Czech	female	adult	-13	6	1	2011	14980	6	Matilda1	343	420	925	1002	105	7.72380952380952	13	17	0.882352941176471	0	15	89	12	163	56.1104294478528	78	300	37.69	103	32	42.1875	12	0.123809523809524	0	0.8	0.478527607361963	0.343333333333333	0.375	-0.758004179317049	-0.690498622556678	-0.58890290037831	-0.503579952267303
winter	8.43333333333333	Matilda	Bavaria-Czech	female	adult	-12	7	1	2011	14981	7	Matilda1	343	420	926	1003	105	8.40952380952381	14	17	14.8235294117647	5	15	47.4	11	163	58.7546012269939	86	300	38.0766666666667	116	32	30.09375	16	0.133333333333333	0.294117647058824	0.733333333333333	0.52760736196319	0.386666666666667	0.5	-0.74958286719431	-0.563178764947322	-0.596534653465347	-0.578947368421053
winter	8.46666666666667	Matilda	Bavaria-Czech	female	adult	-11	8	1	2011	14982	8	Matilda1	343	419	927	1004	106	21.2830188679245	28	16	8.9375	2	15	6.2	0	163	57.760736196319	81	300	39.69	111	31	7.61290322580645	2	0.264150943396226	0.125	0	0.496932515337423	0.37	0.0645161290322581	-0.461487657041937	0.473081135731738	-0.305855513307985	0.607407407407407
winter	8.48333333333333	Matilda	Bavaria-Czech	female	adult	-10	9	1	2011	14983	9	Matilda1	342	419	928	1005	106	20.8490566037736	33	16	57.8125	10	16	47.625	8	162	38.1975308641975	72	300	33.6166666666667	123	32	52.71875	18	0.311320754716981	0.625	0.5	0.444444444444444	0.41	0.5625	-0.293809938971229	-0.433201625377692	-0.176144244105409	-0.287449392712551
winter	8.51666666666667	Matilda	Bavaria-Czech	female	adult	-9	10	1	2011	14984	10	Matilda1	342	418	929	1006	106	13.3584905660377	21	16	91.0625	13	16	101.9375	12	162	46.7469135802469	87	300	40.2566666666666	133	32	96.5	25	0.19811320754717	0.8125	0.75	0.537037037037037	0.443333333333333	0.78125	-0.555497853952507	-0.756805495920997	-0.461026615969582	-0.595424443106562
winter	8.55	Matilda	Bavaria-Czech	female	adult	-8	11	1	2011	14985	11	Matilda1	342	418	931	1007	107	12.4672897196262	12	16	160.875	16	15	53.4666666666667	7	162	51.3271604938272	77	300	43.4166666666667	112	31	108.903225806452	23	0.11214953271028	1	0.466666666666667	0.475308641975309	0.373333333333333	0.741935483870968	-0.609141871184368	-0.794558181357523	-0.618187174702936	-0.737380868337451
winter	8.58333333333333	Matilda	Bavaria-Czech	female	adult	-7	12	1	2011	14986	12	Matilda1	341	417	932	1008	107	50.4392523364486	38	16	30.5625	4	15	69.1333333333333	9	162	78.5061728395062	91	300	65.47	142	31	49.2258064516129	13	0.355140186915888	0.25	0.6	0.561728395061728	0.473333333333333	0.419354838709677	-0.217665112699876	0.0121752387405511	-0.225319322972378	-0.0829116387699494
winter	8.6	Matilda	Bavaria-Czech	female	adult	-6	13	1	2011	14987	13	Matilda1	341	417	933	1009	107	17.1682242990654	24	16	57.625	9	15	117.466666666667	15	162	57.7098765432099	78	300	46.2333333333334	126	31	86.5806451612905	24	0.224299065420561	0.5625	1	0.481481481481481	0.42	0.774193548387097	-0.541435370129676	-0.669042672207129	-0.364394310936734	-0.550724637681159
winter	8.65	Matilda	Bavaria-Czech	female	adult	-5	14	1	2011	14988	14	Matilda1	341	416	935	1011	108	13.4907407407407	18	16	55	11	16	150.0625	11	160	36.40625	56	300	35.21	96	32	102.53125	22	0.166666666666667	0.6875	0.6875	0.35	0.32	0.6875	-0.459256338289533	-0.767445108386621	-0.354838709677419	-0.609756097560976
winter	8.66666666666667	Matilda	Bavaria-Czech	female	adult	-4	15	1	2011	14989	15	Matilda1	340	416	936	1012	108	13.2962962962963	17	16	22.5625	5	16	52.4375	7	160	45.725	70	300	33.1733333333333	99	32	37.5	12	0.157407407407407	0.3125	0.4375	0.4375	0.33	0.375	-0.549440722902907	-0.476485599708348	-0.470817120622568	-0.408695652173913
winter	8.71666666666667	Matilda	Bavaria-Czech	female	adult	-3	16	1	2011	14990	16	Matilda1	340	415	938	1013	108	10.6018518518519	13	16	13.625	3	16	47.75	10	160	75.81875	103	300	47.5266666666667	129	32	30.6875	13	0.12037037037037	0.1875	0.625	0.64375	0.43	0.40625	-0.754645266876842	-0.486460727700845	-0.684943956376856	-0.542857142857143
winter	8.75	Matilda	Bavaria-Czech	female	adult	-2	17	1	2011	14991	17	Matilda1	339	414	939	1014	109	13.1100917431193	15	16	138.375	16	16	68.125	10	159	85.874213836478	121	300	61.29	162	32	103.25	26	0.137614678899083	1	0.625	0.761006289308176	0.54	0.8125	-0.735107668506561	-0.774663434056728	-0.693720303069218	-0.710319855159927
winter	8.8	Matilda	Bavaria-Czech	female	adult	-1	18	1	2011	14992	18	Matilda1	338	413	941	1016	110	3.84545454545455	6	16	16.9375	4	16	68	14	158	55.4683544303797	87	300	35.1533333333333	111	32	42.46875	18	0.0545454545454545	0.25	0.875	0.550632911392405	0.37	0.5625	-0.870335268907742	-0.833940598432152	-0.819737592698232	-0.823204419889503
winter	8.81666666666667	Matilda	Bavaria-Czech	female	adult	0	19	1	2011	14993	19	Matilda1	338	413	942	1017	110	12.3454545454545	19	16	1.1875	0	16	51.3125	9	158	55.8417721518987	81	300	36.7366666666666	109	32	26.25	9	0.172727272727273	0	0.5625	0.512658227848101	0.363333333333333	0.28125	-0.637895390576613	-0.360263808738666	-0.49597044996642	-0.239048811013767
winter	8.86666666666667	Matilda	Bavaria-Czech	female	adult	1	20	1	2011	14994	20	Matilda1	337	412	944	1018	110	9.65454545454545	15	15	110.6	11	16	114.1875	16	158	93.8860759493671	120	299	64.8227424749164	162	31	112.451612903226	27	0.136363636363636	0.733333333333333	1	0.759493670886076	0.54180602006689	0.870967741935484	-0.813511927519094	-0.841866363099269	-0.695568400770713	-0.729257641921397
winter	8.9	Matilda	Bavaria-Czech	female	adult	2	21	1	2011	14995	21	Matilda1	336	411	945	1019	111	3.22522522522523	4	16	3.375	0	15	61	13	158	25.3481012658228	43	300	17.7733333333333	60	31	31.258064516129	13	0.036036036036036	0	0.866666666666667	0.272151898734177	0.2	0.419354838709677	-0.774249230222761	-0.812939818131252	-0.766142460684551	-0.841735800893427
winter	8.95	Matilda	Bavaria-Czech	female	adult	3	22	1	2011	14996	22	Matilda1	336	410	947	1021	111	18.7207207207207	19	16	197.5625	16	16	82.3125	11	157	54.7898089171975	75	300	50.5266666666667	121	32	139.9375	27	0.171171171171171	1	0.6875	0.477707006369427	0.403333333333333	0.84375	-0.490665600889259	-0.764011966910004	-0.472408914043155	-0.662690707350902
winter	8.98333333333333	Matilda	Bavaria-Czech	female	adult	4	23	1	2011	14997	23	Matilda1	335	409	948	1022	113	9.65486725663717	15	14	111.785714285714	10	16	55.5625	9	157	75.4203821656051	87	300	51.2866666666667	121	30	81.7999999999999	19	0.132743362831858	0.714285714285714	0.5625	0.554140127388535	0.403333333333333	0.633333333333333	-0.773027588582938	-0.788860504722093	-0.613490891186608	-0.653446284174047
winter	9.03333333333333	Matilda	Bavaria-Czech	female	adult	5	24	1	2011	14998	24	Matilda1	334	408	950	1023	114	20.5701754385965	29	15	3.4	0	15	92.4666666666667	12	156	80.6666666666667	96	300	54.5566666666667	137	30	47.9333333333334	12	0.254385964912281	0	0.8	0.615384615384615	0.456666666666667	0.4	-0.59362273633134	-0.399441698465951	-0.415050426687355	-0.222520107238606
winter	9.06666666666667	Matilda	Bavaria-Czech	female	adult	6	25	1	2011	14999	25	Matilda1	333	407	951	1025	114	11.3684210526316	14	15	79.9333333333333	9	16	87.3125	12	155	68.2451612903226	90	300	48.2333333333333	125	31	83.7419354838709	21	0.12280701754386	0.6	0.75	0.580645161290323	0.416666666666667	0.67741935483871	-0.714410011003915	-0.760942520528382	-0.650844730490748	-0.693069306930693
winter	9.13333333333333	Matilda	Bavaria-Czech	female	adult	7	26	1	2011	15000	26	Matilda1	332	405	953	1026	114	13.0526315789474	21	15	75.6	9	16	6.25	1	155	81.858064516129	85	300	51.3666666666667	116	31	39.8064516129032	10	0.184210526315789	0.6	0.0625	0.548387096774194	0.386666666666667	0.32258064516129	-0.724949197172214	-0.506134772274683	-0.497103128621089	-0.273031825795645
winter	9.18333333333333	Matilda	Bavaria-Czech	female	adult	8	27	1	2011	15001	27	Matilda1	331	404	955	1028	116	18.1379310344828	22	14	49.7142857142857	6	15	76.2	11	155	64.6387096774194	83	300	46.54	122	29	63.4137931034483	17	0.189655172413793	0.428571428571429	0.733333333333333	0.535483870967742	0.406666666666667	0.586206896551724	-0.561762089437514	-0.555179704016912	-0.476913637060899	-0.511111111111111
winter	9.21666666666667	Matilda	Bavaria-Czech	female	adult	9	28	1	2011	15002	28	Matilda1	330	403	956	1029	116	30.6034482758621	33	14	5.92857142857143	1	15	110.6	14	155	16.1032258064516	29	300	25.96	77	29	60.0689655172414	15	0.28448275862069	0.0714285714285714	0.933333333333333	0.187096774193548	0.256666666666667	0.517241379310345	0.310452901096232	-0.324966723711732	0.206510201674726	-0.290322580645161
winter	9.26666666666667	Matilda	Bavaria-Czech	female	adult	10	29	1	2011	15003	29	Matilda1	329	402	958	1030	116	19.2068965517241	19	15	152.6	15	16	87.75	10	153	38.1045751633987	55	300	39.17	99	31	119.129032258065	25	0.163793103448276	1	0.625	0.359477124183007	0.33	0.806451612903226	-0.329736404355641	-0.722315139429417	-0.373963605039302	-0.662367440527372
winter	9.3	Matilda	Bavaria-Czech	female	adult	11	30	1	2011	15004	30	Matilda1	328	401	959	1032	116	16.8275862068966	19	15	0.466666666666667	0	16	51.25	7	153	91.6143790849673	108	300	55.9866666666667	134	31	26.6774193548387	7	0.163793103448276	0	0.4375	0.705882352941177	0.446666666666667	0.225806451612903	-0.689648077446654	-0.2264068932014	-0.62332361516035	-0.159172019985724
winter	9.36666666666667	Matilda	Bavaria-Czech	female	adult	12	31	1	2011	15005	31	Matilda1	327	399	961	1033	118	6.71186440677966	9	14	91.5	10	15	110.733333333333	13	153	52.3202614379085	71	300	39.13	103	29	101.448275862069	23	0.076271186440678	0.714285714285714	0.866666666666667	0.464052287581699	0.343333333333333	0.793103448275862	-0.772602991651075	-0.875890242189104	-0.717683239364428	-0.82453781512605
winter	9.41666666666667	Matilda	Bavaria-Czech	female	adult	13	1	2	2011	15006	32	Matilda1	326	398	963	1035	118	10.4491525423729	18	14	123.071428571429	14	16	109.625	11	152	67.0263157894737	73	300	49.66	116	30	115.9	25	0.152542372881356	1	0.6875	0.480263157894737	0.386666666666667	0.833333333333333	-0.730259067357513	-0.834598771228503	-0.517885462555066	-0.69054441260745
winter	9.45	Matilda	Bavaria-Czech	female	adult	14	2	2	2011	15007	33	Matilda1	325	397	964	1036	118	5.76271186440678	9	14	0.714285714285714	0	16	61.4375	12	152	76.5526315789474	92	300	44.3633333333333	113	30	33.1	12	0.076271186440678	0	0.75	0.605263157894737	0.376666666666667	0.4	-0.85998450292873	-0.703432334598107	-0.776178010471204	-0.679715302491103
winter	9.51666666666667	Matilda	Bavaria-Czech	female	adult	15	3	2	2011	15008	34	Matilda1	323	395	966	1038	119	14.4957983193277	21	15	24.7333333333333	3	15	98.7333333333333	12	151	85.5894039735099	102	300	55.0033333333333	138	30	61.7333333333333	15	0.176470588235294	0.2	0.8	0.675496688741722	0.46	0.5	-0.710330838380789	-0.619678251475355	-0.585733882030178	-0.478260869565217
winter	9.56666666666667	Matilda	Bavaria-Czech	female	adult	-14	4	2	2011	15009	35	Matilda1	322	394	968	1039	120	13.0583333333333	16	14	176.071428571429	14	15	55.8	9	151	45.3443708609271	55	300	39.0533333333333	94	29	113.862068965517	23	0.133333333333333	1	0.6	0.364238410596026	0.313333333333333	0.793103448275862	-0.552817510302318	-0.79422798704048	-0.464063886424135	-0.712158808933003
winter	9.61666666666667	Matilda	Bavaria-Czech	female	adult	-13	5	2	2011	15010	36	Matilda1	321	392	969	1041	120	13.0166666666667	23	14	38.9285714285714	5	16	82.1875	13	150	68.38	105	300	45.5966666666667	146	30	62	18	0.191666666666667	0.357142857142857	0.8125	0.7	0.486666666666667	0.6	-0.680167083009132	-0.652966007553876	-0.570093457943925	-0.515789473684211
winter	9.66666666666667	Matilda	Bavaria-Czech	female	adult	-12	6	2	2011	15011	37	Matilda1	320	391	971	1042	121	9.43801652892562	19	14	92.4285714285714	8	15	65.1333333333333	11	150	75.32	97	300	49.0366666666667	135	29	78.3103448275862	19	0.15702479338843	0.571428571428571	0.733333333333333	0.646666666666667	0.45	0.655172413793103	-0.777295011954305	-0.78488449509433	-0.609241105093576	-0.613333333333333
winter	9.73333333333333	Matilda	Bavaria-Czech	female	adult	-11	7	2	2011	15012	38	Matilda1	318	389	973	1044	122	6.5655737704918	12	14	134.071428571429	12	15	39.5333333333333	8	149	53.4496644295302	65	300	37.45	97	29	85.1724137931036	20	0.0983606557377049	0.857142857142857	0.533333333333333	0.436241610738255	0.323333333333333	0.689655172413793	-0.781203108830137	-0.856862485326695	-0.63202305001029	-0.750358680057389
winter	9.76666666666667	Matilda	Bavaria-Czech	female	adult	-10	8	2	2011	15013	39	Matilda1	317	388	974	1045	122	7.36065573770492	16	14	0.428571428571429	0	16	85.9375	15	148	28.6013513513514	42	300	21.7066666666667	73	30	46.0333333333333	15	0.131147540983607	0	0.9375	0.283783783783784	0.243333333333333	0.5	-0.590642662436666	-0.724288974629264	-0.367859049652963	-0.584415584415584
winter	9.83333333333333	Matilda	Bavaria-Czech	female	adult	-9	9	2	2011	15014	40	Matilda1	315	386	976	1047	123	10.6016260162602	20	14	47.2142857142857	6	15	102.466666666667	14	148	81.3445945945946	107	300	51.8033333333334	147	29	75.793103448276	20	0.16260162601626	0.428571428571429	0.933333333333333	0.722972972972973	0.49	0.689655172413793	-0.769395067120168	-0.754577019177726	-0.632777123007258	-0.618421052631579
winter	9.88333333333333	Matilda	Bavaria-Czech	female	adult	-8	10	2	2011	15015	41	Matilda1	314	385	978	1048	123	17.2926829268293	27	15	0.4	0	15	64.5333333333333	9	147	41.7142857142857	69	300	30.7766666666667	105	30	32.4666666666667	9	0.219512195121951	0	0.6	0.469387755102041	0.35	0.3	-0.413876586950102	-0.304947389059538	-0.36271676300578	-0.154929577464789
winter	9.93333333333333	Matilda	Bavaria-Czech	female	adult	-7	11	2	2011	15016	42	Matilda1	313	383	979	1050	124	7.83870967741935	14	14	67.7857142857143	14	16	66	12	146	11.5753424657534	23	300	15.5566666666667	63	30	66.8333333333333	26	0.112903225806452	1	0.75	0.157534246575342	0.21	0.866666666666667	-0.192470523967769	-0.790049679602563	-0.165032679738562	-0.769484083424808
winter	10	Matilda	Bavaria-Czech	female	adult	-6	12	2	2011	15017	43	Matilda1	311	381	981	1051	126	6.22222222222222	15	14	62.5714285714286	11	15	57.5333333333333	9	146	29.1301369863014	48	301	22.5116279069768	83	29	59.9655172413793	20	0.119047619047619	0.785714285714286	0.6	0.328767123287671	0.275747508305648	0.689655172413793	-0.647988289238586	-0.811982633863965	-0.468317552804079	-0.705583756345178
winter	10.05	Matilda	Bavaria-Czech	female	adult	-5	13	2	2011	15018	44	Matilda1	310	380	983	1053	125	19.432	31	14	154.642857142857	14	15	72.3333333333333	9	146	67.0547945205479	79	300	51.5633333333333	133	29	112.068965517241	23	0.248	1	0.6	0.541095890410959	0.443333333333333	0.793103448275862	-0.550636600472382	-0.704458443729795	-0.371432539406986	-0.523582405935347
winter	10.1	Matilda	Bavaria-Czech	female	adult	-4	14	2	2011	15019	45	Matilda1	308	378	984	1054	126	11.8253968253968	21	14	68.3571428571429	9	15	97.3333333333333	13	145	72.5655172413793	93	300	48.0966666666666	136	29	83.3448275862069	22	0.166666666666667	0.642857142857143	0.866666666666667	0.641379310344828	0.453333333333333	0.758620689655172	-0.719747156286524	-0.751489567277831	-0.587482219061166	-0.639751552795031
winter	10.1666666666667	Matilda	Bavaria-Czech	female	adult	-3	15	2	2011	15020	46	Matilda1	306	376	986	1056	127	18.7007874015748	31	14	50.9285714285714	7	15	95.6666666666667	12	144	57.8194444444444	82	300	42.83	132	29	74.0689655172414	19	0.244094488188976	0.5	0.8	0.569444444444444	0.44	0.655172413793103	-0.511219792454205	-0.596834381612721	-0.399919343997849	-0.457125603864734
winter	10.2333333333333	Matilda	Bavaria-Czech	female	adult	-2	16	2	2011	15021	47	Matilda1	305	374	988	1057	128	22.015625	26	13	93.6923076923077	11	15	35.6666666666667	4	144	61.375	86	300	44.6966666666667	127	28	62.6071428571429	15	0.203125	0.846153846153846	0.266666666666667	0.597222222222222	0.423333333333333	0.535714285714286	-0.471988008244332	-0.479676083458627	-0.492407809110629	-0.450151057401813
winter	10.2666666666667	Matilda	Bavaria-Czech	female	adult	-1	17	2	2011	15022	48	Matilda1	303	373	989	1059	128	5.3359375	10	14	106.214285714286	14	15	70.2666666666667	11	143	32.0909090909091	42	300	26.0433333333334	77	29	87.6206896551726	25	0.078125	1	0.733333333333333	0.293706293706294	0.256666666666667	0.862068965517241	-0.71486042848739	-0.885195113822434	-0.5797825448134	-0.833810888252149
winter	10.3333333333333	Matilda	Bavaria-Czech	female	adult	0	18	2	2011	15023	49	Matilda1	302	371	991	1060	129	19.6046511627907	34	14	38.9285714285714	7	15	104.2	13	142	37.8521126760563	55	300	33.3733333333333	109	29	72.6896551724138	20	0.263565891472868	0.5	0.866666666666667	0.387323943661972	0.363333333333333	0.689655172413793	-0.317585960191659	-0.575170951681713	-0.190136710559423	-0.446999439147504
winter	10.3833333333333	Matilda	Bavaria-Czech	female	adult	1	19	2	2011	15024	50	Matilda1	300	369	992	1062	130	21.3923076923077	33	13	49.2307692307692	6	15	104.733333333333	12	142	53.3802816901408	70	300	41.9066666666666	121	28	78.9642857142855	18	0.253846153846154	0.461538461538462	0.8	0.492957746478873	0.403333333333333	0.642857142857143	-0.427803480687559	-0.573674096217334	-0.320179892644712	-0.433823529411765
winter	10.45	Matilda	Bavaria-Czech	female	adult	2	20	2	2011	15025	51	Matilda1	298	367	994	1063	130	21.7846153846154	31	14	1.21428571428571	0	15	76	10	141	62.3120567375887	74	300	42.5833333333334	115	29	39.8965517241379	10	0.238461538461538	0	0.666666666666667	0.524822695035461	0.383333333333333	0.344827586206897	-0.481914923982739	-0.293638029053316	-0.375169751983418	-0.182355616189177
winter	10.5166666666667	Matilda	Bavaria-Czech	female	adult	3	21	2	2011	15026	52	Matilda1	296	365	996	1065	131	15.2137404580153	17	14	96.5	9	15	93	10	140	65.4	74	300	46.3166666666667	110	29	94.6896551724138	19	0.129770992366412	0.642857142857143	0.666666666666667	0.528571428571429	0.366666666666667	0.655172413793103	-0.622552176053937	-0.723143395693171	-0.605764452542654	-0.66934942991281
winter	10.55	Matilda	Bavaria-Czech	female	adult	4	22	2	2011	15027	53	Matilda1	295	364	997	1066	132	28.0681818181818	41	13	69.2307692307692	9	15	132.533333333333	15	140	74.4928571428571	88	300	56.74	153	28	103.142857142857	24	0.310606060606061	0.692307692307692	1	0.628571428571429	0.51	0.857142857142857	-0.452654105252495	-0.572167371885284	-0.338557271260659	-0.468025949953661
winter	10.6166666666667	Matilda	Bavaria-Czech	female	adult	5	23	2	2011	15028	54	Matilda1	293	362	999	1068	132	17.3636363636364	28	14	54.1428571428571	7	15	99.6	14	139	52.3812949640288	67	300	39.4166666666667	116	29	77.6551724137931	21	0.212121212121212	0.5	0.933333333333333	0.482014388489209	0.386666666666667	0.724137931034483	-0.50208177044261	-0.63452212068226	-0.388819095477387	-0.546875
winter	10.6833333333333	Matilda	Bavaria-Czech	female	adult	6	24	2	2011	15029	55	Matilda1	291	360	1001	1069	133	7.01503759398496	14	14	98.7142857142857	11	14	102.571428571429	14	139	15.4172661870504	27	300	19.6466666666667	66	28	100.642857142857	25	0.105263157894737	0.785714285714286	1	0.194244604316547	0.22	0.892857142857143	-0.37455932636615	-0.869679086496491	-0.297092288242731	-0.789077212806026
winter	10.7333333333333	Matilda	Bavaria-Czech	female	adult	7	25	2	2011	15030	56	Matilda1	289	358	1002	1071	134	12.6716417910448	20	15	152.4	15	15	121.4	11	136	81.2867647058823	88	300	56.2	134	30	136.9	26	0.149253731343284	1	0.733333333333333	0.647058823529412	0.446666666666667	0.866666666666667	-0.730271249513811	-0.830560905271771	-0.625137816979052	-0.70617042115573
winter	10.8	Matilda	Bavaria-Czech	female	adult	8	26	2	2011	15031	57	Matilda1	287	356	1004	1072	134	6.51492537313433	14	15	61	9	15	49.0666666666667	7	136	39.1323529411765	62	300	26.1533333333334	92	30	55.0333333333333	16	0.104477611940299	0.6	0.466666666666667	0.455882352941176	0.306666666666667	0.533333333333333	-0.714553611355539	-0.788298629073978	-0.627105366235801	-0.672386895475819
winter	10.85	Matilda	Bavaria-Czech	female	adult	9	27	2	2011	15032	58	Matilda1	286	354	1005	1074	136	8.76470588235294	15	14	108.5	14	14	56.8571428571429	8	136	61.1544117647059	72	300	39.4133333333333	109	28	82.6785714285714	22	0.110294117647059	1	0.571428571428571	0.529411764705882	0.363333333333333	0.785714285714286	-0.749290146177306	-0.808302892457555	-0.655172413793104	-0.753810082063306
winter	10.9166666666667	Matilda	Bavaria-Czech	female	adult	10	28	2	2011	15033	59	Matilda1	284	352	1007	1076	136	26.5220588235294	37	15	30.2	3	15	117.866666666667	14	134	36.5074626865672	57	300	35.7333333333334	111	30	74.0333333333335	17	0.272058823529412	0.2	0.933333333333333	0.425373134328358	0.37	0.566666666666667	-0.158424237147957	-0.47248858057943	-0.219826907946499	-0.351256575102279
winter	10.9833333333333	Matilda	Bavaria-Czech	female	adult	11	1	3	2011	15034	60	Matilda1	282	350	1009	1077	136	17.2941176470588	25	15	85.8	10	15	94.8666666666667	14	134	24.2835820895522	36	300	27.72	85	30	90.3333333333333	24	0.183823529411765	0.666666666666667	0.933333333333333	0.26865671641791	0.283333333333333	0.8	-0.16810608780117	-0.678629987247222	-0.187484841135096	-0.626307922272048
winter	11.0333333333333	Matilda	Bavaria-Czech	female	adult	12	2	3	2011	15035	61	Matilda1	280	348	1010	1079	139	20	31	14	92.4285714285714	11	13	56.9230769230769	6	134	63.3358208955224	64	300	44.3366666666667	112	27	75.3333333333333	17	0.223021582733813	0.785714285714286	0.461538461538462	0.477611940298507	0.373333333333333	0.62962962962963	-0.52001432793051	-0.58041958041958	-0.363371647509579	-0.476875
winter	11.3333333333333	Matilda	Bavaria-Czech	female	adult	-12	7	3	2011	15040	66	Matilda2	270	338	1018	1086	135	6.74074074074074	11	12	81.75	9	13	25	3	124	32.8387096774194	44	284	22.1408450704226	67	25	52.24	12	0.0814814814814815	0.75	0.230769230769231	0.354838709677419	0.235915492957746	0.48	-0.659381791837721	-0.771425700793731	-0.626506024096386	-0.70976253298153
winter	11.4	Matilda	Bavaria-Czech	female	adult	-11	8	3	2011	15041	67	Matilda2	268	336	1020	1088	135	10.2592592592593	24	14	64.9285714285714	9	13	71.3846153846154	9	123	17.9512195121951	27	285	19.0526315789474	69	27	68.037037037037	18	0.177777777777778	0.642857142857143	0.692307692307692	0.219512195121951	0.242105263157895	0.666666666666667	-0.27266322969035	-0.737937559129611	-0.105047748976808	-0.578947368421053
winter	11.45	Matilda	Bavaria-Czech	female	adult	-10	9	3	2011	15042	68	Matilda2	266	334	1021	1090	136	12.0588235294118	23	13	0	0	14	32.7857142857143	5	121	59.6694214876033	77	284	32.8133802816902	105	27	17	5	0.169117647058824	0	0.357142857142857	0.636363636363636	0.369718309859155	0.185185185185185	-0.66376359754651	-0.170040485829958	-0.580082987551867	-0.0453497309761721
winter	11.5166666666667	Matilda	Bavaria-Czech	female	adult	-9	10	3	2011	15043	69	Matilda2	264	332	1023	1091	136	4.66176470588235	8	14	1.92857142857143	0	14	71	10	120	74.3916666666667	92	284	37.2605633802817	110	28	36.4642857142857	10	0.0588235294117647	0	0.714285714285714	0.766666666666667	0.387323943661972	0.357142857142857	-0.882060408385989	-0.773293829178586	-0.857482185273159	-0.717171717171717
winter	11.5666666666667	Matilda	Bavaria-Czech	female	adult	-8	11	3	2011	15044	70	Matilda2	262	330	1024	1093	136	8.5	19	14	40.8571428571429	7	14	89.8571428571429	14	120	63.6333333333333	85	284	37.4014084507042	125	28	65.3571428571429	21	0.139705882352941	0.5	1	0.708333333333333	0.440140845070423	0.75	-0.764325323475046	-0.769825918762089	-0.670520231213873	-0.685950413223141
winter	11.6333333333333	Matilda	Bavaria-Czech	female	adult	-7	12	3	2011	15045	71	Matilda2	260	328	1026	1094	139	7.28057553956835	15	12	2.08333333333333	0	12	62	7	122	77.5573770491803	87	285	39.4491228070175	109	24	32.0416666666667	7	0.107913669064748	0	0.583333333333333	0.713114754098361	0.382456140350877	0.291666666666667	-0.828365128638573	-0.629696826473749	-0.737125619478561	-0.45986496624156
winter	11.6833333333333	Matilda	Bavaria-Czech	female	adult	-6	13	3	2011	15046	72	Matilda2	258	326	1027	1096	138	12.4420289855072	22	14	4.78571428571429	1	14	60.4285714285714	8	118	72.8728813559322	80	284	39.5387323943662	111	28	32.6071428571428	9	0.159420289855072	0.0714285714285714	0.571428571428571	0.677966101694915	0.390845070422535	0.321428571428571	-0.708326975068886	-0.44762451887172	-0.619243179818128	-0.33692142088267
winter	11.75	Matilda	Bavaria-Czech	female	adult	-5	14	3	2011	15047	73	Matilda2	255	324	1029	1097	139	17.4244604316547	32	13	51.6153846153846	9	14	81.3571428571429	11	118	44.7542372881356	52	284	33.4964788732395	104	27	67.0370370370371	20	0.23021582733813	0.692307692307692	0.785714285714286	0.440677966101695	0.366197183098592	0.740740740740741	-0.439536012472361	-0.587398733059081	-0.313704107597237	-0.525795828759605
winter	11.8166666666667	Matilda	Bavaria-Czech	female	adult	-4	15	3	2011	15048	74	Matilda2	253	322	1031	1099	140	15.7857142857143	30	14	23.6428571428571	3	13	27.3846153846154	4	117	56.008547008547	64	284	33.2746478873239	101	27	25.4444444444444	7	0.214285714285714	0.214285714285714	0.307692307692308	0.547008547008547	0.355633802816901	0.259259259259259	-0.560251362681655	-0.234263715110683	-0.437048917401764	-0.0949720670391062
winter	11.8833333333333	Matilda	Bavaria-Czech	female	adult	-3	16	3	2011	15049	75	Matilda2	251	319	1032	1101	141	18.1347517730496	35	12	6.08333333333333	2	14	46.7857142857143	8	117	60.9059829059829	80	284	36.6584507042253	125	26	28	10	0.24822695035461	0.166666666666667	0.571428571428571	0.683760683760684	0.440140845070423	0.384615384615385	-0.541128967318157	-0.213835511145274	-0.467317073170732	-0.21551724137931
winter	11.95	Matilda	Bavaria-Czech	female	adult	-2	17	3	2011	15050	76	Matilda2	249	317	1034	1102	141	13.177304964539	25	14	3.21428571428571	1	14	97.1428571428571	14	116	3.99137931034483	6	285	13.0736842105263	46	28	50.1785714285714	15	0.177304964539007	0.0714285714285714	1	0.0517241379310345	0.16140350877193	0.535714285714286	0.535039581782764	-0.584022644315533	0.548318206086492	-0.502664298401421
winter	12	Matilda	Bavaria-Czech	female	adult	-1	18	3	2011	15051	77	Matilda2	247	315	1035	1104	142	18.5352112676056	34	14	62.2857142857143	11	13	58.2307692307692	8	115	25.2434782608696	32	284	25.225352112676	85	27	60.3333333333333	19	0.23943661971831	0.785714285714286	0.615384615384615	0.278260869565217	0.299295774647887	0.703703703703704	-0.153231333909634	-0.529972022144176	-0.0749940856399338	-0.492256637168142
winter	12.0666666666667	Matilda	Bavaria-Czech	female	adult	0	19	3	2011	15052	78	Matilda2	245	313	1037	1105	143	7.53146853146853	17	13	6.46153846153846	1	14	97.8571428571429	13	114	42.2982456140351	51	284	25.8908450704225	82	27	53.8518518518519	14	0.118881118881119	0.0769230769230769	0.928571428571429	0.447368421052632	0.288732394366197	0.518518518518518	-0.697711750483797	-0.754608630343332	-0.580110497237569	-0.626980902072328
spring	12.1166666666667	Matilda	Bavaria-Czech	female	adult	1	20	3	2011	15053	79	Matilda2	242	311	1038	1107	143	16.2097902097902	28	14	2.5	0	14	4.14285714285714	0	113	5.36283185840708	6	284	10.6232394366197	34	28	3.32142857142857	0	0.195804195804196	0	0	0.0530973451327434	0.119718309859155	0	0.502811309496488	0.659885170645627	0.573346593734461	1
spring	12.1833333333333	Matilda	Bavaria-Czech	female	adult	2	21	3	2011	15054	80	Matilda2	240	309	1040	1109	146	18.3287671232877	37	12	0.75	0	12	92.5	11	115	31.5826086956522	39	285	26.059649122807	87	24	46.625	11	0.253424657534247	0	0.916666666666667	0.339130434782609	0.305263157894737	0.458333333333333	-0.265547510059521	-0.435636517016845	-0.144637652025329	-0.287890938251804
spring	12.2333333333333	Matilda	Bavaria-Czech	female	adult	3	22	3	2011	15055	81	Matilda2	238	307	1041	1110	145	21.4206896551724	43	14	81.8571428571429	10	14	44.3571428571429	7	111	32.3513513513514	35	284	29.8028169014085	95	28	63.1071428571429	17	0.296551724137931	0.714285714285714	0.5	0.315315315315315	0.334507042253521	0.607142857142857	-0.203277790680344	-0.493168367897012	-0.0306661251015435	-0.343690378849823
spring	12.3	Matilda	Bavaria-Czech	female	adult	4	23	3	2011	15056	82	Matilda2	236	305	1043	1112	145	8.41379310344828	16	14	11.7857142857143	1	14	8.78571428571429	1	111	28.4324324324324	36	284	16.4225352112676	54	28	10.2857142857143	2	0.110344827586207	0.0714285714285714	0.0714285714285714	0.324324324324324	0.190140845070423	0.0714285714285714	-0.543302306758397	-0.100105374077977	-0.492281303602058	0.214092140921409
spring	12.35	Matilda	Bavaria-Czech	female	adult	5	24	3	2011	15057	83	Matilda2	234	303	1044	1114	146	10.1095890410959	26	14	91.1428571428571	14	14	56.0714285714286	7	110	32.7272727272727	39	284	25.1302816901408	86	28	73.6071428571428	21	0.178082191780822	1	0.5	0.354545454545455	0.302816901408451	0.75	-0.527995813710099	-0.758481039288907	-0.331306990881459	-0.616236162361623
spring	12.4333333333333	Matilda	Bavaria-Czech	female	adult	6	25	3	2011	15058	84	Matilda2	231	300	1046	1115	147	7.10204081632653	16	13	75.6153846153846	13	14	51.2857142857143	9	110	36.1	44	284	23.6478873239437	82	27	63	22	0.108843537414966	1	0.642857142857143	0.4	0.288732394366197	0.814814814814815	-0.671217346119325	-0.797379912663755	-0.572192513368984	-0.764320785597381
spring	12.4833333333333	Matilda	Bavaria-Czech	female	adult	7	26	3	2011	15059	85	Matilda2	229	298	1047	1117	148	12.3648648648649	26	14	38.7857142857143	6	13	51.3076923076923	8	110	45.8363636363636	58	285	28.3578947368421	98	27	44.8148148148148	14	0.175675675675676	0.428571428571429	0.615384615384615	0.527272727272727	0.343859649122807	0.518518518518518	-0.575099523385356	-0.567508424876361	-0.500174764068507	-0.493871665465032
spring	12.55	Matilda	Bavaria-Czech	female	adult	8	27	3	2011	15060	86	Matilda2	227	296	1049	1119	148	10.2905405405405	21	14	65.4285714285714	11	14	80.5	11	108	6.83333333333333	8	284	15.1549295774648	51	28	72.9642857142857	22	0.141891891891892	0.785714285714286	0.785714285714286	0.0740740740740741	0.179577464788732	0.785714285714286	0.201893989214782	-0.752794138106943	0.314020857473928	-0.694068678459938
spring	12.6	Matilda	Bavaria-Czech	female	adult	9	28	3	2011	15061	87	Matilda2	225	294	1050	1120	150	13.44	24	13	68.6923076923077	11	14	76.2142857142857	11	107	20.7196261682243	25	284	21.806338028169	71	27	72.5925925925926	22	0.16	0.846153846153846	0.785714285714286	0.233644859813084	0.25	0.814814814814815	-0.213106142683607	-0.687560270009643	-0.187084520417854	-0.671732522796353
spring	12.6666666666667	Matilda	Bavaria-Czech	female	adult	10	29	3	2011	15062	88	Matilda2	222	292	1052	1122	150	10.4066666666667	22	14	55.9285714285714	8	14	110.571428571429	14	106	31.3018867924528	33	284	25.387323943662	77	28	83.2500000000002	22	0.146666666666667	0.571428571428571	1	0.311320754716981	0.27112676056338	0.785714285714286	-0.500981654668664	-0.777769868669253	-0.359516616314199	-0.685393258426966
spring	12.7166666666667	Matilda	Bavaria-Czech	female	adult	11	30	3	2011	15063	89	Matilda2	220	290	1053	1124	150	14.6866666666667	35	14	8.5	2	13	72.2307692307692	11	108	54.2222222222222	62	285	31.9894736842105	110	27	39.1851851851852	13	0.233333333333333	0.142857142857143	0.846153846153846	0.574074074074074	0.385964912280702	0.481481481481481	-0.573736657099551	-0.454755455332956	-0.422018348623853	-0.347150259067357
spring	12.7833333333333	Matilda	Bavaria-Czech	female	adult	12	31	3	2011	15064	90	Matilda2	218	288	1055	1125	152	15.3486842105263	29	14	11.5	3	14	57.6428571428571	8	104	61.6153846153846	73	284	34.1866197183098	113	28	34.5714285714285	11	0.190789473684211	0.214285714285714	0.571428571428571	0.701923076923077	0.397887323943662	0.392857142857143	-0.601146757320113	-0.38507013084816	-0.572562358276644	-0.34621578099839
spring	12.8333333333333	Matilda	Bavaria-Czech	female	adult	13	1	4	2011	15065	91	Matilda2	215	286	1056	1127	152	6.47368421052632	12	14	49.3571428571429	10	14	64.8571428571429	10	104	39.8365384615385	47	284	23.6830985915493	79	28	57.1071428571429	20	0.0789473684210526	0.714285714285714	0.714285714285714	0.451923076923077	0.278169014084507	0.714285714285714	-0.720420942202406	-0.796363636363636	-0.702573879885605	-0.800947867298578
spring	12.9	Matilda	Bavaria-Czech	female	adult	14	2	4	2011	15066	92	Matilda2	213	284	1058	1129	153	18.3856209150327	39	14	128.214285714286	14	14	39.5714285714286	9	103	58.8640776699029	52	284	39.524647887324	114	28	83.8928571428573	23	0.254901960784314	1	0.642857142857143	0.504854368932039	0.401408450704225	0.821428571428571	-0.523995012231205	-0.640479184591965	-0.328990228013029	-0.526350032530904
spring	12.95	Matilda	Bavaria-Czech	female	adult	15	3	4	2011	15067	93	Matilda2	211	282	1059	1130	153	8.6078431372549	16	13	138.615384615385	13	15	15.2666666666667	4	103	65.5436893203884	61	284	35.5598591549296	94	28	72.5357142857145	17	0.104575163398693	1	0.266666666666667	0.592233009708738	0.330985915492958	0.607142857142857	-0.767831011660565	-0.7878366832653	-0.699845187141426	-0.706133158412594
spring	13.0333333333333	Matilda	Bavaria-Czech	female	adult	-14	4	4	2011	15068	94	Matilda2	209	279	1061	1132	155	15.7741935483871	37	14	114.071428571429	14	13	40.4615384615385	7	103	67	61	285	40.2421052631579	119	27	78.6296296296299	21	0.238709677419355	1	0.538461538461538	0.592233009708738	0.417543859649123	0.777777777777778	-0.618862042088854	-0.665814518578516	-0.425448515000754	-0.530324400564175
spring	13.0833333333333	Matilda	Bavaria-Czech	female	adult	-13	5	4	2011	15069	95	Matilda2	206	277	1062	1134	155	8.72258064516129	19	14	122.428571428571	14	14	23.0714285714286	6	101	45.9108910891089	41	284	28.2605633802817	80	28	72.7499999999998	20	0.12258064516129	1	0.428571428571429	0.405940594059406	0.28169014084507	0.714285714285714	-0.680687301455535	-0.785876902975471	-0.536137297558617	-0.70704845814978
spring	13.15	Matilda	Bavaria-Czech	female	adult	-12	6	4	2011	15070	96	Matilda2	204	275	1064	1136	155	18.6967741935484	36	15	34.2	7	15	73.2666666666667	12	99	62.989898989899	64	284	37.8380281690141	119	30	53.7333333333333	19	0.232258064516129	0.466666666666667	0.8	0.646464646464647	0.419014084507042	0.633333333333333	-0.542231958655968	-0.483729216152019	-0.47137347967962	-0.463354037267081
spring	13.2	Matilda	Bavaria-Czech	female	adult	-11	7	4	2011	15071	97	Matilda2	202	273	1065	1137	157	8.31210191082802	16	13	93.3076923076923	13	14	33.1428571428571	6	100	50.83	48	284	28.3978873239437	83	27	62.1111111111111	19	0.101910828025478	1	0.428571428571429	0.48	0.292253521126761	0.703703703703704	-0.71891083873344	-0.76393857780279	-0.649737302977233	-0.746998535871157
spring	13.2666666666667	Matilda	Bavaria-Czech	female	adult	-10	8	4	2011	15072	98	Matilda2	199	271	1067	1139	156	16.0320512820513	35	15	60.2	10	14	19.1428571428571	3	99	50.2929292929293	53	284	30.4612676056338	101	29	40.3793103448276	13	0.224358974358974	0.666666666666667	0.214285714285714	0.535353535353535	0.355633802816901	0.448275862068966	-0.516560694234143	-0.43160204541447	-0.409358220403989	-0.332895169240881
spring	13.3166666666667	Matilda	Bavaria-Czech	female	adult	-9	9	4	2011	15073	99	Matilda2	197	269	1068	1141	158	24.753164556962	46	14	44.0714285714286	9	14	47.2142857142857	8	99	60.0505050505051	57	285	39.0666666666667	120	28	45.6428571428571	17	0.291139240506329	0.642857142857143	0.571428571428571	0.575757575757576	0.421052631578947	0.607142857142857	-0.41622421125082	-0.296745356931851	-0.328318584070797	-0.351786612984399
spring	13.3833333333333	Matilda	Bavaria-Czech	female	adult	-8	10	4	2011	15074	100	Matilda2	195	267	1070	1143	159	14.4025157232704	27	14	99.5714285714286	14	14	130.928571428571	14	97	70.1443298969072	55	284	43.3838028169014	110	28	115.25	28	0.169811320754717	1	1	0.56701030927835	0.387323943661972	1	-0.659300932693031	-0.777828981675742	-0.539070749736009	-0.709677419354839
spring	13.4333333333333	Matilda	Bavaria-Czech	female	adult	-7	11	4	2011	15075	101	Matilda2	192	265	1071	1144	159	15.3899371069182	36	15	53.8666666666667	9	14	73	11	96	29.6458333333333	25	284	25.0809859154929	81	29	63.1034482758621	20	0.226415094339623	0.6	0.785714285714286	0.260416666666667	0.285211267605634	0.689655172413793	-0.3165460718681	-0.607866649352229	-0.0698425514735568	-0.505681818181818
spring	13.5	Matilda	Bavaria-Czech	female	adult	-6	12	4	2011	15076	102	Matilda2	190	263	1073	1146	160	25.2625	45	13	13.9230769230769	2	15	82.3333333333333	12	96	44.1770833333333	46	284	34.1514084507042	105	28	50.5714285714285	14	0.28125	0.153846153846154	0.8	0.479166666666667	0.369718309859155	0.5	-0.272389067234706	-0.333741493394871	-0.26027397260274	-0.28
spring	13.55	Matilda	Bavaria-Czech	female	adult	-5	13	4	2011	15077	103	Matilda2	188	261	1074	1148	160	30.6375	48	15	75.0666666666667	9	14	97.6428571428571	12	96	24.7083333333333	19	285	34.2701754385965	88	29	85.9655172413793	21	0.3	0.6	0.857142857142857	0.197916666666667	0.308771929824561	0.724137931034483	0.107129413536099	-0.474499018553225	0.205020920502092	-0.414141414141414
spring	13.6166666666667	Matilda	Bavaria-Czech	female	adult	-4	14	4	2011	15078	104	Matilda2	185	259	1076	1150	162	19.4506172839506	35	14	61.2857142857143	9	15	31.7333333333333	6	93	24.9569892473118	27	284	23.9647887323943	77	29	46	15	0.216049382716049	0.642857142857143	0.4	0.290322580645161	0.27112676056338	0.517241379310345	-0.123996143757146	-0.405639913232104	-0.146677152968934	-0.410740203193034
spring	13.6666666666667	Matilda	Bavaria-Czech	female	adult	-3	15	4	2011	15079	105	Matilda2	183	257	1077	1152	162	17.2407407407407	37	15	79	14	15	102.933333333333	14	92	31.2065217391304	34	284	29.5528169014084	99	30	90.9666666666665	28	0.228395061728395	0.933333333333333	0.933333333333333	0.369565217391304	0.348591549295775	0.933333333333333	-0.288267701486585	-0.681338992332968	-0.236086175942549	-0.606801275239107
spring	13.7333333333333	Matilda	Bavaria-Czech	female	adult	-2	16	4	2011	15080	106	Matilda2	181	255	1079	1153	162	13.820987654321	30	14	111.642857142857	14	15	30.4666666666667	6	93	29.0215053763441	26	284	24.5	76	29	69.6551724137931	20	0.185185185185185	1	0.4	0.279569892473118	0.267605633802817	0.689655172413793	-0.354800027886872	-0.668863837458659	-0.203084832904884	-0.576642335766424
spring	13.7833333333333	Matilda	Bavaria-Czech	female	adult	-1	17	4	2011	15081	107	Matilda2	179	253	1080	1155	163	24.5889570552147	49	15	12.2666666666667	3	15	79.0666666666667	11	91	50.5274725274725	40	284	35.1267605633803	103	30	45.6666666666667	14	0.300613496932515	0.2	0.733333333333333	0.43956043956044	0.362676056338028	0.466666666666667	-0.345310814376567	-0.300014553922283	-0.187722014755442	-0.216417910447761
spring	13.85	Matilda	Bavaria-Czech	female	adult	0	18	4	2011	15082	108	Matilda2	176	251	1082	1157	164	21.7317073170732	41	15	4.26666666666667	1	14	61.2142857142857	10	92	34.1195652173913	35	285	26.7508771929825	87	29	31.7586206896552	11	0.25	0.0666666666666667	0.714285714285714	0.380434782608696	0.305263157894737	0.379310344827586	-0.221800817388249	-0.187452830188678	-0.206896551724138	-0.205479452054795
spring	13.9	Matilda	Bavaria-Czech	female	adult	1	19	4	2011	15083	109	Matilda2	174	249	1083	1159	165	24.5333333333333	42	15	128.066666666667	14	15	51.1333333333333	8	89	53.5168539325843	55	284	40.4894366197183	119	30	89.6000000000002	22	0.254545454545455	0.933333333333333	0.533333333333333	0.617977528089888	0.419014084507042	0.733333333333333	-0.371344664433718	-0.570093457943926	-0.416530086630766	-0.484662576687117
spring	13.9666666666667	Matilda	Bavaria-Czech	female	adult	2	20	4	2011	15084	110	Matilda2	172	247	1085	1161	166	12.7831325301205	30	15	46.8	5	15	6.93333333333333	1	88	57.9090909090909	54	284	28.2535211267606	90	30	26.8666666666667	6	0.180722891566265	0.333333333333333	0.0666666666666667	0.613636363636364	0.316901408450704	0.2	-0.638344024046357	-0.355198120087513	-0.544984488107549	-0.0506329113924051
spring	14.0166666666667	Matilda	Bavaria-Czech	female	adult	3	21	4	2011	15085	111	Matilda2	169	245	1086	1163	166	11.9036144578313	22	15	0	0	15	13.4	4	88	42.5340909090909	41	284	20.8450704225352	67	30	6.7	4	0.132530120481928	0	0.266666666666667	0.465909090909091	0.235915492957746	0.133333333333333	-0.562670234625126	0.279709863350818	-0.55708075955159	-0.00302114803625373
spring	14.0833333333333	Matilda	Bavaria-Czech	female	adult	4	22	4	2011	15086	112	Matilda2	167	243	1088	1165	166	11.2771084337349	29	15	0	0	16	65.5625	12	88	37.0795454545455	35	285	21.6982456140351	76	31	33.8387096774194	12	0.174698795180723	0	0.75	0.397727272727273	0.266666666666667	0.387096774193548	-0.533586072361885	-0.500081837995229	-0.389619708203779	-0.378069872016603
spring	14.1166666666667	Matilda	Bavaria-Czech	female	adult	5	23	4	2011	15087	113	Matilda2	165	242	1089	1167	167	18.622754491018	37	15	14.6	3	15	27.2666666666667	7	87	75.3218390804598	63	284	36.2359154929578	110	30	20.9333333333333	10	0.221556886227545	0.2	0.466666666666667	0.724137931034483	0.387323943661972	0.333333333333333	-0.60353749411138	-0.058412724043274	-0.531441048034935	-0.201438848920863
spring	14.1833333333333	Matilda	Bavaria-Czech	female	adult	6	24	4	2011	15088	114	Matilda2	162	240	1091	1168	168	12.3452380952381	25	16	53.4375	12	15	69.9333333333333	10	85	99.2588235294118	70	284	43.7147887323944	117	31	61.4193548387097	22	0.148809523809524	0.75	0.666666666666667	0.823529411764706	0.411971830985915	0.709677419354839	-0.7787672255736	-0.665280113284361	-0.693914296002881	-0.65332140460747
spring	14.2333333333333	Matilda	Bavaria-Czech	female	adult	7	25	4	2011	15089	115	Matilda2	160	238	1092	1170	169	26.2781065088757	53	14	33.2142857142857	4	16	1.0625	0	85	54.1647058823529	39	284	33.5457746478873	96	30	16.0666666666667	4	0.313609467455621	0.285714285714286	0	0.458823529411765	0.338028169014085	0.133333333333333	-0.346663655142394	0.241149947831271	-0.187995674116799	0.403353927625772
spring	14.3	Matilda	Bavaria-Czech	female	adult	8	26	4	2011	15090	116	Matilda2	158	236	1094	1172	168	17.0714285714286	40	16	19.6875	5	16	47.375	10	84	4.28571428571429	6	284	15.1443661971831	61	32	33.53125	15	0.238095238095238	0.3125	0.625	0.0714285714285714	0.214788732394366	0.46875	0.59866220735786	-0.325275694750771	0.538461538461538	-0.326315789473684
spring	14.35	Matilda	Bavaria-Czech	female	adult	9	27	4	2011	15091	117	Matilda2	156	234	1095	1174	171	21.7251461988304	51	15	17.7333333333333	4	14	72.9285714285714	10	85	20.6235294117647	23	285	23.7017543859649	88	29	44.3793103448276	14	0.298245614035088	0.266666666666667	0.714285714285714	0.270588235294118	0.308771929824561	0.482758620689655	0.0260130162556982	-0.342702524617769	0.0486211901306241	-0.236250968241673
spring	14.4166666666667	Matilda	Bavaria-Czech	female	adult	10	28	4	2011	15092	118	Matilda2	153	232	1097	1176	171	15.4327485380117	30	16	50.1875	9	16	74.5625	14	81	14.3086419753086	14	284	20.4014084507042	67	32	62.375	23	0.175438596491228	0.5625	0.875	0.172839506172839	0.235915492957746	0.71875	0.037796032508959	-0.603310754314597	0.00746268656716418	-0.607602697731453
spring	14.45	Matilda	Bavaria-Czech	female	adult	11	29	4	2011	15093	119	Matilda2	151	231	1098	1178	171	20.5380116959064	45	16	51.8125	11	16	57.375	9	81	73.1604938271605	60	284	39.3838028169014	125	32	54.59375	20	0.263157894736842	0.6875	0.5625	0.740740740740741	0.440140845070423	0.625	-0.561614956796716	-0.453280177855182	-0.475728155339806	-0.407407407407407
spring	14.5166666666667	Matilda	Bavaria-Czech	female	adult	12	30	4	2011	15094	120	Matilda2	149	229	1100	1180	173	23	44	15	93.8666666666667	14	16	42.5	7	80	93.5875	68	284	47.7253521126761	133	31	67.3548387096774	21	0.254335260115607	0.933333333333333	0.4375	0.85	0.46830985915493	0.67741935483871	-0.605446553018119	-0.490896108532667	-0.539387594870453	-0.45407244346608
spring	14.5666666666667	Matilda	Bavaria-Czech	female	adult	13	1	5	2011	15095	121	Matilda2	147	227	1101	1182	172	23.1918604651163	45	16	88.0625	14	16	118.1875	13	81	48.679012345679	36	285	39.4105263157895	108	32	103.125	27	0.261627906976744	0.875	0.8125	0.444444444444444	0.378947368421053	0.84375	-0.354624215398904	-0.632798656019147	-0.258920402561757	-0.526627218934911
spring	14.6333333333333	Matilda	Bavaria-Czech	female	adult	14	2	5	2011	15096	122	Matilda2	145	225	1103	1184	173	15.8728323699422	41	16	18.25	4	15	6.46666666666667	1	80	5.95	5	284	12.7147887323944	51	31	12.5483870967742	5	0.236994219653179	0.25	0.0666666666666667	0.0625	0.179577464788732	0.161290322580645	0.454699564278809	0.116970535942738	0.582629674306393	0.190074906367041
spring	14.6666666666667	Matilda	Bavaria-Czech	female	adult	-14	3	5	2011	15097	123	Matilda2	142	224	1104	1186	174	31.9942528735632	63	16	81.0625	10	17	121.470588235294	15	77	70.4675324675325	44	284	50.5457746478873	132	33	101.878787878788	25	0.362068965517241	0.625	0.882352941176471	0.571428571428571	0.464788732394366	0.757575757575758	-0.375489061271884	-0.522020973098703	-0.224274406332454	-0.353243117125525
spring	14.7333333333333	Matilda	Bavaria-Czech	female	adult	-13	4	5	2011	15098	124	Matilda2	140	222	1106	1188	175	14.8628571428571	35	15	40.4	8	16	115.3125	14	78	66.3205128205128	44	284	36.0035211267605	101	31	79.0645161290323	22	0.2	0.533333333333333	0.875	0.564102564102564	0.355633802816901	0.709677419354839	-0.633844784971029	-0.683524480135648	-0.476510067114094	-0.560283687943263
spring	14.7833333333333	Matilda	Bavaria-Czech	female	adult	-12	5	5	2011	15099	125	Matilda2	138	220	1107	1190	174	28.1436781609195	55	17	18.5882352941176	4	17	17.6470588235294	3	76	10.75	7	284	22.2887323943662	69	34	18.1176470588235	7	0.316091954022989	0.235294117647059	0.176470588235294	0.0921052631578947	0.242957746478873	0.205882352941176	0.447210934613963	0.21672598124831	0.54872174879585	0.211139896373057
spring	14.8166666666667	Matilda	Bavaria-Czech	female	adult	-11	6	5	2011	15100	126	Matilda2	136	219	1108	1192	175	40.9142857142857	72	16	172.3125	16	17	62.5882352941176	10	77	72.9350649350649	50	285	58.2350877192982	148	33	115.787878787879	26	0.411428571428571	1	0.588235294117647	0.649350649350649	0.519298245614035	0.787878787878788	-0.281255703595547	-0.477808288809941	-0.224289911851126	-0.313889691019347
spring	14.8833333333333	Matilda	Bavaria-Czech	female	adult	-10	7	5	2011	15101	127	Matilda2	134	217	1110	1194	177	15.954802259887	35	17	68.8823529411765	11	16	78.8125	13	74	84.4189189189189	52	284	40.5035211267606	111	33	73.6969696969697	24	0.19774011299435	0.647058823529412	0.8125	0.702702702702703	0.390845070422535	0.727272727272727	-0.682092044162334	-0.644071680645309	-0.560793623876548	-0.572459744586341
spring	14.9166666666667	Matilda	Bavaria-Czech	female	adult	-9	8	5	2011	15102	128	Matilda2	132	216	1111	1196	177	15.2937853107345	32	16	73.125	10	17	44.7647058823529	6	74	89.3783783783784	55	284	39.6197183098592	103	33	58.5151515151515	16	0.180790960451977	0.625	0.352941176470588	0.743243243243243	0.362676056338028	0.484848484848485	-0.70777741145853	-0.585584457155581	-0.608692059819879	-0.45679012345679
spring	14.9833333333333	Matilda	Bavaria-Czech	female	adult	-8	9	5	2011	15103	129	Matilda2	130	214	1113	1198	177	16.6497175141243	39	16	76.6875	12	17	88.5882352941177	15	74	11.5945945945946	8	284	23.0211267605634	74	33	82.8181818181818	27	0.220338983050847	0.75	0.882352941176471	0.108108108108108	0.26056338028169	0.818181818181818	0.178978439980105	-0.665224306014541	0.341701534170153	-0.57566765578635
spring	15.0166666666667	Matilda	Bavaria-Czech	female	adult	-7	10	5	2011	15104	130	Matilda2	128	213	1114	1200	177	20.0564971751412	49	17	39.8823529411765	9	18	53.7222222222222	11	73	72.013698630137	53	285	36.6736842105263	122	35	47	20	0.27683615819209	0.529411764705882	0.611111111111111	0.726027397260274	0.428070175438596	0.571428571428571	-0.564321613531501	-0.401803016260848	-0.447908627874672	-0.347288296860133
spring	15.0833333333333	Matilda	Bavaria-Czech	female	adult	-6	11	5	2011	15105	131	Matilda2	126	211	1116	1202	179	7.5195530726257	17	17	0	0	16	52	12	72	39.0555555555556	29	284	17.5704225352113	58	33	25.2121212121212	12	0.0949720670391061	0	0.75	0.402777777777778	0.204225352112676	0.363636363636364	-0.677099923366541	-0.54053355125009	-0.618394388152767	-0.585825027685493
spring	15.1166666666667	Matilda	Bavaria-Czech	female	adult	-5	12	5	2011	15106	132	Matilda2	123	210	1117	1204	179	46.9553072625698	86	18	47.5	13	17	37	6	70	39.1714285714286	31	284	44.475352112676	136	35	42.4	19	0.480446927374302	0.722222222222222	0.352941176470588	0.442857142857143	0.47887323943662	0.542857142857143	0.0903770311944009	0.0509797056506567	0.0407122482496326	-0.0609889252846669
spring	15.1666666666667	Matilda	Bavaria-Czech	female	adult	-4	13	5	2011	15107	133	Matilda2	122	208	1118	1206	180	18.8	43	16	9.5	2	18	7.05555555555556	1	70	39.4571428571429	26	284	22.6232394366197	72	34	8.20588235294118	3	0.238888888888889	0.125	0.0555555555555556	0.371428571428571	0.253521126760563	0.0882352941176471	-0.354585581167239	0.39228926159878	-0.217165149544863	0.460539460539461
spring	15.2166666666667	Matilda	Bavaria-Czech	female	adult	-3	14	5	2011	15108	134	Matilda2	120	207	1120	1208	180	15.7388888888889	34	17	84.0588235294118	17	17	81.5294117647059	15	70	53.6142857142857	38	284	33.1021126760563	104	34	82.7941176470589	32	0.188888888888889	1	0.882352941176471	0.542857142857143	0.366197183098592	0.941176470588235	-0.546123476569205	-0.680535701848357	-0.483731019522777	-0.665702718334297
spring	15.2666666666667	Matilda	Bavaria-Czech	female	adult	-2	15	5	2011	15109	135	Matilda2	118	205	1121	1209	180	18.4	37	18	24.3888888888889	5	17	13.7058823529412	4	70	52.4857142857143	35	285	26.8701754385965	81	35	19.2	9	0.205555555555556	0.277777777777778	0.235294117647059	0.5	0.284210526315789	0.257142857142857	-0.480854494155583	-0.0212765957446814	-0.417322834645669	-0.111492281303602
spring	15.3	Matilda	Bavaria-Czech	female	adult	-1	16	5	2011	15110	136	Matilda2	116	204	1122	1211	182	38.8956043956044	74	17	72.4705882352941	12	17	63.7058823529412	12	68	3.64705882352941	3	284	33.9507042253521	101	34	68.0882352941177	24	0.406593406593407	0.705882352941177	0.705882352941177	0.0441176470588235	0.355633802816901	0.705882352941177	0.828545815068337	-0.272869537896365	0.804230907135174	-0.269029633933759
spring	15.35	Matilda	Bavaria-Czech	female	adult	0	17	5	2011	15111	137	Matilda2	114	203	1124	1213	182	11.0054945054945	24	17	82.3529411764706	16	18	64.4444444444444	14	67	40.9850746268657	27	284	25.7359154929577	81	35	73.1428571428571	30	0.131868131868132	0.941176470588235	0.777777777777778	0.402985074626866	0.285211267605634	0.857142857142857	-0.576634967104278	-0.738426379366634	-0.506899724011039	-0.733333333333333
spring	15.3833333333333	Matilda	Bavaria-Czech	female	adult	1	18	5	2011	15112	138	Matilda2	112	202	1125	1215	182	23.978021978022	51	18	82.5555555555556	15	18	74.5555555555556	14	66	86.2878787878788	47	284	45.3767605633803	127	36	78.5555555555556	29	0.28021978021978	0.833333333333333	0.777777777777778	0.712121212121212	0.447183098591549	0.805555555555556	-0.565087269745733	-0.532289371836856	-0.435234899328859	-0.483834692156311
spring	15.4333333333333	Matilda	Bavaria-Czech	female	adult	2	19	5	2011	15113	139	Matilda2	110	200	1126	1217	182	24.1648351648352	51	18	60.7222222222222	13	18	110.722222222222	17	66	65.9242424242424	39	284	41.6725352112676	120	36	85.7222222222221	30	0.28021978021978	0.722222222222222	0.944444444444444	0.590909090909091	0.422535211267606	0.833333333333333	-0.463534630134454	-0.560187782993971	-0.356651376146789	-0.496710526315789
spring	15.4833333333333	Matilda	Bavaria-Czech	female	adult	3	20	5	2011	15114	140	Matilda2	108	199	1128	1219	184	31.4021739130435	65	18	34.3333333333333	8	17	110.411764705882	17	66	91.4393939393939	47	285	50.2035087719298	137	35	71.2857142857141	25	0.353260869565217	0.444444444444444	1	0.712121212121212	0.480701754385965	0.714285714285714	-0.488737005526254	-0.388395759931045	-0.336837223682177	-0.338181818181818
spring	15.5166666666667	Matilda	Bavaria-Czech	female	adult	4	21	5	2011	15115	141	Matilda2	107	198	1129	1221	184	38.4021739130435	79	18	99.5	15	19	2.21052631578947	1	63	58.8571428571429	36	284	44.3908450704226	131	37	49.5405405405405	16	0.429347826086957	0.833333333333333	0.0526315789473684	0.571428571428571	0.461267605633803	0.432432432432432	-0.210313722359703	-0.126654796781101	-0.141970519782777	-0.00357934208283621
spring	15.55	Matilda	Bavaria-Czech	female	adult	5	22	5	2011	15116	142	Matilda2	105	197	1130	1223	185	35.6918918918919	74	17	14.2941176470588	2	18	80.2777777777778	14	64	64.75	36	284	43.7852112676056	126	35	48.2285714285714	16	0.4	0.117647058823529	0.777777777777778	0.5625	0.443661971830986	0.457142857142857	-0.289302676012754	-0.149387634918152	-0.168831168831169	-0.0666666666666666
spring	15.5833333333333	Matilda	Bavaria-Czech	female	adult	6	23	5	2011	15117	143	Matilda2	103	196	1131	1225	183	35.1530054644809	74	19	18.5263157894737	4	19	107.526315789474	16	62	71.3548387096774	42	283	46.8268551236749	136	38	63.0263157894738	20	0.404371584699454	0.210526315789474	0.842105263157895	0.67741935483871	0.480565371024735	0.526315789473684	-0.339898281914339	-0.283902047488133	-0.252403454456575	-0.131025957972806
spring	15.6333333333333	Matilda	Bavaria-Czech	female	adult	7	24	5	2011	15118	144	Matilda2	102	195	1133	1226	184	30.9021739130435	64	19	87.4210526315789	15	19	80.5263157894737	13	63	77.2380952380952	40	285	48.2210526315789	132	38	83.9736842105263	28	0.347826086956522	0.789473684210526	0.684210526315789	0.634920634920635	0.463157894736842	0.736842105263158	-0.428479803950662	-0.461990109709516	-0.292134831460674	-0.358649789029536
spring	15.6666666666667	Matilda	Bavaria-Czech	female	adult	8	25	5	2011	15119	145	Matilda2	100	194	1134	1228	186	34.8440860215054	65	18	21.5555555555556	6	18	38.4444444444444	5	62	85.2903225806452	49	284	45.2429577464789	125	36	30	11	0.349462365591398	0.333333333333333	0.277777777777778	0.790322580645161	0.440140845070423	0.305555555555556	-0.4199149697919	0.0747035900837413	-0.386792452830189	0.06703146374829
spring	15.7	Matilda	Bavaria-Czech	female	adult	9	26	5	2011	15120	146	Matilda2	98	193	1135	1230	187	19.7754010695187	36	18	105.5	14	19	1.36842105263158	0	60	49.5166666666667	26	284	30.2605633802817	76	37	52.027027027027	14	0.192513368983957	0.777777777777778	0	0.433333333333333	0.267605633802817	0.378378378378378	-0.429216020950355	-0.449171801183975	-0.384790657932213	-0.325569620253165
spring	15.7333333333333	Matilda	Bavaria-Czech	female	adult	10	27	5	2011	15121	147	Matilda2	97	192	1136	1232	186	21.7688172043011	51	19	25.2105263157895	6	19	65.4210526315789	13	60	8.68333333333333	5	284	22.1549295774648	75	38	45.3157894736842	19	0.274193548387097	0.315789473684211	0.684210526315789	0.0833333333333333	0.264084507042254	0.5	0.429706396426617	-0.351004104151815	0.533834586466165	-0.291666666666667
spring	15.7666666666667	Matilda	Bavaria-Czech	female	adult	11	28	5	2011	15122	148	Matilda2	95	191	1137	1233	186	21.3655913978495	54	19	7.89473684210526	2	19	67.4210526315789	13	60	6.85	4	284	20.4788732394366	73	38	37.6578947368421	15	0.290322580645161	0.105263157894737	0.684210526315789	0.0666666666666667	0.257042253521127	0.394736842105263	0.514452849602714	-0.276030854934823	0.626506024096386	-0.152416356877323
spring	15.8	Matilda	Bavaria-Czech	female	adult	12	29	5	2011	15123	149	Matilda2	94	190	1138	1235	186	23.8924731182796	54	20	10.65	2	20	65.5	11	59	1.23728813559322	0	285	21.1929824561404	67	40	38.075	13	0.290322580645161	0.1	0.55	0	0.235087719298246	0.325	0.90152806283406	-0.228870505251193	1	-0.0563564875491481
spring	15.8333333333333	Matilda	Bavaria-Czech	female	adult	13	30	5	2011	15124	150	Matilda2	93	189	1139	1237	188	37.313829787234	61	19	152.315789473684	18	19	72.3157894736842	13	58	66.8793103448276	33	284	53.3873239436619	125	38	112.315789473684	31	0.324468085106383	0.947368421052632	0.684210526315789	0.568965517241379	0.440140845070423	0.815789473684211	-0.283756497981731	-0.501250755411365	-0.273660439334839	-0.430886324576479
spring	15.8666666666667	Matilda	Bavaria-Czech	female	adult	14	31	5	2011	15125	151	Matilda2	91	188	1140	1238	189	20.4656084656085	43	18	54.7222222222222	9	19	64.3157894736842	12	58	102.172413793103	48	284	42.2570422535211	112	37	59.6486486486486	21	0.227513227513228	0.5	0.631578947368421	0.827586206896552	0.394366197183099	0.567567567567568	-0.666243664262048	-0.489089477883545	-0.568735950198859	-0.427697841726619
spring	15.8833333333333	Matilda	Bavaria-Czech	female	adult	-14	1	6	2011	15126	152	Matilda2	90	188	1141	1240	188	44.436170212766	84	19	45.4210526315789	8	20	50.1	14	57	27.140350877193	19	284	41.4295774647888	125	39	47.8205128205128	22	0.446808510638298	0.421052631578947	0.7	0.333333333333333	0.440140845070423	0.564102564102564	0.241640960921183	-0.0366839831703682	0.145454545454545	-0.116028062601187
spring	15.9166666666667	Matilda	Bavaria-Czech	female	adult	-13	2	6	2011	15127	153	Matilda2	89	187	1142	1241	188	34.2872340425532	54	20	81.8	17	20	95.15	18	57	10.7017543859649	7	285	37.1754385964912	96	40	88.475	35	0.287234042553192	0.85	0.9	0.12280701754386	0.336842105263158	0.875	0.524250054967622	-0.441404202033857	0.401001365498407	-0.505720823798627
spring	15.95	Matilda	Bavaria-Czech	female	adult	-12	3	6	2011	15128	154	Matilda2	87	186	1143	1243	189	18.2539682539683	37	20	47.45	14	19	15.7894736842105	4	56	35.9464285714286	28	284	23.6338028169014	83	39	32.025641025641	18	0.195767195767196	0.7	0.210526315789474	0.5	0.292253521126761	0.461538461538462	-0.326426767214554	-0.273901746035599	-0.437262357414449	-0.404334365325077
spring	15.9666666666667	Matilda	Bavaria-Czech	female	adult	-11	4	6	2011	15129	155	Matilda2	86	186	1144	1244	189	37.8095238095238	62	19	79.7368421052632	12	20	132.75	20	56	23.7678571428571	15	284	44.5316901408451	109	39	106.923076923077	32	0.328042328042328	0.631578947368421	1	0.267857142857143	0.383802816901408	0.82051282051282	0.228032866118899	-0.477525814942296	0.100998890122087	-0.428773919206237
spring	16	Matilda	Bavaria-Czech	female	adult	-10	5	6	2011	15130	156	Matilda2	85	185	1145	1245	189	24.2486772486773	41	20	116.8	20	20	20.25	5	55	32.7090909090909	19	284	32.1232394366197	85	40	68.525	25	0.216931216931217	1	0.25	0.345454545454545	0.299295774647887	0.625	-0.148538363318221	-0.477250919273591	-0.228532329798153	-0.484681853888452
spring	16.0166666666667	Matilda	Bavaria-Czech	female	adult	-9	6	6	2011	15131	157	Matilda2	84	185	1146	1247	189	21.8148148148148	36	21	28.8571428571429	7	20	78.3	16	54	90.5740740740741	47	284	39.387323943662	106	41	52.9756097560976	23	0.19047619047619	0.333333333333333	0.8	0.87037037037037	0.373239436619718	0.560975609756098	-0.611797660240567	-0.416641503508751	-0.640897755610973	-0.493044822256569
spring	16.05	Matilda	Bavaria-Czech	female	adult	-8	7	6	2011	15132	158	Matilda2	83	184	1147	1248	190	21.7368421052632	48	20	38.1	10	20	49.75	14	55	104.527272727273	52	285	40.8280701754387	124	40	43.925	24	0.252631578947368	0.5	0.7	0.945454545454545	0.435087719298246	0.6	-0.655692480257075	-0.337915556178986	-0.578274760383387	-0.407407407407407
spring	16.0666666666667	Matilda	Bavaria-Czech	female	adult	-7	8	6	2011	15133	159	Matilda2	83	184	1148	1249	191	34.0732984293194	60	20	97.1	18	19	105.157894736842	19	54	106.981481481481	51	284	57.1302816901408	148	39	101.025641025641	37	0.31413612565445	0.9	1	0.944444444444444	0.52112676056338	0.948717948717949	-0.516878499957725	-0.495580075361305	-0.500808874508898	-0.502498139683215
spring	16.0833333333333	Matilda	Bavaria-Czech	female	adult	-6	9	6	2011	15134	160	Matilda2	82	183	1148	1250	191	23.6125654450262	48	19	63.6842105263158	11	21	77.3809523809524	15	53	21	11	284	29.7816901408451	85	40	70.875	26	0.25130890052356	0.578947368421053	0.714285714285714	0.207547169811321	0.299295774647887	0.65	0.0585612017368858	-0.500197399862859	0.0953713670613563	-0.442346790589602
spring	16.1	Matilda	Bavaria-Czech	female	adult	-5	10	6	2011	15135	161	Matilda2	81	183	1149	1251	190	19.6789473684211	48	20	82.35	15	21	56.3333333333333	13	53	10.7924528301887	6	284	25.1443661971831	82	41	69.0243902439024	28	0.252631578947368	0.75	0.619047619047619	0.113207547169811	0.288732394366197	0.682926829268293	0.291633941345361	-0.556297476552064	0.381107491856678	-0.45993413830955
spring	16.1166666666667	Matilda	Bavaria-Czech	female	adult	-4	11	6	2011	15136	162	Matilda2	80	183	1150	1252	191	27.0471204188482	57	20	94.8	19	20	98.35	19	54	25.9259259259259	13	285	36.5929824561404	108	40	96.575	38	0.298429319371728	0.95	0.95	0.240740740740741	0.378947368421053	0.95	0.0211653769282028	-0.562422642044823	0.106995144758137	-0.52191235059761
spring	16.1333333333333	Matilda	Bavaria-Czech	female	adult	-3	12	6	2011	15137	163	Matilda2	80	182	1150	1253	192	19.1666666666667	40	20	105.2	17	19	116	18	53	11.0943396226415	8	284	30.1971830985916	83	39	110.461538461538	35	0.208333333333333	0.85	0.947368421052632	0.150943396226415	0.292253521126761	0.897435897435897	0.266756728670894	-0.704282464642468	0.159737417943107	-0.623188405797101
spring	16.15	Matilda	Bavaria-Czech	female	adult	-2	13	6	2011	15138	164	Matilda2	79	182	1151	1254	192	15.671875	34	20	41.1	10	19	49.9473684210526	12	53	62.2075471698113	33	284	28.4401408450704	89	39	45.4102564102564	22	0.177083333333333	0.5	0.631578947368421	0.622641509433962	0.313380281690141	0.564102564102564	-0.597534892700451	-0.486858934416015	-0.557139346276726	-0.522162162162162
spring	16.15	Matilda	Bavaria-Czech	female	adult	-1	14	6	2011	15139	165	Matilda2	79	182	1151	1255	191	31.5340314136126	59	21	35.9523809523809	9	21	71.2380952380952	14	51	96.6862745098039	44	284	46.4964788732394	126	42	53.5952380952381	23	0.308900523560209	0.428571428571429	0.666666666666667	0.862745098039216	0.443661971830986	0.547619047619048	-0.508127340883943	-0.25914948887623	-0.472706562691667	-0.278707611701354
spring	16.1666666666667	Matilda	Bavaria-Czech	female	adult	0	15	6	2011	15140	166	Matilda2	79	182	1152	1256	191	34.6439790575916	73	21	74.3809523809524	15	21	3.0952380952381	2	51	56.3333333333333	31	284	39.1443661971831	121	42	38.7380952380952	17	0.382198952879581	0.714285714285714	0.0952380952380952	0.607843137254902	0.426056338028169	0.404761904761905	-0.238403990024938	-0.055791775032234	-0.22791372874326	-0.0286709963567242
spring	16.1666666666667	Matilda	Bavaria-Czech	female	adult	1	16	6	2011	15141	167	Matilda2	78	182	1152	1256	191	29.565445026178	48	21	21.4761904761905	6	21	101.142857142857	20	52	17.4230769230769	14	285	32.0280701754386	88	42	61.3095238095237	26	0.25130890052356	0.285714285714286	0.952380952380952	0.269230769230769	0.308771929824561	0.619047619047619	0.258411365146029	-0.349315979857311	-0.0344294003868472	-0.422515038670868
spring	16.1833333333333	Matilda	Bavaria-Czech	female	adult	2	17	6	2011	15142	168	Matilda2	78	182	1153	1257	192	10.2760416666667	23	21	43.8095238095238	10	20	57.85	15	51	7.96078431372549	7	284	15.6901408450704	55	41	50.6585365853659	25	0.119791666666667	0.476190476190476	0.75	0.137254901960784	0.193661971830986	0.609756097560976	0.126955060898784	-0.662718871240438	-0.0679380214541121	-0.671600208950026
spring	16.1833333333333	Matilda	Bavaria-Czech	female	adult	3	18	6	2011	15143	169	Matilda2	78	182	1153	1257	192	27.296875	56	20	104.4	20	21	110.571428571429	21	51	27.921568627451	16	284	38.9964788732395	113	41	107.560975609756	41	0.291666666666667	1	1	0.313725490196078	0.397887323943662	1	-0.0113131335548987	-0.595175588568587	-0.0364372469635627	-0.548387096774194
spring	16.2	Matilda	Bavaria-Czech	female	adult	4	19	6	2011	15144	170	Matilda2	78	182	1154	1258	191	20.3089005235602	39	21	97.7142857142857	20	21	65.7142857142857	14	51	46.7058823529412	23	284	34.1302816901408	96	42	81.7142857142857	34	0.204188481675393	0.952380952380952	0.666666666666667	0.450980392156863	0.338028169014085	0.80952380952381	-0.393897893812875	-0.601876764048239	-0.376684424945158	-0.597147073290703
spring	16.2	Matilda	Bavaria-Czech	female	adult	5	20	6	2011	15145	171	Matilda2	78	182	1154	1258	191	6.85340314136126	16	21	30.0952380952381	9	21	102.904761904762	21	52	14.8076923076923	9	285	17.0947368421053	55	42	66.5	30	0.0837696335078534	0.428571428571429	1	0.173076923076923	0.192982456140351	0.714285714285714	-0.36721546170365	-0.813140144891332	-0.347706781654253	-0.790065604498594
summer	16.2	Matilda	Bavaria-Czech	female	adult	6	21	6	2011	15146	172	Matilda2	78	182	1154	1258	192	16.921875	41	21	128.714285714286	21	20	81.9	17	51	25.6470588235294	13	284	31.330985915493	92	41	105.878048780488	38	0.213541666666667	1	0.85	0.254901960784314	0.323943661971831	0.926829268292683	-0.204965993738529	-0.724399258907541	-0.0882930019620667	-0.625487356577921
summer	16.2	Matilda	Bavaria-Czech	female	adult	7	22	6	2011	15147	173	Matilda2	78	182	1154	1258	192	17.5520833333333	37	20	15.25	4	20	48.9	9	52	36.8846153846154	22	284	23.137323943662	72	40	32.075	13	0.192708333333333	0.2	0.45	0.423076923076923	0.253521126760563	0.325	-0.355137848300632	-0.292640947063516	-0.374105400130124	-0.255533199195171
summer	16.1833333333333	Matilda	Bavaria-Czech	female	adult	8	23	6	2011	15148	174	Matilda2	78	183	1154	1259	192	25.8697916666667	58	20	118.2	20	21	5.42857142857143	2	51	23.0196078431373	11	284	30.3485915492958	91	41	60.4390243902439	22	0.302083333333333	1	0.0952380952380952	0.215686274509804	0.320422535211268	0.536585365853659	0.0582986056713141	-0.400529567000233	0.166863905325444	-0.279612238715541
summer	16.2	Matilda	Bavaria-Czech	female	adult	9	24	6	2011	15149	175	Matilda2	79	183	1155	1259	192	19.3333333333333	43	21	73.4285714285714	13	20	10.3	3	51	16.8235294117647	10	284	22.2464788732394	69	41	42.6341463414634	16	0.223958333333333	0.619047619047619	0.15	0.196078431372549	0.242957746478873	0.390243902439024	0.0694143167028193	-0.376016793492522	0.0663749088256747	-0.270734229576008
summer	16.2	Matilda	Bavaria-Czech	female	adult	10	25	6	2011	15150	176	Matilda2	79	183	1155	1259	192	21.8802083333333	48	21	18.5238095238095	6	20	28.8	7	52	46.6923076923077	29	285	26.6456140350877	90	41	23.5365853658536	13	0.25	0.285714285714286	0.35	0.557692307692308	0.315789473684211	0.317073170731707	-0.361837377378665	-0.0364705849446611	-0.380952380952381	-0.118279569892473
summer	16.1833333333333	Matilda	Bavaria-Czech	female	adult	11	26	6	2011	15151	177	Matilda2	80	184	1155	1258	193	16.2383419689119	31	20	60.9	12	19	45.9473684210526	10	52	12.2692307692308	9	284	20.6443661971831	62	39	53.6153846153846	22	0.160621761658031	0.6	0.526315789473684	0.173076923076923	0.21830985915493	0.564102564102564	0.139230064802062	-0.535075857425698	-0.0373245744998507	-0.556736938588451
summer	16.1833333333333	Matilda	Bavaria-Czech	female	adult	12	27	6	2011	15152	178	Matilda2	80	184	1155	1258	193	15.580310880829	30	19	100.421052631579	15	20	85.7	17	52	77.6538461538462	39	284	37.5598591549296	101	39	92.8717948717949	32	0.155440414507772	0.789473684210526	0.85	0.75	0.355633802816901	0.82051282051282	-0.665781053288561	-0.712678499459158	-0.656652360515022	-0.681459297576913
summer	16.1833333333333	Matilda	Bavaria-Czech	female	adult	13	28	6	2011	15153	179	Matilda2	81	184	1155	1258	192	20.4427083333333	50	20	46.05	11	20	28.65	9	52	49.1538461538462	27	284	28.0809859154929	97	40	37.35	20	0.260416666666667	0.55	0.45	0.519230769230769	0.341549295774648	0.5	-0.412536770420177	-0.292550602909105	-0.331963001027749	-0.315068493150685
summer	16.15	Matilda	Bavaria-Czech	female	adult	14	29	6	2011	15154	180	Matilda2	82	185	1154	1258	190	9.20526315789474	24	21	71.1904761904762	15	21	44.4761904761905	12	53	73.8301886792453	39	285	28.3894736842105	90	42	57.8333333333334	27	0.126315789473684	0.714285714285714	0.571428571428571	0.735849056603774	0.315789473684211	0.642857142857143	-0.778281132835905	-0.725374227991207	-0.7069799585349	-0.671554252199413
summer	16.15	Matilda	Bavaria-Czech	female	adult	15	30	6	2011	15155	181	Matilda2	82	185	1154	1257	189	29.4126984126984	58	21	41.2380952380952	11	21	58.0476190476191	14	52	62.6730769230769	29	283	38.5265017667844	112	42	49.6428571428572	25	0.306878306878307	0.523809523809524	0.666666666666667	0.557692307692308	0.395759717314488	0.595238095238095	-0.361189102107249	-0.255898002208614	-0.290102389078498	-0.319648093841642
summer	16.1333333333333	Matilda	Bavaria-Czech	female	adult	-14	1	7	2011	15156	182	Matilda2	83	186	1154	1257	191	17.586387434555	42	20	94.5	15	20	81.65	19	53	31.7547169811321	16	284	30.1584507042254	92	40	88.075	34	0.219895287958115	0.75	0.95	0.30188679245283	0.323943661971831	0.85	-0.287150636662128	-0.667117991509477	-0.157137447936388	-0.588940543185711
summer	16.1166666666667	Matilda	Bavaria-Czech	female	adult	-13	2	7	2011	15157	183	Matilda2	84	187	1154	1256	191	12.5340314136126	25	20	76.25	16	21	70.9523809523809	18	52	7.42307692307692	4	284	20.4049295774648	63	41	73.5365853658536	34	0.130890052356021	0.8	0.857142857142857	0.0769230769230769	0.221830985915493	0.829268292682927	0.256096945725329	-0.708750050072772	0.25968992248062	-0.727357361351244
summer	16.1	Matilda	Bavaria-Czech	female	adult	-12	3	7	2011	15158	184	Matilda2	85	187	1153	1255	190	23.3736842105263	47	20	37.5	12	21	87.7619047619048	20	53	27.9622641509434	16	284	29.9859154929577	95	41	63.2439024390244	32	0.247368421052632	0.6	0.952380952380952	0.30188679245283	0.334507042253521	0.780487804878049	-0.089383367540183	-0.460301652016818	-0.0992587235581269	-0.518671162732609
summer	16.0833333333333	Matilda	Bavaria-Czech	female	adult	-11	4	7	2011	15159	185	Matilda2	86	188	1153	1255	190	15.9894736842105	43	20	15.1	3	21	88.9047619047619	19	54	35.962962962963	19	285	25.0842105263158	84	41	52.9024390243902	22	0.226315789473684	0.15	0.904761904761905	0.351851851851852	0.294736842105263	0.536585365853659	-0.384457218328357	-0.535809848919631	-0.217127444369521	-0.406696954400135
summer	16.0666666666667	Matilda	Bavaria-Czech	female	adult	-10	5	7	2011	15160	186	Matilda2	87	189	1153	1254	191	28.6753926701571	67	20	36.45	10	19	63.6842105263158	12	54	20.7037037037037	13	284	30.0492957746479	102	39	49.7179487179487	22	0.350785340314136	0.5	0.631578947368421	0.240740740740741	0.359154929577465	0.564102564102564	0.161438534761711	-0.268422747075102	0.186035076217014	-0.233162142333089
summer	16.05	Matilda	Bavaria-Czech	female	adult	-9	6	7	2011	15161	187	Matilda2	88	189	1152	1253	191	16.2670157068063	40	19	85.3157894736842	16	20	46.15	13	54	59.3888888888889	33	284	31.1901408450704	102	39	65.2307692307692	29	0.209424083769634	0.842105263157895	0.65	0.611111111111111	0.359154929577465	0.743589743589744	-0.569973664481651	-0.600798580740169	-0.489542715349167	-0.560501479081561
summer	16.0333333333333	Matilda	Bavaria-Czech	female	adult	-8	7	7	2011	15162	188	Matilda2	90	190	1152	1252	189	14.3174603174603	31	20	23.8	7	20	98.2	17	55	27.5636363636364	14	284	23.4577464788732	69	40	61	24	0.164021164021164	0.35	0.85	0.254545454545455	0.242957746478873	0.6	-0.316280544108933	-0.619810326659642	-0.216272121351413	-0.570637119113573
summer	16	Matilda	Bavaria-Czech	female	adult	-7	8	7	2011	15163	189	Matilda2	91	191	1151	1251	189	22.6719576719577	43	20	78.85	16	20	104.1	19	56	6.76785714285714	4	285	29.2035087719298	82	40	91.475	35	0.227513227513228	0.8	0.95	0.0714285714285714	0.287719298245614	0.875	0.540224204165076	-0.602758441672818	0.52212389380531	-0.587282543491302
summer	15.9833333333333	Matilda	Bavaria-Czech	female	adult	-6	9	7	2011	15164	190	Matilda2	92	192	1151	1250	189	13.5396825396825	23	20	39.85	9	20	108	19	55	31.9818181818182	18	284	25.6161971830986	69	40	73.925	28	0.121693121693122	0.45	0.95	0.327272727272727	0.242957746478873	0.7	-0.405130220880989	-0.690396577303311	-0.457895864581101	-0.703799098518996
summer	15.95	Matilda	Bavaria-Czech	female	adult	-5	10	7	2011	15165	191	Matilda2	94	193	1150	1249	190	16.9947368421053	40	20	94.85	20	18	21.7777777777778	5	56	34.9285714285714	20	284	26.3169014084507	85	38	60.2368421052632	25	0.210526315789474	1	0.277777777777778	0.357142857142857	0.299295774647887	0.657894736842105	-0.345390830895767	-0.559901867248193	-0.258278145695364	-0.515151515151515
summer	15.9166666666667	Matilda	Bavaria-Czech	female	adult	-4	11	7	2011	15166	192	Matilda2	95	194	1149	1248	189	21.0793650793651	60	18	31.4444444444444	11	20	5.25	1	57	19.0701754385965	14	284	20.2183098591549	86	38	17.6578947368421	12	0.317460317460317	0.611111111111111	0.05	0.245614035087719	0.302816901408451	0.315789473684211	0.0500426559021206	0.088325048254743	0.127596439169139	0.00263852242744063
summer	15.9	Matilda	Bavaria-Czech	female	adult	-3	12	7	2011	15167	193	Matilda2	96	195	1149	1247	187	8.77005347593583	17	20	16.75	5	20	12.55	3	57	6.94736842105263	5	284	9.23239436619718	30	40	14.65	8	0.0909090909090909	0.25	0.15	0.087719298245614	0.105633802816901	0.2	0.11596590502113	-0.251064607094336	0.0178571428571429	-0.375
summer	15.8666666666667	Matilda	Bavaria-Czech	female	adult	-2	13	7	2011	15168	194	Matilda2	98	196	1148	1245	187	15.8021390374332	38	20	1.15	0	20	6	2	58	4.89655172413793	3	285	11.8666666666667	43	40	3.575	2	0.203208556149733	0	0.1	0.0517241379310345	0.150877192982456	0.05	0.526873290630653	0.631008479312273	0.594213381555154	0.60506863780359
summer	15.8333333333333	Matilda	Bavaria-Czech	female	adult	-1	14	7	2011	15169	195	Matilda2	100	197	1147	1244	188	7.02127659574468	21	19	13.3157894736842	2	18	1.05555555555556	0	59	5.74576271186441	6	284	6.79929577464789	29	37	7.35135135135135	2	0.111702127659574	0.105263157894737	0	0.101694915254237	0.102112676056338	0.0540540540540541	0.0999067875603759	-0.0229655117228133	0.0468948035487959	0.347788378143972
summer	15.8	Matilda	Bavaria-Czech	female	adult	0	15	7	2011	15170	196	Matilda2	101	198	1146	1243	188	7.62765957446809	14	18	5.5	0	19	1.26315789473684	0	59	1.91525423728814	2	284	5.88028169014085	16	37	3.32432432432432	0	0.074468085106383	0	0	0.0338983050847458	0.0563380281690141	0	0.598601794992914	0.392927463180279	0.374376039933444	1
summer	15.7666666666667	Matilda	Bavaria-Czech	female	adult	1	16	7	2011	15171	197	Matilda2	103	199	1145	1241	187	6.58823529411765	11	19	1.31578947368421	0	19	5.73684210526316	0	59	3.6271186440678	0	284	5.56338028169014	11	38	3.52631578947368	0	0.0588235294117647	0	0	0	0.0387323943661972	0	0.289869217255514	0.302724211815121	1	1
summer	15.75	Matilda	Bavaria-Czech	female	adult	2	17	7	2011	15172	198	Matilda2	104	200	1145	1240	186	5.32258064516129	10	20	8.85	3	19	42.0526315789474	7	59	2.67796610169492	1	284	7.47887323943662	21	39	25.025641025641	10	0.0537634408602151	0.15	0.368421052631579	0.0169491525423729	0.073943661971831	0.256410256410256	0.330554226747761	-0.649232781881115	0.520618556701031	-0.653333333333333
summer	15.7166666666667	Matilda	Bavaria-Czech	female	adult	3	18	7	2011	15173	199	Matilda2	106	201	1144	1238	185	12.027027027027	24	19	11.0526315789474	2	19	69.6842105263158	12	62	4.16129032258065	2	285	14.0947368421052	40	38	40.3684210526316	14	0.12972972972973	0.105263157894737	0.631578947368421	0.032258064516129	0.140350877192982	0.368421052631579	0.485889702714346	-0.540913286637347	0.601722282023681	-0.479154768703598
summer	15.6833333333333	Matilda	Bavaria-Czech	female	adult	4	19	7	2011	15174	200	Matilda2	108	202	1143	1237	186	14.4838709677419	39	19	25.2631578947368	5	18	82.6666666666667	14	61	33.6229508196721	18	284	23.6373239436619	76	37	53.1891891891892	19	0.209677419354839	0.263157894736842	0.777777777777778	0.295081967213115	0.267605633802817	0.513513513513513	-0.39784544355282	-0.57194573633424	-0.169198533263489	-0.420132610006028
summer	15.65	Matilda	Bavaria-Czech	female	adult	5	20	7	2011	15175	201	Matilda2	109	203	1142	1235	186	4.47849462365591	12	18	20.5	5	19	11.2105263157895	3	61	39.0819672131148	27	284	13.3767605633803	47	37	15.7297297297297	8	0.0645161290322581	0.277777777777778	0.157894736842105	0.442622950819672	0.165492957746479	0.216216216216216	-0.794378000837655	-0.556765152114358	-0.745568300312826	-0.540372670807453
summer	15.6166666666667	Matilda	Bavaria-Czech	female	adult	6	21	7	2011	15176	202	Matilda2	111	204	1141	1233	185	10.9621621621622	29	18	168	18	18	24.7222222222222	7	62	85	44	283	38.0459363957597	98	36	96.3611111111111	25	0.156756756756757	1	0.388888888888889	0.709677419354839	0.346289752650177	0.694444444444444	-0.771531572128654	-0.795716961888599	-0.638156570738579	-0.631681072499559
summer	15.55	Matilda	Bavaria-Czech	female	adult	7	22	7	2011	15177	203	Matilda2	113	206	1139	1232	183	13.6065573770492	35	19	149.736842105263	19	19	109.368421052632	15	64	86.96875	47	285	45.540350877193	116	38	129.552631578948	34	0.191256830601093	1	0.789473684210526	0.734375	0.407017543859649	0.894736842105263	-0.729425487589329	-0.809910108093285	-0.586753989484365	-0.647775423728813
summer	15.5166666666667	Matilda	Bavaria-Czech	female	adult	8	23	7	2011	15178	204	Matilda2	115	207	1138	1230	184	7.91847826086957	20	18	138	17	18	116.777777777778	17	64	95.609375	53	284	42.8239436619719	107	36	127.388888888889	34	0.108695652173913	0.944444444444444	0.944444444444444	0.828125	0.376760563380282	0.944444444444444	-0.847027094420347	-0.882955696682718	-0.767947788252357	-0.793577981651376
summer	15.4833333333333	Matilda	Bavaria-Czech	female	adult	9	24	7	2011	15179	205	Matilda2	117	208	1137	1228	184	9.64673913043478	22	17	188.235294117647	17	18	90.2777777777778	12	65	111.553846153846	61	284	48.7711267605633	112	35	137.857142857143	29	0.119565217391304	1	0.666666666666667	0.938461538461538	0.394366197183099	0.828571428571429	-0.840813654359705	-0.869200200015791	-0.773984510826616	-0.747789059941042
summer	15.45	Matilda	Bavaria-Czech	female	adult	10	25	7	2011	15180	206	Matilda2	118	209	1136	1226	184	17.4565217391304	45	17	8.88235294117647	1	18	152.444444444444	17	65	77.8923076923077	49	284	39.3309859154929	112	35	82.7142857142855	18	0.244565217391304	0.0588235294117647	0.944444444444444	0.753846153846154	0.394366197183099	0.514285714285714	-0.6338387824324	-0.65146488916447	-0.510091282137174	-0.355432780847145
summer	15.4	Matilda	Bavaria-Czech	female	adult	11	26	7	2011	15181	207	Matilda2	120	211	1135	1224	182	23.6098901098901	38	18	78.7222222222222	10	17	89.7647058823529	11	67	89.0597014925373	45	284	46.5035211267606	104	35	84.0857142857143	21	0.208791208791209	0.555555555555556	0.647058823529412	0.671641791044776	0.366197183098592	0.6	-0.580900404907806	-0.561544034366295	-0.525707898658718	-0.483695652173913
summer	15.35	Matilda	Bavaria-Czech	female	adult	12	27	7	2011	15182	208	Matilda2	122	212	1133	1222	182	24.8296703296703	46	18	3.16666666666667	1	17	122.882352941176	13	68	67.3529411764706	34	285	39.4561403508771	94	35	61.3142857142855	14	0.252747252747253	0.0555555555555556	0.764705882352941	0.5	0.329824561403509	0.4	-0.461293840042355	-0.423530762459975	-0.328467153284672	-0.225589225589226
summer	15.3166666666667	Matilda	Bavaria-Czech	female	adult	13	28	7	2011	15183	209	Matilda2	124	213	1132	1221	182	18.2032967032967	32	18	142.555555555556	17	17	119.705882352941	15	67	93.1791044776119	47	284	49.8485915492958	111	35	131.457142857143	32	0.175824175824176	0.944444444444444	0.882352941176471	0.701492537313433	0.390845070422535	0.914285714285714	-0.673138727298028	-0.756738697858155	-0.599177416339503	-0.67741935483871
summer	15.2833333333333	Matilda	Bavaria-Czech	female	adult	14	29	7	2011	15184	210	Matilda2	126	214	1131	1219	182	22.5164835164835	42	16	4	1	17	91.6470588235294	14	69	27.9855072463768	15	284	26.9401408450704	72	33	49.1515151515151	15	0.230769230769231	0.0625	0.823529411764706	0.217391304347826	0.253521126760563	0.454545454545455	-0.108293230569344	-0.371644696797216	0.0298507462686568	-0.326530612244898
summer	15.2166666666667	Matilda	Bavaria-Czech	female	adult	-14	30	7	2011	15185	211	Matilda2	128	216	1129	1217	179	23.8826815642458	36	18	165.666666666667	18	18	128.666666666667	16	69	50.4347826086956	29	284	45.9612676056338	99	36	147.166666666667	34	0.201117318435754	1	0.888888888888889	0.420289855072464	0.348591549295775	0.944444444444444	-0.357279427385485	-0.720750978460266	-0.352703583061889	-0.648875643457058
summer	15.1833333333333	Matilda	Bavaria-Czech	female	adult	-13	31	7	2011	15186	212	Matilda2	130	217	1128	1215	179	22.8491620111732	49	17	113.647058823529	17	18	138.111111111111	18	71	56.0281690140845	31	285	43.8105263157894	115	35	126.228571428571	35	0.273743016759777	1	1	0.436619718309859	0.403508771929825	1	-0.420640589275097	-0.693459761106328	-0.229286663712893	-0.570175438596491
summer	15.1333333333333	Matilda	Bavaria-Czech	female	adult	-12	1	8	2011	15187	213	Matilda2	131	218	1126	1213	180	24.7611111111111	54	17	10.2352941176471	3	16	95.625	14	71	43.943661971831	36	284	32.6795774647887	107	33	51.6363636363637	17	0.3	0.176470588235294	0.875	0.507042253521127	0.376760563380282	0.515151515151515	-0.279202593938594	-0.351781948475213	-0.256544502617801	-0.263940520446097
summer	15.0833333333333	Matilda	Bavaria-Czech	female	adult	-11	2	8	2011	15188	214	Matilda2	133	220	1125	1211	179	11.6648044692737	28	18	15.8333333333333	4	17	131.411764705882	17	70	43.2	26	284	26.8697183098591	75	35	71.9714285714284	21	0.156424581005587	0.222222222222222	1	0.371428571428571	0.264084507042254	0.6	-0.574780058651028	-0.721058588002237	-0.407317810704566	-0.586410635155096
summer	15.0333333333333	Matilda	Bavaria-Czech	female	adult	-10	3	8	2011	15189	215	Matilda2	135	221	1123	1209	178	16.4662921348315	35	16	101.375	15	17	50.8235294117647	9	73	21.7397260273973	18	284	24.661971830986	77	33	75.3333333333333	24	0.196629213483146	0.9375	0.529411764705882	0.246575342465753	0.27112676056338	0.727272727272727	-0.138026262516391	-0.64125578833561	-0.112693175898593	-0.574350469872858
summer	15	Matilda	Bavaria-Czech	female	adult	-9	4	8	2011	15190	216	Matilda2	137	222	1122	1207	177	18.5254237288136	39	17	22.3529411764706	4	17	90.7647058823529	16	73	37.9452054794521	25	284	28.0704225352113	84	34	56.5588235294118	20	0.220338983050847	0.235294117647059	0.941176470588235	0.342465753424658	0.295774647887324	0.588235294117647	-0.34389171898577	-0.506542999223205	-0.216996699669967	-0.454993834771887
summer	14.9333333333333	Matilda	Bavaria-Czech	female	adult	-8	5	8	2011	15191	217	Matilda2	139	224	1120	1204	178	14.876404494382	36	17	95.7647058823529	17	15	84.0666666666667	13	75	42.2666666666667	29	285	30.5508771929825	95	32	90.28125	30	0.202247191011236	1	0.866666666666667	0.386666666666667	0.333333333333333	0.9375	-0.479327792779803	-0.717064733596226	-0.313151869753243	-0.645101663585952
summer	14.9	Matilda	Bavaria-Czech	female	adult	-7	6	8	2011	15192	218	Matilda2	141	225	1119	1202	176	31.4431818181818	60	17	41.0588235294118	9	17	103.764705882353	15	74	67	44	284	45.612676056338	128	34	72.4117647058824	24	0.340909090909091	0.529411764705882	0.882352941176471	0.594594594594595	0.450704225352113	0.705882352941177	-0.361191273230983	-0.394478879041238	-0.271175311884439	-0.348659003831418
summer	14.8333333333333	Matilda	Bavaria-Czech	female	adult	-6	7	8	2011	15193	219	Matilda2	143	227	1117	1200	176	23.2897727272727	47	16	4	0	17	116.176470588235	16	75	96.0933333333333	49	284	46.9894366197183	112	33	61.7878787878786	16	0.267045454545455	0	0.941176470588235	0.653333333333333	0.394366197183099	0.484848484848485	-0.609831348910466	-0.452505509672536	-0.419705325541197	-0.289672544080605
summer	14.8	Matilda	Bavaria-Czech	female	adult	-5	8	8	2011	15194	220	Matilda2	145	228	1116	1198	175	18.1657142857143	34	16	4.375	0	16	179.6875	16	77	47.1558441558442	25	284	34.3485915492958	75	32	92.03125	16	0.194285714285714	0	1	0.324675324675325	0.264084507042254	0.5	-0.443806463926708	-0.670304633100147	-0.251251251251251	-0.440329218106996
summer	14.75	Matilda	Bavaria-Czech	female	adult	-4	9	8	2011	15195	221	Matilda2	147	229	1114	1196	174	23.1206896551724	55	16	4.9375	2	17	157.941176470588	16	78	64.3974358974359	40	285	41.438596491228	113	33	83.7575757575756	18	0.316091954022989	0.125	0.941176470588235	0.512820512820513	0.396491228070175	0.545454545454545	-0.47163654364891	-0.567345342556155	-0.237333333333333	-0.266221952698605
summer	14.6833333333333	Matilda	Bavaria-Czech	female	adult	-3	10	8	2011	15196	222	Matilda2	149	231	1112	1194	174	18.3390804597701	39	17	7.11764705882353	2	15	127.333333333333	14	78	104.346153846154	51	284	47.0457746478873	106	32	63.4687499999998	16	0.224137931034483	0.117647058823529	0.933333333333333	0.653846153846154	0.373239436619718	0.5	-0.701038506165455	-0.551654643407551	-0.489425981873112	-0.380952380952381
summer	14.6333333333333	Matilda	Bavaria-Czech	female	adult	-2	11	8	2011	15197	223	Matilda2	151	232	1110	1192	174	14.7241379310345	37	16	0	0	16	108.5625	14	78	93.1794871794872	45	284	40.7288732394366	96	32	54.28125	14	0.21264367816092	0	0.875	0.576923076923077	0.338028169014085	0.4375	-0.727087242602774	-0.573246716741883	-0.461366181410974	-0.34585635359116
summer	14.5833333333333	Matilda	Bavaria-Czech	female	adult	-1	12	8	2011	15198	224	Matilda2	152	234	1109	1189	173	15.0924855491329	34	15	1	0	16	27.125	4	80	18.05	17	284	15.8591549295774	55	31	14.4838709677419	4	0.196531791907514	0	0.25	0.2125	0.193661971830986	0.129032258064516	-0.0892363503178619	0.0205777402312458	-0.039039039039039	0.207331042382589
summer	14.5333333333333	Matilda	Bavaria-Czech	female	adult	0	13	8	2011	15199	225	Matilda2	154	235	1107	1187	171	24.5438596491228	49	17	30	8	16	100.5625	15	80	52.6625	33	284	37.0739436619718	105	33	64.2121212121212	23	0.286549707602339	0.470588235294118	0.9375	0.4125	0.369718309859155	0.696969696969697	-0.364201090151991	-0.446936208445643	-0.180173585694866	-0.417297297297297
summer	14.4833333333333	Matilda	Bavaria-Czech	female	adult	1	14	8	2011	15200	226	Matilda2	156	236	1105	1185	172	17.6802325581395	36	16	144.5	15	15	63.4666666666667	12	82	93.5121951219512	69	285	49.0280701754386	132	31	105.290322580645	27	0.209302325581395	0.9375	0.8	0.841463414634146	0.463157894736842	0.870967741935484	-0.681988550353322	-0.712447706880959	-0.601619433198381	-0.6125
summer	14.4166666666667	Matilda	Bavaria-Czech	female	adult	2	15	8	2011	15201	227	Matilda2	158	238	1103	1183	171	19.4385964912281	44	16	176.9375	16	16	104	13	81	142.876543209877	79	284	68.2816901408452	152	32	140.46875	29	0.257309941520468	1	0.8125	0.975308641975309	0.535211267605634	0.90625	-0.760483260809518	-0.756876754973926	-0.582498682129678	-0.557719491126119
summer	14.3833333333333	Matilda	Bavaria-Czech	female	adult	3	16	8	2011	15202	228	Matilda2	160	239	1102	1180	171	7.46198830409357	19	15	5.13333333333333	1	16	119.125	15	82	107.487804878049	69	284	42.5105633802818	104	31	63.9677419354839	16	0.111111111111111	0.0666666666666667	0.9375	0.841463414634146	0.366197183098592	0.516129032258065	-0.870169608878378	-0.791067717067786	-0.766714082503556	-0.645714285714286
summer	14.3166666666667	Matilda	Bavaria-Czech	female	adult	4	17	8	2011	15203	229	Matilda2	162	241	1100	1178	170	20.6	41	15	1.66666666666667	0	15	103.133333333333	13	84	59.6309523809524	36	284	35.5035211267606	90	30	52.3999999999998	13	0.241176470588235	0	0.866666666666667	0.428571428571429	0.316901408450704	0.433333333333333	-0.486482476184824	-0.435616438356163	-0.279799247176913	-0.284883720930233
summer	14.2666666666667	Matilda	Bavaria-Czech	female	adult	5	18	8	2011	15204	230	Matilda2	164	242	1098	1176	168	35.875	54	16	2.125	0	16	47.4375	12	85	68.8470588235294	48	285	44.4631578947368	114	32	24.78125	12	0.321428571428571	0	0.75	0.564705882352941	0.4	0.375	-0.31485304236705	0.182895414734673	-0.274537695590327	-0.0769230769230769
summer	14.2166666666667	Matilda	Bavaria-Czech	female	adult	6	19	8	2011	15205	231	Matilda2	166	243	1096	1174	169	16.6272189349112	28	15	54.8666666666667	7	14	117.071428571429	13	86	116.244186046512	79	284	53.7640845070424	127	29	84.8965517241381	20	0.165680473372781	0.466666666666667	0.928571428571429	0.918604651162791	0.447183098591549	0.689655172413793	-0.749724646364116	-0.672446781143483	-0.694396852592169	-0.612595419847328
summer	14.15	Matilda	Bavaria-Czech	female	adult	7	20	8	2011	15206	232	Matilda2	167	245	1094	1171	167	18.5449101796407	31	16	15.125	3	16	111.625	16	85	137.717647058824	83	284	59.2640845070424	133	32	63.375	19	0.18562874251497	0.1875	1	0.976470588235294	0.46830985915493	0.59375	-0.762644225112223	-0.54724290739641	-0.68052861299709	-0.523649459783914
summer	14.1	Matilda	Bavaria-Czech	female	adult	8	21	8	2011	15207	233	Matilda2	169	246	1092	1169	167	33.2694610778443	67	15	135.666666666667	14	15	77.6	12	87	93	73	284	59.3169014084507	166	30	106.633333333333	26	0.401197604790419	0.933333333333333	0.8	0.839080459770115	0.584507042253521	0.866666666666667	-0.473040261772656	-0.524391757607578	-0.353052164261931	-0.367128463476071
summer	14.0333333333333	Matilda	Bavaria-Czech	female	adult	9	22	8	2011	15208	234	Matilda2	171	248	1090	1167	166	35.9397590361446	69	15	47.7333333333333	7	15	113.266666666667	15	88	40.8977272727273	39	284	42.1830985915493	130	30	80.5000000000002	22	0.41566265060241	0.466666666666667	1	0.443181818181818	0.457746478873239	0.733333333333333	-0.0645253830487455	-0.382689223446635	-0.0320420851267336	-0.276476756378888
summer	13.9833333333333	Matilda	Bavaria-Czech	female	adult	10	23	8	2011	15209	235	Matilda2	173	249	1088	1164	166	16.0240963855422	26	15	28.2	6	14	85.7142857142857	12	90	48.0222222222222	37	285	30.1929824561404	81	29	55.9655172413793	18	0.156626506024096	0.4	0.857142857142857	0.411111111111111	0.284210526315789	0.620689655172414	-0.499609134955039	-0.554821992278348	-0.44824333883518	-0.597006948156066
summer	13.9166666666667	Matilda	Bavaria-Czech	female	adult	11	24	8	2011	15210	236	Matilda2	175	251	1086	1162	165	8.11515151515152	22	15	118.266666666667	15	15	126.133333333333	15	89	38.7303370786517	34	284	29.7605633802817	86	30	122.2	30	0.133333333333333	1	1	0.382022471910112	0.302816901408451	1	-0.653535409331818	-0.875453446191052	-0.482558139534884	-0.764705882352941
summer	13.8833333333333	Matilda	Bavaria-Czech	female	adult	12	25	8	2011	15211	237	Matilda2	176	252	1085	1160	165	26.9030303030303	45	15	22.5333333333333	6	15	62.3333333333333	11	89	37.0449438202247	28	284	31.7218309859155	90	30	42.4333333333333	17	0.272727272727273	0.4	0.733333333333333	0.314606741573034	0.316901408450704	0.566666666666667	-0.158596322342387	-0.223984965692059	-0.071304347826087	-0.350180505415162
summer	13.8333333333333	Matilda	Bavaria-Czech	female	adult	13	26	8	2011	15212	238	Matilda2	178	253	1083	1157	164	19.7378048780488	39	14	14	2	15	42.6	10	91	15.6813186813187	19	284	19.362676056338	70	29	28.7931034482759	12	0.23780487804878	0.142857142857143	0.666666666666667	0.208791208791209	0.246478873239437	0.413793103448276	0.114528135907453	-0.186588277090111	0.06496624156039	-0.270087124878993
summer	13.7666666666667	Matilda	Bavaria-Czech	female	adult	14	27	8	2011	15213	239	Matilda2	180	255	1081	1155	162	47.0246913580247	65	15	129.133333333333	15	15	114.933333333333	15	93	31.3978494623656	30	285	49.8210526315789	125	30	122.033333333333	30	0.401234567901235	1	1	0.32258064516129	0.43859649122807	1	0.199264672276418	-0.443685782513125	0.108665749656121	-0.427312775330396
summer	13.7166666666667	Matilda	Bavaria-Czech	female	adult	15	28	8	2011	15214	240	Matilda2	182	256	1079	1153	162	8.17283950617284	21	15	0	0	14	69.3571428571429	10	93	88.1612903225806	69	284	36.9507042253521	100	29	33.4827586206897	10	0.12962962962963	0	0.714285714285714	0.741935483870968	0.352112676056338	0.344827586206897	-0.83032307406106	-0.607599464480986	-0.702535983550377	-0.453566621803499
summer	13.65	Matilda	Bavaria-Czech	female	adult	-14	29	8	2011	15215	241	Matilda2	183	258	1077	1150	162	42.6666666666667	67	15	97.4	11	15	110.333333333333	12	92	90.1304347826087	69	284	64.5070422535211	159	30	103.866666666667	23	0.41358024691358	0.733333333333333	0.8	0.75	0.559859154929577	0.766666666666667	-0.357415693550147	-0.417652411282984	-0.289124668435013	-0.299163179916318
summer	13.6	Matilda	Bavaria-Czech	female	adult	-13	30	8	2011	15216	242	Matilda2	185	259	1075	1148	162	47.0617283950617	57	14	165.142857142857	13	14	41.0714285714286	7	94	36.7765957446809	33	284	49.1830985915493	110	28	103.107142857143	20	0.351851851851852	0.928571428571429	0.5	0.351063829787234	0.387323943661972	0.714285714285714	0.122678175594701	-0.373215926807856	0.00112107623318386	-0.339950372208437
summer	13.55	Matilda	Bavaria-Czech	female	adult	-12	31	8	2011	15217	243	Matilda2	187	260	1073	1146	160	13.03125	32	14	39.7857142857143	7	15	10.4666666666667	3	95	21.3473684210526	22	284	16.9964788732394	64	29	24.6206896551724	10	0.2	0.5	0.2	0.231578947368421	0.225352112676056	0.344827586206897	-0.241897982030599	-0.307804584871641	-0.073170731707317	-0.265822784810127
summer	13.4666666666667	Matilda	Bavaria-Czech	female	adult	-11	1	9	2011	15218	244	Matilda2	189	262	1070	1143	160	17.5125	36	15	67.6	11	13	109.076923076923	13	97	30.979381443299	31	285	28.9087719298246	91	28	86.8571428571428	24	0.225	0.733333333333333	1	0.319587628865979	0.319298245614035	0.857142857142857	-0.277714146007011	-0.664413913460058	-0.173686701372456	-0.584158415841584
summer	13.4166666666667	Matilda	Bavaria-Czech	female	adult	-10	2	9	2011	15219	245	Matilda2	190	263	1068	1141	159	16.3647798742138	31	14	75.5	14	15	105.6	13	96	36.7291666666667	43	284	30.8767605633803	101	29	91.0689655172414	27	0.19496855345912	1	0.866666666666667	0.447916666666667	0.355633802816901	0.931034482758621	-0.383553834649926	-0.695351217355671	-0.393457658208499	-0.653697996918336
summer	13.35	Matilda	Bavaria-Czech	female	adult	-9	3	9	2011	15220	246	Matilda2	192	265	1066	1139	158	14.0316455696203	29	15	90.4	13	14	89.7142857142857	14	97	40.3917525773196	33	284	30.7992957746479	89	29	90.0689655172414	27	0.183544303797468	0.866666666666667	1	0.34020618556701	0.313380281690141	0.931034482758621	-0.484352464293549	-0.730421456259997	-0.299115485237324	-0.670648130017623
summer	13.3	Matilda	Bavaria-Czech	female	adult	-8	4	9	2011	15221	247	Matilda2	194	266	1064	1136	157	18.3503184713376	36	14	19.1428571428571	4	15	105	14	98	61.3571428571429	58	284	37.806338028169	112	29	63.551724137931	18	0.229299363057325	0.285714285714286	0.933333333333333	0.591836734693878	0.394366197183099	0.620689655172414	-0.539558325770418	-0.551895950657012	-0.441507044483141	-0.46046511627907
summer	13.2333333333333	Matilda	Bavaria-Czech	female	adult	-7	5	9	2011	15222	248	Matilda2	195	268	1062	1134	156	43.8012820512821	75	14	58.2857142857143	12	14	130.928571428571	14	101	44.950495049505	48	285	49.2	149	28	94.6071428571426	26	0.480769230769231	0.857142857142857	1	0.475247524752475	0.52280701754386	0.928571428571429	-0.0129486195743196	-0.367072024983127	0.00577574188408687	-0.317738791423002
summer	13.1833333333333	Matilda	Bavaria-Czech	female	adult	-6	6	9	2011	15223	249	Matilda2	197	269	1060	1132	157	54.2547770700637	89	14	3.78571428571429	0	14	62.6428571428571	9	99	2.77777777777778	4	284	34.2359154929578	102	28	33.2142857142857	9	0.56687898089172	0	0.642857142857143	0.0404040404040404	0.359154929577465	0.321428571428571	0.90258974772606	0.240547808402295	0.866935056679733	0.276312419974392
summer	13.1333333333333	Matilda	Bavaria-Czech	female	adult	-5	7	9	2011	15224	250	Matilda2	199	270	1058	1129	155	26.5161290322581	56	15	1.6	0	14	24.5	6	100	22.4	25	284	23.6514084507042	87	29	12.6551724137931	6	0.361290322580645	0	0.428571428571429	0.25	0.306338028169014	0.206896551724138	0.0841466631495654	0.353854891381514	0.182058047493404	0.271730618637431
summer	13.0666666666667	Matilda	Bavaria-Czech	female	adult	-4	8	9	2011	15225	251	Matilda2	200	272	1056	1127	155	30.0516129032258	54	14	90.7142857142857	14	14	42.3571428571429	8	101	17.7524752475248	22	284	29.274647887324	98	28	66.5357142857143	22	0.348387096774194	1	0.571428571428571	0.217821782178218	0.345070422535211	0.785714285714286	0.257282130702202	-0.377731762999506	0.230595667870036	-0.385615603413247
summer	13.0166666666667	Matilda	Bavaria-Czech	female	adult	-3	9	9	2011	15226	252	Matilda2	202	273	1054	1125	154	24.9350649350649	51	13	12.0769230769231	2	15	49.1333333333333	8	102	39.4705882352941	44	284	30.8450704225352	105	28	31.9285714285714	10	0.331168831168831	0.153846153846154	0.533333333333333	0.431372549019608	0.369718309859155	0.357142857142857	-0.225687072247857	-0.122987324426174	-0.131407580564368	-0.0377358490566038
summer	12.95	Matilda	Bavaria-Czech	female	adult	-2	10	9	2011	15227	253	Matilda2	204	275	1052	1122	153	14.0261437908497	33	15	18.1333333333333	3	13	77.9230769230769	12	104	35.5769230769231	47	285	25.021052631579	95	28	45.8928571428571	15	0.215686274509804	0.2	0.923076923076923	0.451923076923077	0.333333333333333	0.535714285714286	-0.434464654040877	-0.531829851223055	-0.353854843264614	-0.425908667287978
summer	12.9	Matilda	Bavaria-Czech	female	adult	-1	11	9	2011	15228	254	Matilda2	205	276	1050	1120	153	17.0065359477124	31	14	58.5714285714286	10	14	81	11	103	76.2135922330097	85	284	43.6830985915493	137	28	69.7857142857143	21	0.202614379084967	0.714285714285714	0.785714285714286	0.825242718446602	0.482394366197183	0.75	-0.635131676396271	-0.60810934381875	-0.605753796765033	-0.574614065180103
summer	12.8166666666667	Matilda	Bavaria-Czech	female	adult	0	12	9	2011	15229	255	Matilda2	207	278	1047	1118	152	10.3026315789474	20	14	23.2857142857143	6	14	43.7857142857143	7	104	37.0384615384615	46	284	22.3838028169014	79	28	33.5357142857143	13	0.131578947368421	0.428571428571429	0.5	0.442307692307692	0.278169014084507	0.464285714285714	-0.564748893592456	-0.529971700540262	-0.541446208112875	-0.558359621451104
summer	12.7666666666667	Matilda	Bavaria-Czech	female	adult	1	13	9	2011	15230	256	Matilda2	209	279	1045	1115	152	10.5197368421053	20	14	4.57142857142857	0	14	35.6428571428571	7	104	27.7980769230769	35	284	17.7922535211268	62	28	20.1071428571428	7	0.131578947368421	0	0.5	0.336538461538462	0.21830985915493	0.25	-0.450921865920015	-0.313038941909348	-0.437837837837838	-0.310344827586207
winter	11.45	Milan	Bavaria-Czech	male	adult	13	9	3	2005	12851	68	Milan1	266	334	1021	1090	136	3.99264705882353	2	13	3	0	14	50.0714285714286	6	121	63.5867768595041	53	284	31.6091549295775	61	27	27.4074074074074	6	0.0147058823529412	0	0.428571428571429	0.43801652892562	0.214788732394366	0.222222222222222	-0.88183838134966	-0.745691711260093	-0.93503355704698	-0.875862068965517
winter	11.5166666666667	Milan	Bavaria-Czech	male	adult	14	10	3	2005	12852	69	Milan1	264	332	1023	1091	136	21.5294117647059	26	14	1.35714285714286	0	14	135.928571428571	14	120	65.9833333333333	58	284	44.9577464788732	98	28	68.6428571428569	14	0.191176470588235	0	1	0.483333333333333	0.345070422535211	0.5	-0.507970827778586	-0.522482642933692	-0.433139534883721	-0.446808510638298
[truncated: 10,169 more rows]
