# Supplementary material for: Activity Patterns of Eurasian Lynx Are Modulated by Light Regime and Individual Traits over a Wide Latitudinal Range
Source: PLoS One. 2014 Dec 17;9(12):e114143. doi: 10.1371/journal.pone.0114143 (PMC4269461; doi:10.1371/journal.pone.0114143)
Supplement: S1 Dataset — Data table, R-Code. (ZIP) [file pone.0114143.s004.zip › lynx/LynxModelDataHour.txt]

"act" "phase" "time" "lynx" "area" "gender" "age" "season" "moon" "daylight" "day" "month" "year"
0.5 "night" 0.5 "Kika" "Bavaria-Czech" "male" "adult" "spring" 5 12.35 24 3 2011
0 "night" 0.5 "Kika" "Bavaria-Czech" "male" "adult" "spring" 6 12.4333333333333 25 3 2011
0.416666666666667 "night" 0.5 "Kika" "Bavaria-Czech" "male" "adult" "spring" 7 12.4833333333333 26 3 2011
0.25 "night" 0.5 "Kika" "Bavaria-Czech" "male" "adult" "spring" 8 12.55 27 3 2011
0 "night" 0.5 "Kika" "Bavaria-Czech" "male" "adult" "spring" 9 12.6 28 3 2011
0.416666666666667 "night" 0.5 "Kika" "Bavaria-Czech" "male" "adult" "spring" 10 12.6666666666667 29 3 2011
0.916666666666667 "night" 0.5 "Kika" "Bavaria-Czech" "male" "adult" "spring" 11 12.7166666666667 30 3 2011
0 "night" 0.5 "Kika" "Bavaria-Czech" "male" "adult" "spring" 12 12.7833333333333 31 3 2011
0 "night" 0.5 "Kika" "Bavaria-Czech" "male" "adult" "spring" 13 12.8333333333333 1 4 2011
0.545454545454545 "night" 0.5 "Kika" "Bavaria-Czech" "male" "adult" "spring" 14 12.9 2 4 2011
0.25 "night" 0.5 "Kika" "Bavaria-Czech" "male" "adult" "spring" 15 12.95 3 4 2011
0.727272727272727 "night" 0.5 "Kika" "Bavaria-Czech" "male" "adult" "spring" -14 13.0333333333333 4 4 2011
0.833333333333333 "night" 0.5 "Kika" "Bavaria-Czech" "male" "adult" "spring" -13 13.0833333333333 5 4 2011
0.0909090909090909 "night" 0.5 "Kika" "Bavaria-Czech" "male" "adult" "spring" -12 13.15 6 4 2011
0.583333333333333 "night" 0.5 "Kika" "Bavaria-Czech" "male" "adult" "spring" -11 13.2 7 4 2011
1 "night" 0.5 "Kika" "Bavaria-Czech" "male" "adult" "spring" -10 13.2666666666667 8 4 2011
1 "night" 0.5 "Kika" "Bavaria-Czech" "male" "adult" "spring" -9 13.3166666666667 9 4 2011
0.166666666666667 "night" 0.5 "Kika" "Bavaria-Czech" "male" "adult" "spring" -8 13.3833333333333 10 4 2011
0 "night" 0.5 "Kika" "Bavaria-Czech" "male" "adult" "spring" -7 13.4333333333333 11 4 2011
0.0833333333333333 "night" 0.5 "Kika" "Bavaria-Czech" "male" "adult" "spring" -6 13.5 12 4 2011
0.636363636363636 "night" 0.5 "Kika" "Bavaria-Czech" "male" "adult" "spring" -5 13.55 13 4 2011
0.666666666666667 "night" 0.5 "Kika" "Bavaria-Czech" "male" "adult" "spring" -4 13.6166666666667 14 4 2011
0 "night" 0.5 "Kika" "Bavaria-Czech" "male" "adult" "spring" -3 13.6666666666667 15 4 2011
0.833333333333333 "night" 0.5 "Kika" "Bavaria-Czech" "male" "adult" "spring" -2 13.7333333333333 16 4 2011
0.0909090909090909 "night" 0.5 "Kika" "Bavaria-Czech" "male" "adult" "spring" -1 13.7833333333333 17 4 2011
0.833333333333333 "night" 0.5 "Kika" "Bavaria-Czech" "male" "adult" "spring" 0 13.85 18 4 2011
0.0833333333333333 "night" 0.5 "Kika" "Bavaria-Czech" "male" "adult" "spring" 1 13.9 19 4 2011
0.0833333333333333 "night" 0.5 "Kika" "Bavaria-Czech" "male" "adult" "spring" 2 13.9666666666667 20 4 2011
0 "night" 0.5 "Kika" "Bavaria-Czech" "male" "adult" "spring" 3 14.0166666666667 21 4 2011
0.166666666666667 "night" 0.5 "Kika" "Bavaria-Czech" "male" "adult" "spring" 4 14.0833333333333 22 4 2011
0.333333333333333 "night" 0.5 "Kika" "Bavaria-Czech" "male" "adult" "spring" 5 14.1166666666667 23 4 2011
0.833333333333333 "night" 0.5 "Kika" "Bavaria-Czech" "male" "adult" "spring" 6 14.1833333333333 24 4 2011
0.1 "night" 0.5 "Kika" "Bavaria-Czech" "male" "adult" "spring" 7 14.2333333333333 25 4 2011
0.272727272727273 "night" 0.5 "Kika" "Bavaria-Czech" "male" "adult" "spring" 8 14.3 26 4 2011
0.916666666666667 "night" 0.5 "Kika" "Bavaria-Czech" "male" "adult" "spring" 9 14.35 27 4 2011
0.0833333333333333 "night" 0.5 "Kika" "Bavaria-Czech" "male" "adult" "spring" 10 14.4166666666667 28 4 2011
0 "night" 0.5 "Kika" "Bavaria-Czech" "male" "adult" "spring" 11 14.45 29 4 2011
0.833333333333333 "night" 0.5 "Kika" "Bavaria-Czech" "male" "adult" "spring" 12 14.5166666666667 30 4 2011
0.5 "night" 0.5 "Kika" "Bavaria-Czech" "male" "adult" "spring" 13 14.5666666666667 1 5 2011
0.0833333333333333 "night" 0.5 "Kika" "Bavaria-Czech" "male" "adult" "spring" 14 14.6333333333333 2 5 2011
0 "night" 0.5 "Kika" "Bavaria-Czech" "male" "adult" "spring" -14 14.6666666666667 3 5 2011
0.916666666666667 "night" 0.5 "Kika" "Bavaria-Czech" "male" "adult" "spring" -13 14.7333333333333 4 5 2011
0.5 "night" 0.5 "Kika" "Bavaria-Czech" "male" "adult" "spring" -12 14.7833333333333 5 5 2011
0.916666666666667 "night" 0.5 "Kika" "Bavaria-Czech" "male" "adult" "spring" -11 14.8166666666667 6 5 2011
1 "night" 0.5 "Kika" "Bavaria-Czech" "male" "adult" "spring" -10 14.8833333333333 7 5 2011
1 "night" 0.5 "Kika" "Bavaria-Czech" "male" "adult" "spring" -9 14.9166666666667 8 5 2011
0.0833333333333333 "night" 0.5 "Kika" "Bavaria-Czech" "male" "adult" "spring" -8 14.9833333333333 9 5 2011
0.833333333333333 "night" 0.5 "Kika" "Bavaria-Czech" "male" "adult" "spring" -7 15.0166666666667 10 5 2011
0.416666666666667 "night" 0.5 "Kika" "Bavaria-Czech" "male" "adult" "spring" -6 15.0833333333333 11 5 2011
0.5 "night" 0.5 "Kika" "Bavaria-Czech" "male" "adult" "spring" -5 15.1166666666667 12 5 2011
0.916666666666667 "night" 0.5 "Kika" "Bavaria-Czech" "male" "adult" "spring" -4 15.1666666666667 13 5 2011
1 "night" 0.5 "Kika" "Bavaria-Czech" "male" "adult" "spring" -3 15.2166666666667 14 5 2011
0.916666666666667 "night" 0.5 "Kika" "Bavaria-Czech" "male" "adult" "spring" -2 15.2666666666667 15 5 2011
1 "night" 0.5 "Kika" "Bavaria-Czech" "male" "adult" "spring" -1 15.3 16 5 2011
0 "night" 0.5 "Kika" "Bavaria-Czech" "male" "adult" "spring" 0 15.35 17 5 2011
0 "night" 0.5 "Kika" "Bavaria-Czech" "male" "adult" "spring" 1 15.3833333333333 18 5 2011
0.166666666666667 "night" 0.5 "Kika" "Bavaria-Czech" "male" "adult" "spring" 2 15.4333333333333 19 5 2011
0.545454545454545 "night" 0.5 "Kika" "Bavaria-Czech" "male" "adult" "spring" 3 15.4833333333333 20 5 2011
0.916666666666667 "night" 0.5 "Kika" "Bavaria-Czech" "male" "adult" "spring" 4 15.5166666666667 21 5 2011
1 "night" 0.5 "Kika" "Bavaria-Czech" "male" "adult" "spring" 5 15.55 22 5 2011
0.25 "night" 0.5 "Kika" "Bavaria-Czech" "male" "adult" "spring" 6 15.5833333333333 23 5 2011
0.0909090909090909 "night" 0.5 "Kika" "Bavaria-Czech" "male" "adult" "spring" 7 15.6333333333333 24 5 2011
0 "night" 0.5 "Kika" "Bavaria-Czech" "male" "adult" "spring" 8 15.6666666666667 25 5 2011
0.0833333333333333 "night" 0.5 "Kika" "Bavaria-Czech" "male" "adult" "spring" 9 15.7 26 5 2011
0.666666666666667 "night" 0.5 "Kika" "Bavaria-Czech" "male" "adult" "spring" 10 15.7333333333333 27 5 2011
0.272727272727273 "night" 0.5 "Kika" "Bavaria-Czech" "male" "adult" "spring" 11 15.7666666666667 28 5 2011
0.916666666666667 "night" 0.5 "Kika" "Bavaria-Czech" "male" "adult" "spring" 12 15.8 29 5 2011
1 "night" 0.5 "Kika" "Bavaria-Czech" "male" "adult" "spring" 13 15.8333333333333 30 5 2011
0.0833333333333333 "night" 0.5 "Kika" "Bavaria-Czech" "male" "adult" "spring" 14 15.8666666666667 31 5 2011
0.909090909090909 "night" 0.5 "Kika" "Bavaria-Czech" "male" "adult" "spring" -14 15.8833333333333 1 6 2011
0.0833333333333333 "night" 0.5 "Kika" "Bavaria-Czech" "male" "adult" "spring" -13 15.9166666666667 2 6 2011
0.916666666666667 "night" 0.5 "Kika" "Bavaria-Czech" "male" "adult" "spring" -12 15.95 3 6 2011
0 "night" 0.5 "Kika" "Bavaria-Czech" "male" "adult" "spring" -11 15.9666666666667 4 6 2011
0.909090909090909 "night" 0.5 "Kika" "Bavaria-Czech" "male" "adult" "spring" -10 16 5 6 2011
0.583333333333333 "night" 0.5 "Kika" "Bavaria-Czech" "male" "adult" "spring" -9 16.0166666666667 6 6 2011
0.416666666666667 "night" 0.5 "Kika" "Bavaria-Czech" "male" "adult" "spring" -8 16.05 7 6 2011
0 "night" 0.5 "Kika" "Bavaria-Czech" "male" "adult" "spring" -7 16.0666666666667 8 6 2011
0.818181818181818 "night" 0.5 "Kika" "Bavaria-Czech" "male" "adult" "spring" -6 16.0833333333333 9 6 2011
0.833333333333333 "night" 0.5 "Kika" "Bavaria-Czech" "male" "adult" "spring" -5 16.1 10 6 2011
1 "night" 0.5 "Kika" "Bavaria-Czech" "male" "adult" "spring" -4 16.1166666666667 11 6 2011
0.916666666666667 "night" 0.5 "Kika" "Bavaria-Czech" "male" "adult" "spring" -3 16.1333333333333 12 6 2011
1 "night" 0.5 "Kika" "Bavaria-Czech" "male" "adult" "spring" -2 16.15 13 6 2011
0.833333333333333 "night" 0.5 "Kika" "Bavaria-Czech" "male" "adult" "spring" -1 16.15 14 6 2011
0.916666666666667 "night" 0.5 "Kika" "Bavaria-Czech" "male" "adult" "spring" 0 16.1666666666667 15 6 2011
0.5 "night" 0.5 "Kika" "Bavaria-Czech" "male" "adult" "spring" 1 16.1666666666667 16 6 2011
0.25 "night" 0.5 "Kika" "Bavaria-Czech" "male" "adult" "spring" 2 16.1833333333333 17 6 2011
0.833333333333333 "night" 0.5 "Kika" "Bavaria-Czech" "male" "adult" "spring" 3 16.1833333333333 18 6 2011
0.166666666666667 "night" 0.5 "Kika" "Bavaria-Czech" "male" "adult" "spring" 4 16.2 19 6 2011
0.583333333333333 "night" 0.5 "Kika" "Bavaria-Czech" "male" "adult" "spring" 5 16.2 20 6 2011
1 "night" 0.5 "Kika" "Bavaria-Czech" "male" "adult" "summer" 6 16.2 21 6 2011
0.166666666666667 "night" 0.5 "Kika" "Bavaria-Czech" "male" "adult" "summer" 7 16.2 22 6 2011
0 "night" 0.5 "Kika" "Bavaria-Czech" "male" "adult" "summer" 8 16.1833333333333 23 6 2011
0.0833333333333333 "night" 0.5 "Kika" "Bavaria-Czech" "male" "adult" "summer" 9 16.2 24 6 2011
0.916666666666667 "night" 0.5 "Kika" "Bavaria-Czech" "male" "adult" "summer" 10 16.2 25 6 2011
0.75 "night" 0.5 "Kika" "Bavaria-Czech" "male" "adult" "summer" 11 16.1833333333333 26 6 2011
0.0833333333333333 "night" 0.5 "Kika" "Bavaria-Czech" "male" "adult" "summer" 12 16.1833333333333 27 6 2011
0.333333333333333 "night" 0.5 "Kika" "Bavaria-Czech" "male" "adult" "summer" 13 16.1833333333333 28 6 2011
0.166666666666667 "night" 0.5 "Kika" "Bavaria-Czech" "male" "adult" "summer" 14 16.15 29 6 2011
0.833333333333333 "night" 0.5 "Kika" "Bavaria-Czech" "male" "adult" "summer" 15 16.15 30 6 2011
0.1 "night" 0.5 "Kika" "Bavaria-Czech" "male" "adult" "summer" -14 16.1333333333333 1 7 2011
0.75 "night" 0.5 "Kika" "Bavaria-Czech" "male" "adult" "summer" -13 16.1166666666667 2 7 2011
0.181818181818182 "night" 0.5 "Kika" "Bavaria-Czech" "male" "adult" "summer" -12 16.1 3 7 2011
0.636363636363636 "night" 0.5 "Kika" "Bavaria-Czech" "male" "adult" "summer" -11 16.0833333333333 4 7 2011
0.916666666666667 "night" 0.5 "Kika" "Bavaria-Czech" "male" "adult" "summer" -10 16.0666666666667 5 7 2011
0.166666666666667 "night" 0.5 "Kika" "Bavaria-Czech" "male" "adult" "summer" -9 16.05 6 7 2011
0.666666666666667 "night" 0.5 "Kika" "Bavaria-Czech" "male" "adult" "summer" -8 16.0333333333333 7 7 2011
1 "night" 0.5 "Kika" "Bavaria-Czech" "male" "adult" "summer" -7 16 8 7 2011
0.25 "night" 0.5 "Kika" "Bavaria-Czech" "male" "adult" "summer" -6 15.9833333333333 9 7 2011
0.0833333333333333 "night" 0.5 "Kika" "Bavaria-Czech" "male" "adult" "summer" -5 15.95 10 7 2011
0.583333333333333 "night" 0.5 "Kika" "Bavaria-Czech" "male" "adult" "summer" -4 15.9166666666667 11 7 2011
0.727272727272727 "night" 0.5 "Kika" "Bavaria-Czech" "male" "adult" "summer" -3 15.9 12 7 2011
0.166666666666667 "night" 0.5 "Kika" "Bavaria-Czech" "male" "adult" "summer" -2 15.8666666666667 13 7 2011
1 "night" 0.5 "Kika" "Bavaria-Czech" "male" "adult" "summer" -1 15.8333333333333 14 7 2011
0.25 "night" 0.5 "Kika" "Bavaria-Czech" "male" "adult" "summer" 0 15.8 15 7 2011
0.727272727272727 "night" 0.5 "Kika" "Bavaria-Czech" "male" "adult" "summer" 1 15.7666666666667 16 7 2011
0.75 "night" 0.5 "Kika" "Bavaria-Czech" "male" "adult" "summer" 2 15.75 17 7 2011
1 "night" 0.5 "Kika" "Bavaria-Czech" "male" "adult" "summer" 3 15.7166666666667 18 7 2011
0.416666666666667 "night" 0.5 "Kika" "Bavaria-Czech" "male" "adult" "summer" 4 15.6833333333333 19 7 2011
1 "night" 0.5 "Kika" "Bavaria-Czech" "male" "adult" "summer" 5 15.65 20 7 2011
0.25 "night" 0.5 "Kika" "Bavaria-Czech" "male" "adult" "summer" 6 15.6166666666667 21 7 2011
0.5 "night" 0.5 "Kika" "Bavaria-Czech" "male" "adult" "summer" 7 15.55 22 7 2011
0 "night" 0.5 "Kika" "Bavaria-Czech" "male" "adult" "summer" 8 15.5166666666667 23 7 2011
0.583333333333333 "night" 0.5 "Kika" "Bavaria-Czech" "male" "adult" "summer" 9 15.4833333333333 24 7 2011
0.833333333333333 "night" 0.5 "Kika" "Bavaria-Czech" "male" "adult" "summer" 10 15.45 25 7 2011
0.583333333333333 "night" 0.5 "Kika" "Bavaria-Czech" "male" "adult" "summer" 11 15.4 26 7 2011
0.75 "night" 0.5 "Kika" "Bavaria-Czech" "male" "adult" "summer" 12 15.35 27 7 2011
0.5 "night" 0.5 "Kika" "Bavaria-Czech" "male" "adult" "summer" 13 15.3166666666667 28 7 2011
0.583333333333333 "night" 0.5 "Kika" "Bavaria-Czech" "male" "adult" "summer" 14 15.2833333333333 29 7 2011
0.916666666666667 "night" 0.5 "Kika" "Bavaria-Czech" "male" "adult" "summer" -14 15.2166666666667 30 7 2011
0.333333333333333 "night" 0.5 "Kika" "Bavaria-Czech" "male" "adult" "summer" -13 15.1833333333333 31 7 2011
0.5 "night" 0.5 "Kika" "Bavaria-Czech" "male" "adult" "summer" -12 15.1333333333333 1 8 2011
0.666666666666667 "night" 0.5 "Kika" "Bavaria-Czech" "male" "adult" "summer" -11 15.0833333333333 2 8 2011
0.333333333333333 "night" 0.5 "Kika" "Bavaria-Czech" "male" "adult" "summer" -10 15.0333333333333 3 8 2011
0.25 "night" 0.5 "Kika" "Bavaria-Czech" "male" "adult" "summer" -9 15 4 8 2011
0.666666666666667 "night" 0.5 "Kika" "Bavaria-Czech" "male" "adult" "summer" -8 14.9333333333333 5 8 2011
0.5 "night" 0.5 "Kika" "Bavaria-Czech" "male" "adult" "summer" -7 14.9 6 8 2011
0.363636363636364 "night" 0.5 "Kika" "Bavaria-Czech" "male" "adult" "summer" -6 14.8333333333333 7 8 2011
0.333333333333333 "night" 0.5 "Kika" "Bavaria-Czech" "male" "adult" "summer" -5 14.8 8 8 2011
0.666666666666667 "night" 0.5 "Kika" "Bavaria-Czech" "male" "adult" "summer" -4 14.75 9 8 2011
1 "night" 0.5 "Kika" "Bavaria-Czech" "male" "adult" "summer" -3 14.6833333333333 10 8 2011
0.181818181818182 "night" 0.5 "Kika" "Bavaria-Czech" "male" "adult" "summer" -2 14.6333333333333 11 8 2011
0.833333333333333 "night" 0.5 "Kika" "Bavaria-Czech" "male" "adult" "summer" -1 14.5833333333333 12 8 2011
0.25 "night" 0.5 "Kika" "Bavaria-Czech" "male" "adult" "summer" 0 14.5333333333333 13 8 2011
0.909090909090909 "night" 0.5 "Kika" "Bavaria-Czech" "male" "adult" "summer" 1 14.4833333333333 14 8 2011
0.666666666666667 "night" 0.5 "Kika" "Bavaria-Czech" "male" "adult" "summer" 2 14.4166666666667 15 8 2011
0.333333333333333 "night" 0.5 "Kika" "Bavaria-Czech" "male" "adult" "summer" 3 14.3833333333333 16 8 2011
0.75 "night" 0.5 "Kika" "Bavaria-Czech" "male" "adult" "summer" 4 14.3166666666667 17 8 2011
0.3 "night" 0.5 "Kika" "Bavaria-Czech" "male" "adult" "summer" 5 14.2666666666667 18 8 2011
0.166666666666667 "night" 0.5 "Kika" "Bavaria-Czech" "male" "adult" "summer" 6 14.2166666666667 19 8 2011
0.833333333333333 "night" 0.5 "Kika" "Bavaria-Czech" "male" "adult" "summer" 7 14.15 20 8 2011
0.75 "night" 0.5 "Kika" "Bavaria-Czech" "male" "adult" "summer" 8 14.1 21 8 2011
0.727272727272727 "night" 0.5 "Kika" "Bavaria-Czech" "male" "adult" "summer" 9 14.0333333333333 22 8 2011
0.25 "night" 0.5 "Kika" "Bavaria-Czech" "male" "adult" "summer" 10 13.9833333333333 23 8 2011
0.833333333333333 "night" 0.5 "Kika" "Bavaria-Czech" "male" "adult" "summer" 11 13.9166666666667 24 8 2011
0.166666666666667 "night" 0.5 "Kika" "Bavaria-Czech" "male" "adult" "summer" 12 13.8833333333333 25 8 2011
0 "night" 0.5 "Kika" "Bavaria-Czech" "male" "adult" "summer" 13 13.8333333333333 26 8 2011
0.666666666666667 "night" 0.5 "Kika" "Bavaria-Czech" "male" "adult" "summer" 14 13.7666666666667 27 8 2011
1 "night" 0.5 "Kika" "Bavaria-Czech" "male" "adult" "summer" 15 13.7166666666667 28 8 2011
0.25 "night" 0.5 "Kika" "Bavaria-Czech" "male" "adult" "summer" -14 13.65 29 8 2011
0.0909090909090909 "night" 0.5 "Kika" "Bavaria-Czech" "male" "adult" "summer" -13 13.6 30 8 2011
0 "night" 0.5 "Kika" "Bavaria-Czech" "male" "adult" "summer" -12 13.55 31 8 2011
0.833333333333333 "night" 0.5 "Kika" "Bavaria-Czech" "male" "adult" "summer" -11 13.4666666666667 1 9 2011
0.666666666666667 "night" 0.5 "Kika" "Bavaria-Czech" "male" "adult" "summer" -10 13.4166666666667 2 9 2011
0.166666666666667 "night" 0.5 "Kika" "Bavaria-Czech" "male" "adult" "summer" -9 13.35 3 9 2011
0 "night" 0.5 "Kika" "Bavaria-Czech" "male" "adult" "summer" -8 13.3 4 9 2011
0.909090909090909 "night" 0.5 "Kika" "Bavaria-Czech" "male" "adult" "summer" -7 13.2333333333333 5 9 2011
0.583333333333333 "night" 0.5 "Kika" "Bavaria-Czech" "male" "adult" "summer" -6 13.1833333333333 6 9 2011
0.75 "night" 0.5 "Kika" "Bavaria-Czech" "male" "adult" "summer" -5 13.1333333333333 7 9 2011
0.833333333333333 "night" 0.5 "Kika" "Bavaria-Czech" "male" "adult" "summer" -4 13.0666666666667 8 9 2011
1 "night" 0.5 "Kika" "Bavaria-Czech" "male" "adult" "summer" -3 13.0166666666667 9 9 2011
1 "night" 0.5 "Kika" "Bavaria-Czech" "male" "adult" "summer" -2 12.95 10 9 2011
0.666666666666667 "night" 0.5 "Kika" "Bavaria-Czech" "male" "adult" "summer" -1 12.9 11 9 2011
0.0833333333333333 "night" 0.5 "Kika" "Bavaria-Czech" "male" "adult" "summer" 0 12.8166666666667 12 9 2011
0.5 "night" 0.5 "Kika" "Bavaria-Czech" "male" "adult" "summer" 1 12.7666666666667 13 9 2011
0.916666666666667 "night" 0.5 "Kika" "Bavaria-Czech" "male" "adult" "summer" 2 12.7166666666667 14 9 2011
0.166666666666667 "night" 0.5 "Kubicka" "Bavaria-Czech" "female" "adult" "spring" 4 12.95 3 4 2010
0.545454545454545 "night" 0.5 "Kubicka" "Bavaria-Czech" "female" "adult" "spring" 5 13.0333333333333 4 4 2010
0.416666666666667 "night" 0.5 "Kubicka" "Bavaria-Czech" "female" "adult" "spring" 6 13.0833333333333 5 4 2010
0.75 "night" 0.5 "Kubicka" "Bavaria-Czech" "female" "adult" "spring" 7 13.15 6 4 2010
0.166666666666667 "night" 0.5 "Kubicka" "Bavaria-Czech" "female" "adult" "spring" 8 13.2 7 4 2010
0 "night" 0.5 "Kubicka" "Bavaria-Czech" "female" "adult" "spring" 9 13.2666666666667 8 4 2010
0.166666666666667 "night" 0.5 "Kubicka" "Bavaria-Czech" "female" "adult" "spring" 10 13.3166666666667 9 4 2010
0 "night" 0.5 "Kubicka" "Bavaria-Czech" "female" "adult" "spring" 11 13.3833333333333 10 4 2010
0.25 "night" 0.5 "Kubicka" "Bavaria-Czech" "female" "adult" "spring" 12 13.4333333333333 11 4 2010
0 "night" 0.5 "Kubicka" "Bavaria-Czech" "female" "adult" "spring" 13 13.5 12 4 2010
0.583333333333333 "night" 0.5 "Kubicka" "Bavaria-Czech" "female" "adult" "spring" 14 13.55 13 4 2010
0 "night" 0.5 "Kubicka" "Bavaria-Czech" "female" "adult" "spring" -14 13.6166666666667 14 4 2010
0.166666666666667 "night" 0.5 "Kubicka" "Bavaria-Czech" "female" "adult" "spring" -13 13.6666666666667 15 4 2010
0.75 "night" 0.5 "Kubicka" "Bavaria-Czech" "female" "adult" "spring" -12 13.7333333333333 16 4 2010
0.75 "night" 0.5 "Kubicka" "Bavaria-Czech" "female" "adult" "spring" -11 13.7833333333333 17 4 2010
0.916666666666667 "night" 0.5 "Kubicka" "Bavaria-Czech" "female" "adult" "spring" -10 13.85 18 4 2010
0.5 "night" 0.5 "Kubicka" "Bavaria-Czech" "female" "adult" "spring" -9 13.9 19 4 2010
0.916666666666667 "night" 0.5 "Kubicka" "Bavaria-Czech" "female" "adult" "spring" -8 13.9666666666667 20 4 2010
0.166666666666667 "night" 0.5 "Kubicka" "Bavaria-Czech" "female" "adult" "spring" -7 14.0166666666667 21 4 2010
0.0833333333333333 "night" 0.5 "Kubicka" "Bavaria-Czech" "female" "adult" "spring" -6 14.0833333333333 22 4 2010
0.916666666666667 "night" 0.5 "Kubicka" "Bavaria-Czech" "female" "adult" "spring" -5 14.1166666666667 23 4 2010
0.166666666666667 "night" 0.5 "Kubicka" "Bavaria-Czech" "female" "adult" "spring" -4 14.1833333333333 24 4 2010
0 "night" 0.5 "Kubicka" "Bavaria-Czech" "female" "adult" "spring" -3 14.2333333333333 25 4 2010
0.9 "night" 0.5 "Kubicka" "Bavaria-Czech" "female" "adult" "spring" -2 14.3 26 4 2010
0.666666666666667 "night" 0.5 "Kubicka" "Bavaria-Czech" "female" "adult" "spring" -1 14.35 27 4 2010
0.0833333333333333 "night" 0.5 "Kubicka" "Bavaria-Czech" "female" "adult" "spring" 0 14.4166666666667 28 4 2010
0 "night" 0.5 "Kubicka" "Bavaria-Czech" "female" "adult" "spring" 1 14.45 29 4 2010
0.416666666666667 "night" 0.5 "Kubicka" "Bavaria-Czech" "female" "adult" "spring" 2 14.5166666666667 30 4 2010
0.166666666666667 "night" 0.5 "Kubicka" "Bavaria-Czech" "female" "adult" "spring" 3 14.5666666666667 1 5 2010
0.5 "night" 0.5 "Kubicka" "Bavaria-Czech" "female" "adult" "spring" 4 14.6333333333333 2 5 2010
1 "night" 0.5 "Kubicka" "Bavaria-Czech" "female" "adult" "spring" 5 14.6666666666667 3 5 2010
0.916666666666667 "night" 0.5 "Kubicka" "Bavaria-Czech" "female" "adult" "spring" 6 14.7333333333333 4 5 2010
0.25 "night" 0.5 "Kubicka" "Bavaria-Czech" "female" "adult" "spring" 7 14.7833333333333 5 5 2010
0.333333333333333 "night" 0.5 "Kubicka" "Bavaria-Czech" "female" "adult" "spring" 8 14.8166666666667 6 5 2010
0.0909090909090909 "night" 0.5 "Kubicka" "Bavaria-Czech" "female" "adult" "spring" 9 14.8833333333333 7 5 2010
0 "night" 0.5 "Kubicka" "Bavaria-Czech" "female" "adult" "spring" 10 14.9166666666667 8 5 2010
0.727272727272727 "night" 0.5 "Kubicka" "Bavaria-Czech" "female" "adult" "spring" 11 14.9833333333333 9 5 2010
0.916666666666667 "night" 0.5 "Kubicka" "Bavaria-Czech" "female" "adult" "spring" 12 15.0166666666667 10 5 2010
1 "night" 0.5 "Kubicka" "Bavaria-Czech" "female" "adult" "spring" 13 15.0833333333333 11 5 2010
1 "night" 0.5 "Kubicka" "Bavaria-Czech" "female" "adult" "spring" 14 15.1166666666667 12 5 2010
0.166666666666667 "night" 0.5 "Kubicka" "Bavaria-Czech" "female" "adult" "spring" -14 15.1666666666667 13 5 2010
0.166666666666667 "night" 0.5 "Kubicka" "Bavaria-Czech" "female" "adult" "spring" -13 15.2166666666667 14 5 2010
0.333333333333333 "night" 0.5 "Kubicka" "Bavaria-Czech" "female" "adult" "spring" -12 15.2666666666667 15 5 2010
0.916666666666667 "night" 0.5 "Kubicka" "Bavaria-Czech" "female" "adult" "spring" -11 15.3 16 5 2010
0.0833333333333333 "night" 0.5 "Kubicka" "Bavaria-Czech" "female" "adult" "spring" -10 15.35 17 5 2010
0.0833333333333333 "night" 0.5 "Kubicka" "Bavaria-Czech" "female" "adult" "spring" -9 15.3833333333333 18 5 2010
0.916666666666667 "night" 0.5 "Kubicka" "Bavaria-Czech" "female" "adult" "spring" -8 15.4333333333333 19 5 2010
0.583333333333333 "night" 0.5 "Kubicka" "Bavaria-Czech" "female" "adult" "spring" -7 15.4833333333333 20 5 2010
1 "night" 0.5 "Kubicka" "Bavaria-Czech" "female" "adult" "spring" -6 15.5166666666667 21 5 2010
1 "night" 0.5 "Kubicka" "Bavaria-Czech" "female" "adult" "spring" -5 15.55 22 5 2010
1 "night" 0.5 "Kubicka" "Bavaria-Czech" "female" "adult" "spring" -4 15.5833333333333 23 5 2010
0.916666666666667 "night" 0.5 "Kubicka" "Bavaria-Czech" "female" "adult" "spring" -3 15.6333333333333 24 5 2010
1 "night" 0.5 "Kubicka" "Bavaria-Czech" "female" "adult" "spring" -2 15.6666666666667 25 5 2010
0.0909090909090909 "night" 0.5 "Kubicka" "Bavaria-Czech" "female" "adult" "spring" -1 15.7 26 5 2010
0.666666666666667 "night" 0.5 "Kubicka" "Bavaria-Czech" "female" "adult" "spring" 0 15.7333333333333 27 5 2010
0 "night" 0.5 "Kubicka" "Bavaria-Czech" "female" "adult" "spring" 1 15.7666666666667 28 5 2010
0 "night" 0.5 "Kubicka" "Bavaria-Czech" "female" "adult" "spring" 2 15.8 29 5 2010
0.0833333333333333 "night" 0.5 "Kubicka" "Bavaria-Czech" "female" "adult" "spring" 3 15.8333333333333 30 5 2010
0 "night" 0.5 "Kubicka" "Bavaria-Czech" "female" "adult" "spring" 4 15.8666666666667 31 5 2010
0.666666666666667 "night" 0.5 "Kubicka" "Bavaria-Czech" "female" "adult" "spring" 5 15.8833333333333 1 6 2010
0 "night" 0.5 "Kubicka" "Bavaria-Czech" "female" "adult" "spring" 6 15.9166666666667 2 6 2010
0 "night" 0.5 "Kubicka" "Bavaria-Czech" "female" "adult" "spring" 7 15.95 3 6 2010
0 "night" 0.5 "Kubicka" "Bavaria-Czech" "female" "adult" "spring" 8 15.9666666666667 4 6 2010
0 "night" 0.5 "Kubicka" "Bavaria-Czech" "female" "adult" "spring" 9 16 5 6 2010
0 "night" 0.5 "Kubicka" "Bavaria-Czech" "female" "adult" "spring" 10 16.0166666666667 6 6 2010
0 "night" 0.5 "Kubicka" "Bavaria-Czech" "female" "adult" "spring" 11 16.05 7 6 2010
0 "night" 0.5 "Kubicka" "Bavaria-Czech" "female" "adult" "spring" 12 16.0666666666667 8 6 2010
0.0833333333333333 "night" 0.5 "Kubicka" "Bavaria-Czech" "female" "adult" "spring" 13 16.0833333333333 9 6 2010
0.333333333333333 "night" 0.5 "Kubicka" "Bavaria-Czech" "female" "adult" "spring" 14 16.1 10 6 2010
0.5 "night" 0.5 "Kubicka" "Bavaria-Czech" "female" "adult" "spring" 15 16.1166666666667 11 6 2010
0.583333333333333 "night" 0.5 "Kubicka" "Bavaria-Czech" "female" "adult" "spring" -14 16.1333333333333 12 6 2010
0.0833333333333333 "night" 0.5 "Kubicka" "Bavaria-Czech" "female" "adult" "spring" -13 16.15 13 6 2010
0 "night" 0.5 "Kubicka" "Bavaria-Czech" "female" "adult" "spring" -12 16.15 14 6 2010
0 "night" 0.5 "Kubicka" "Bavaria-Czech" "female" "adult" "spring" -11 16.1666666666667 15 6 2010
0.166666666666667 "night" 0.5 "Kubicka" "Bavaria-Czech" "female" "adult" "spring" -10 16.1666666666667 16 6 2010
0.5 "night" 0.5 "Kubicka" "Bavaria-Czech" "female" "adult" "spring" -9 16.1833333333333 17 6 2010
1 "night" 0.5 "Kubicka" "Bavaria-Czech" "female" "adult" "spring" -8 16.1833333333333 18 6 2010
0.0833333333333333 "night" 0.5 "Kubicka" "Bavaria-Czech" "female" "adult" "spring" -7 16.2 19 6 2010
0 "night" 0.5 "Kubicka" "Bavaria-Czech" "female" "adult" "spring" -6 16.2 20 6 2010
0.25 "night" 0.5 "Kubicka" "Bavaria-Czech" "female" "adult" "summer" -5 16.2 21 6 2010
0.25 "night" 0.5 "Kubicka" "Bavaria-Czech" "female" "adult" "summer" -4 16.2 22 6 2010
0.166666666666667 "night" 0.5 "Kubicka" "Bavaria-Czech" "female" "adult" "summer" -3 16.1833333333333 23 6 2010
0.25 "night" 0.5 "Kubicka" "Bavaria-Czech" "female" "adult" "summer" -2 16.2 24 6 2010
0.75 "night" 0.5 "Kubicka" "Bavaria-Czech" "female" "adult" "summer" -1 16.2 25 6 2010
0.5 "night" 0.5 "Kubicka" "Bavaria-Czech" "female" "adult" "summer" 0 16.1833333333333 26 6 2010
0 "night" 0.5 "Kubicka" "Bavaria-Czech" "female" "adult" "summer" 1 16.1833333333333 27 6 2010
0 "night" 0.5 "Kubicka" "Bavaria-Czech" "female" "adult" "summer" 2 16.1833333333333 28 6 2010
0.833333333333333 "night" 0.5 "Kubicka" "Bavaria-Czech" "female" "adult" "summer" 3 16.15 29 6 2010
0.75 "night" 0.5 "Kubicka" "Bavaria-Czech" "female" "adult" "summer" 4 16.15 30 6 2010
0.909090909090909 "night" 0.5 "Kubicka" "Bavaria-Czech" "female" "adult" "summer" 5 16.1333333333333 1 7 2010
0.25 "night" 0.5 "Kubicka" "Bavaria-Czech" "female" "adult" "summer" 6 16.1166666666667 2 7 2010
0 "night" 0.5 "Kubicka" "Bavaria-Czech" "female" "adult" "summer" 7 16.1 3 7 2010
0 "night" 0.5 "Kubicka" "Bavaria-Czech" "female" "adult" "summer" 8 16.0833333333333 4 7 2010
0.166666666666667 "night" 0.5 "Kubicka" "Bavaria-Czech" "female" "adult" "summer" 9 16.0666666666667 5 7 2010
0.416666666666667 "night" 0.5 "Kubicka" "Bavaria-Czech" "female" "adult" "summer" 10 16.05 6 7 2010
0.583333333333333 "night" 0.5 "Kubicka" "Bavaria-Czech" "female" "adult" "summer" 11 16.0333333333333 7 7 2010
0.25 "night" 0.5 "Kubicka" "Bavaria-Czech" "female" "adult" "summer" 12 16 8 7 2010
0.0833333333333333 "night" 0.5 "Kubicka" "Bavaria-Czech" "female" "adult" "summer" 13 15.9833333333333 9 7 2010
0 "night" 0.5 "Kubicka" "Bavaria-Czech" "female" "adult" "summer" 14 15.95 10 7 2010
0.5 "night" 0.5 "Kubicka" "Bavaria-Czech" "female" "adult" "summer" 15 15.9166666666667 11 7 2010
0.5 "night" 0.5 "Kubicka" "Bavaria-Czech" "female" "adult" "summer" -14 15.9 12 7 2010
0.166666666666667 "night" 0.5 "Kubicka" "Bavaria-Czech" "female" "adult" "summer" -13 15.8666666666667 13 7 2010
0 "night" 0.5 "Kubicka" "Bavaria-Czech" "female" "adult" "summer" -12 15.8333333333333 14 7 2010
0.5 "night" 0.5 "Kubicka" "Bavaria-Czech" "female" "adult" "summer" -11 15.8 15 7 2010
0 "night" 0.5 "Kubicka" "Bavaria-Czech" "female" "adult" "summer" -10 15.7666666666667 16 7 2010
0.75 "night" 0.5 "Kubicka" "Bavaria-Czech" "female" "adult" "summer" -9 15.75 17 7 2010
0.5 "night" 0.5 "Kubicka" "Bavaria-Czech" "female" "adult" "summer" -8 15.7166666666667 18 7 2010
0.5 "night" 0.5 "Kubicka" "Bavaria-Czech" "female" "adult" "summer" -7 15.6833333333333 19 7 2010
0.666666666666667 "night" 0.5 "Kubicka" "Bavaria-Czech" "female" "adult" "summer" -6 15.65 20 7 2010
0.583333333333333 "night" 0.5 "Kubicka" "Bavaria-Czech" "female" "adult" "summer" -5 15.6166666666667 21 7 2010
0.538461538461538 "night" 0.5 "Kubicka" "Bavaria-Czech" "female" "adult" "summer" -4 15.55 22 7 2010
0.166666666666667 "night" 0.5 "Kubicka" "Bavaria-Czech" "female" "adult" "summer" -3 15.5166666666667 23 7 2010
0.666666666666667 "night" 0.5 "Kubicka" "Bavaria-Czech" "female" "adult" "summer" -2 15.4833333333333 24 7 2010
0.75 "night" 0.5 "Kubicka" "Bavaria-Czech" "female" "adult" "summer" -1 15.45 25 7 2010
1 "night" 0.5 "Kubicka" "Bavaria-Czech" "female" "adult" "summer" 0 15.4 26 7 2010
0.25 "night" 0.5 "Kubicka" "Bavaria-Czech" "female" "adult" "summer" 1 15.35 27 7 2010
0.75 "night" 0.5 "Kubicka" "Bavaria-Czech" "female" "adult" "summer" 2 15.3166666666667 28 7 2010
0.25 "night" 0.5 "Kubicka" "Bavaria-Czech" "female" "adult" "summer" 3 15.2833333333333 29 7 2010
0.166666666666667 "night" 0.5 "Kubicka" "Bavaria-Czech" "female" "adult" "summer" 4 15.2166666666667 30 7 2010
0.25 "night" 0.5 "Kubicka" "Bavaria-Czech" "female" "adult" "summer" 5 15.1833333333333 31 7 2010
0.416666666666667 "night" 0.5 "Kubicka" "Bavaria-Czech" "female" "adult" "summer" 6 15.1333333333333 1 8 2010
1 "night" 0.5 "Kubicka" "Bavaria-Czech" "female" "adult" "summer" 7 15.0833333333333 2 8 2010
0.0833333333333333 "night" 0.5 "Kubicka" "Bavaria-Czech" "female" "adult" "summer" 8 15.0333333333333 3 8 2010
0.416666666666667 "night" 0.5 "Kubicka" "Bavaria-Czech" "female" "adult" "summer" 9 15 4 8 2010
0.583333333333333 "night" 0.5 "Kubicka" "Bavaria-Czech" "female" "adult" "summer" 10 14.9333333333333 5 8 2010
0.25 "night" 0.5 "Kubicka" "Bavaria-Czech" "female" "adult" "summer" 11 14.9 6 8 2010
0.75 "night" 0.5 "Kubicka" "Bavaria-Czech" "female" "adult" "summer" 12 14.8333333333333 7 8 2010
0.25 "night" 0.5 "Kubicka" "Bavaria-Czech" "female" "adult" "summer" 13 14.8 8 8 2010
0.166666666666667 "night" 0.5 "Kubicka" "Bavaria-Czech" "female" "adult" "summer" 14 14.75 9 8 2010
0 "night" 0.5 "Kubicka" "Bavaria-Czech" "female" "adult" "summer" -14 14.6833333333333 10 8 2010
0.333333333333333 "night" 0.5 "Kubicka" "Bavaria-Czech" "female" "adult" "summer" -13 14.6333333333333 11 8 2010
0 "night" 0.5 "Kubicka" "Bavaria-Czech" "female" "adult" "summer" -12 14.5833333333333 12 8 2010
0 "night" 0.5 "Kubicka" "Bavaria-Czech" "female" "adult" "summer" -11 14.5333333333333 13 8 2010
0 "night" 0.5 "Kubicka" "Bavaria-Czech" "female" "adult" "summer" -10 14.4833333333333 14 8 2010
0.75 "night" 0.5 "Kubicka" "Bavaria-Czech" "female" "adult" "summer" -9 14.4166666666667 15 8 2010
0.333333333333333 "night" 0.5 "Kubicka" "Bavaria-Czech" "female" "adult" "summer" -8 14.3833333333333 16 8 2010
0 "night" 0.5 "Kubicka" "Bavaria-Czech" "female" "adult" "summer" -7 14.3166666666667 17 8 2010
0 "night" 0.5 "Kubicka" "Bavaria-Czech" "female" "adult" "summer" -6 14.2666666666667 18 8 2010
0.25 "night" 0.5 "Kubicka" "Bavaria-Czech" "female" "adult" "summer" -5 14.2166666666667 19 8 2010
0.833333333333333 "night" 0.5 "Kubicka" "Bavaria-Czech" "female" "adult" "summer" -4 14.15 20 8 2010
0 "night" 0.5 "Kubicka" "Bavaria-Czech" "female" "adult" "summer" -3 14.1 21 8 2010
0.333333333333333 "night" 0.5 "Kubicka" "Bavaria-Czech" "female" "adult" "summer" -2 14.0333333333333 22 8 2010
1 "night" 0.5 "Kubicka" "Bavaria-Czech" "female" "adult" "summer" -1 13.9833333333333 23 8 2010
0 "night" 0.5 "Kubicka" "Bavaria-Czech" "female" "adult" "summer" 0 13.9166666666667 24 8 2010
0.416666666666667 "night" 0.5 "Kubicka" "Bavaria-Czech" "female" "adult" "summer" 1 13.8833333333333 25 8 2010
0.416666666666667 "night" 0.5 "Kubicka" "Bavaria-Czech" "female" "adult" "summer" 2 13.8333333333333 26 8 2010
0.916666666666667 "night" 0.5 "Kubicka" "Bavaria-Czech" "female" "adult" "summer" 3 13.7666666666667 27 8 2010
0.25 "night" 0.5 "Kubicka" "Bavaria-Czech" "female" "adult" "summer" 4 13.7166666666667 28 8 2010
0.666666666666667 "night" 0.5 "Kubicka" "Bavaria-Czech" "female" "adult" "summer" 5 13.65 29 8 2010
1 "night" 0.5 "Kubicka" "Bavaria-Czech" "female" "adult" "summer" 6 13.6 30 8 2010
0.166666666666667 "night" 0.5 "Kubicka" "Bavaria-Czech" "female" "adult" "summer" 7 13.55 31 8 2010
0.5 "night" 0.5 "Kubicka" "Bavaria-Czech" "female" "adult" "summer" 8 13.4666666666667 1 9 2010
0.25 "night" 0.5 "Kubicka" "Bavaria-Czech" "female" "adult" "summer" 9 13.4166666666667 2 9 2010
0 "night" 0.5 "Kubicka" "Bavaria-Czech" "female" "adult" "summer" 10 13.35 3 9 2010
0 "night" 0.5 "Kubicka" "Bavaria-Czech" "female" "adult" "summer" 11 13.3 4 9 2010
0.0909090909090909 "night" 0.5 "Kubicka" "Bavaria-Czech" "female" "adult" "summer" 12 13.2333333333333 5 9 2010
0.833333333333333 "night" 0.5 "Kubicka" "Bavaria-Czech" "female" "adult" "summer" 13 13.1833333333333 6 9 2010
0.666666666666667 "night" 0.5 "Kubicka" "Bavaria-Czech" "female" "adult" "summer" 14 13.1333333333333 7 9 2010
0.25 "night" 0.5 "Kubicka" "Bavaria-Czech" "female" "adult" "summer" 15 13.0666666666667 8 9 2010
0 "night" 0.5 "Kubicka" "Bavaria-Czech" "female" "adult" "summer" -14 13.0166666666667 9 9 2010
0.416666666666667 "night" 0.5 "Kubicka" "Bavaria-Czech" "female" "adult" "summer" -13 12.95 10 9 2010
0.0833333333333333 "night" 0.5 "Kubicka" "Bavaria-Czech" "female" "adult" "summer" -12 12.9 11 9 2010
0.916666666666667 "night" 0.5 "Kubicka" "Bavaria-Czech" "female" "adult" "summer" -11 12.8166666666667 12 9 2010
0.916666666666667 "night" 0.5 "Kubicka" "Bavaria-Czech" "female" "adult" "summer" -10 12.7666666666667 13 9 2010
0.416666666666667 "night" 0.5 "Kubicka" "Bavaria-Czech" "female" "adult" "summer" -9 12.7166666666667 14 9 2010
0 "night" 0.5 "Kubicka" "Bavaria-Czech" "female" "adult" "summer" -8 12.65 15 9 2010
0.916666666666667 "night" 0.5 "Kubicka" "Bavaria-Czech" "female" "adult" "summer" -7 12.6 16 9 2010
0.769230769230769 "night" 0.5 "Kubicka" "Bavaria-Czech" "female" "adult" "summer" -6 12.5333333333333 17 9 2010
0.833333333333333 "night" 0.5 "Kubicka" "Bavaria-Czech" "female" "adult" "summer" -5 12.4833333333333 18 9 2010
0.727272727272727 "night" 0.5 "Kubicka" "Bavaria-Czech" "female" "adult" "summer" -4 12.4 19 9 2010
0 "night" 0.5 "Kubicka" "Bavaria-Czech" "female" "adult" "summer" -3 12.35 20 9 2010
0.833333333333333 "night" 0.5 "Kubicka" "Bavaria-Czech" "female" "adult" "summer" -2 12.3 21 9 2010
1 "night" 0.5 "Kubicka" "Bavaria-Czech" "female" "adult" "autumn" -1 12.2333333333333 22 9 2010
0.166666666666667 "night" 0.5 "Kubicka" "Bavaria-Czech" "female" "adult" "autumn" 0 12.1833333333333 23 9 2010
0.416666666666667 "night" 0.5 "Kubicka" "Bavaria-Czech" "female" "adult" "autumn" 1 12.1166666666667 24 9 2010
0.333333333333333 "night" 0.5 "Kubicka" "Bavaria-Czech" "female" "adult" "autumn" 2 12.0666666666667 25 9 2010
0.416666666666667 "night" 0.5 "Kubicka" "Bavaria-Czech" "female" "adult" "autumn" 3 12 26 9 2010
0 "night" 0.5 "Kubicka" "Bavaria-Czech" "female" "adult" "autumn" 4 11.9333333333333 27 9 2010
0.5 "night" 0.5 "Kubicka" "Bavaria-Czech" "female" "adult" "autumn" 5 11.8666666666667 28 9 2010
0.166666666666667 "night" 0.5 "Kubicka" "Bavaria-Czech" "female" "adult" "autumn" 6 11.8166666666667 29 9 2010
0 "night" 0.5 "Kubicka" "Bavaria-Czech" "female" "adult" "autumn" 7 11.7666666666667 30 9 2010
0 "night" 0.5 "Kubicka" "Bavaria-Czech" "female" "adult" "autumn" 8 11.7 1 10 2010
0.0833333333333333 "night" 0.5 "Kubicka" "Bavaria-Czech" "female" "adult" "autumn" 9 11.65 2 10 2010
0 "night" 0.5 "Kubicka" "Bavaria-Czech" "female" "adult" "autumn" 10 11.5833333333333 3 10 2010
0.181818181818182 "night" 0.5 "Kubicka" "Bavaria-Czech" "female" "adult" "autumn" 11 11.5333333333333 4 10 2010
0 "night" 0.5 "Kubicka" "Bavaria-Czech" "female" "adult" "autumn" 12 11.4666666666667 5 10 2010
0.333333333333333 "night" 0.5 "Kubicka" "Bavaria-Czech" "female" "adult" "autumn" 13 11.4 6 10 2010
1 "night" 0.5 "Kubicka" "Bavaria-Czech" "female" "adult" "autumn" 14 11.3333333333333 7 10 2010
0 "night" 0.5 "Kubicka" "Bavaria-Czech" "female" "adult" "autumn" 15 11.2833333333333 8 10 2010
0 "night" 0.5 "Kubicka" "Bavaria-Czech" "female" "adult" "autumn" -14 11.2166666666667 9 10 2010
0 "night" 0.5 "Kubicka" "Bavaria-Czech" "female" "adult" "autumn" -13 11.1666666666667 10 10 2010
0.166666666666667 "night" 0.5 "Kubicka" "Bavaria-Czech" "female" "adult" "autumn" -12 11.1 11 10 2010
0.916666666666667 "night" 0.5 "Kubicka" "Bavaria-Czech" "female" "adult" "autumn" -11 11.05 12 10 2010
0 "night" 0.5 "Kubicka" "Bavaria-Czech" "female" "adult" "autumn" -10 10.9833333333333 13 10 2010
0 "night" 0.5 "Kubicka" "Bavaria-Czech" "female" "adult" "autumn" -9 10.9333333333333 14 10 2010
0 "night" 0.5 "Kubicka" "Bavaria-Czech" "female" "adult" "autumn" -8 10.8666666666667 15 10 2010
0 "night" 0.5 "Kubicka" "Bavaria-Czech" "female" "adult" "autumn" -7 10.8166666666667 16 10 2010
0.333333333333333 "night" 0.5 "Kubicka" "Bavaria-Czech" "female" "adult" "autumn" -6 10.75 17 10 2010
0 "night" 0.5 "Kubicka" "Bavaria-Czech" "female" "adult" "autumn" -5 10.7 18 10 2010
0 "night" 0.5 "Kubicka" "Bavaria-Czech" "female" "adult" "autumn" -4 10.6333333333333 19 10 2010
0 "night" 0.5 "Kubicka" "Bavaria-Czech" "female" "adult" "autumn" -3 10.5666666666667 20 10 2010
0.666666666666667 "night" 0.5 "Kubicka" "Bavaria-Czech" "female" "adult" "autumn" -2 10.5333333333333 21 10 2010
0.166666666666667 "night" 0.5 "Kubicka" "Bavaria-Czech" "female" "adult" "autumn" -1 10.4666666666667 22 10 2010
0.0833333333333333 "night" 0.5 "Kubicka" "Bavaria-Czech" "female" "adult" "autumn" 0 10.4166666666667 23 10 2010
0.916666666666667 "night" 0.5 "Kubicka" "Bavaria-Czech" "female" "adult" "autumn" 1 10.35 24 10 2010
0 "night" 0.5 "Kubicka" "Bavaria-Czech" "female" "adult" "autumn" 2 10.3 25 10 2010
0.363636363636364 "night" 0.5 "Kubicka" "Bavaria-Czech" "female" "adult" "autumn" 3 10.2333333333333 26 10 2010
0 "night" 0.5 "Kubicka" "Bavaria-Czech" "female" "adult" "autumn" 4 10.2 27 10 2010
0 "night" 0.5 "Kubicka" "Bavaria-Czech" "female" "adult" "autumn" 5 10.1333333333333 28 10 2010
1 "night" 0.5 "Kubicka" "Bavaria-Czech" "female" "adult" "autumn" 6 10.0666666666667 29 10 2010
0.571428571428571 "night" 0.5 "Kubicka" "Bavaria-Czech" "female" "adult" "autumn" 7 10.0166666666667 30 10 2010
0.727272727272727 "night" 0.5 "Kubicka" "Bavaria-Czech" "female" "adult" "autumn" 8 9.96666666666667 31 10 2010
1 "night" 0.5 "Kubicka" "Bavaria-Czech" "female" "adult" "autumn" 9 9.91666666666667 1 11 2010
0.0769230769230769 "night" 0.5 "Kubicka" "Bavaria-Czech" "female" "adult" "autumn" 10 9.85 2 11 2010
0.727272727272727 "night" 0.5 "Kubicka" "Bavaria-Czech" "female" "adult" "autumn" 11 9.8 3 11 2010
0.461538461538462 "night" 0.5 "Kubicka" "Bavaria-Czech" "female" "adult" "autumn" 12 9.75 4 11 2010
0.0909090909090909 "night" 0.5 "Kubicka" "Bavaria-Czech" "female" "adult" "autumn" 13 9.7 5 11 2010
0.538461538461538 "night" 0.5 "Kubicka" "Bavaria-Czech" "female" "adult" "autumn" 14 9.65 6 11 2010
0.0909090909090909 "night" 0.5 "Kubicka" "Bavaria-Czech" "female" "adult" "autumn" -14 9.6 7 11 2010
0 "night" 0.5 "Kubicka" "Bavaria-Czech" "female" "adult" "autumn" -13 9.53333333333333 8 11 2010
1 "night" 0.5 "Kubicka" "Bavaria-Czech" "female" "adult" "autumn" -12 9.5 9 11 2010
0.0909090909090909 "night" 0.5 "Kubicka" "Bavaria-Czech" "female" "adult" "autumn" -11 9.43333333333333 10 11 2010
0.0909090909090909 "night" 0.5 "Kubicka" "Bavaria-Czech" "female" "adult" "autumn" -10 9.4 11 11 2010
0.75 "night" 0.5 "Kubicka" "Bavaria-Czech" "female" "adult" "autumn" -9 9.35 12 11 2010
0.25 "night" 0.5 "Kubicka" "Bavaria-Czech" "female" "adult" "autumn" -8 9.28333333333333 13 11 2010
0.5 "night" 0.5 "Kubicka" "Bavaria-Czech" "female" "adult" "autumn" -7 9.25 14 11 2010
1 "night" 0.5 "Kubicka" "Bavaria-Czech" "female" "adult" "autumn" -6 9.2 15 11 2010
0.0833333333333333 "night" 0.5 "Kubicka" "Bavaria-Czech" "female" "adult" "autumn" -5 9.15 16 11 2010
0 "night" 0.5 "Kubicka" "Bavaria-Czech" "female" "adult" "autumn" -4 9.1 17 11 2010
0 "night" 0.5 "Kubicka" "Bavaria-Czech" "female" "adult" "autumn" -3 9.06666666666667 18 11 2010
0.166666666666667 "night" 0.5 "Kubicka" "Bavaria-Czech" "female" "adult" "autumn" -2 9.01666666666667 19 11 2010
0.583333333333333 "night" 0.5 "Kubicka" "Bavaria-Czech" "female" "adult" "autumn" -1 8.98333333333333 20 11 2010
1 "night" 0.5 "Kubicka" "Bavaria-Czech" "female" "adult" "autumn" 0 8.93333333333333 21 11 2010
0.333333333333333 "night" 0.5 "Kubicka" "Bavaria-Czech" "female" "adult" "autumn" 1 8.9 22 11 2010
0.833333333333333 "night" 0.5 "Kubicka" "Bavaria-Czech" "female" "adult" "autumn" 2 8.85 23 11 2010
0 "night" 0.5 "Kubicka" "Bavaria-Czech" "female" "adult" "autumn" 3 8.81666666666667 24 11 2010
0 "night" 0.5 "Kubicka" "Bavaria-Czech" "female" "adult" "autumn" 4 8.76666666666667 25 11 2010
0 "night" 0.5 "Kubicka" "Bavaria-Czech" "female" "adult" "autumn" 5 8.75 26 11 2010
0.666666666666667 "night" 0.5 "Kubicka" "Bavaria-Czech" "female" "adult" "autumn" 6 8.7 27 11 2010
0.583333333333333 "night" 0.5 "Kubicka" "Bavaria-Czech" "female" "adult" "autumn" 7 8.66666666666667 28 11 2010
0.666666666666667 "night" 0.5 "Kubicka" "Bavaria-Czech" "female" "adult" "autumn" 8 8.63333333333333 29 11 2010
0.545454545454545 "night" 0.5 "Kubicka" "Bavaria-Czech" "female" "adult" "autumn" 9 8.6 30 11 2010
0.818181818181818 "night" 0.5 "Kubicka" "Bavaria-Czech" "female" "adult" "autumn" 10 8.56666666666667 1 12 2010
0 "night" 0.5 "Kubicka" "Bavaria-Czech" "female" "adult" "autumn" 11 8.55 2 12 2010
0.666666666666667 "night" 0.5 "Kubicka" "Bavaria-Czech" "female" "adult" "autumn" 12 8.5 3 12 2010
0 "night" 0.5 "Kubicka" "Bavaria-Czech" "female" "adult" "autumn" 13 8.48333333333333 4 12 2010
0 "night" 0.5 "Kubicka" "Bavaria-Czech" "female" "adult" "autumn" 14 8.45 5 12 2010
0 "night" 0.5 "Kubicka" "Bavaria-Czech" "female" "adult" "autumn" 15 8.43333333333333 6 12 2010
1 "night" 0.5 "Kubicka" "Bavaria-Czech" "female" "adult" "autumn" -14 8.41666666666667 7 12 2010
1 "night" 0.5 "Kubicka" "Bavaria-Czech" "female" "adult" "autumn" -13 8.4 8 12 2010
0.75 "night" 0.5 "Kubicka" "Bavaria-Czech" "female" "adult" "autumn" -12 8.35 9 12 2010
0 "night" 0.5 "Kubicka" "Bavaria-Czech" "female" "adult" "autumn" -11 8.33333333333333 10 12 2010
0 "night" 0.5 "Kubicka" "Bavaria-Czech" "female" "adult" "autumn" -10 8.31666666666667 11 12 2010
0 "night" 0.5 "Kubicka" "Bavaria-Czech" "female" "adult" "autumn" -9 8.3 12 12 2010
0 "night" 0.5 "Kubicka" "Bavaria-Czech" "female" "adult" "autumn" -8 8.3 13 12 2010
0.166666666666667 "night" 0.5 "Kubicka" "Bavaria-Czech" "female" "adult" "autumn" -7 8.28333333333333 14 12 2010
0 "night" 0.5 "Kubicka" "Bavaria-Czech" "female" "adult" "autumn" -6 8.26666666666667 15 12 2010
0.583333333333333 "night" 0.5 "Kubicka" "Bavaria-Czech" "female" "adult" "autumn" -5 8.25 16 12 2010
0.454545454545455 "night" 0.5 "Kubicka" "Bavaria-Czech" "female" "adult" "autumn" -4 8.25 17 12 2010
0.0833333333333333 "night" 0.5 "Kubicka" "Bavaria-Czech" "female" "adult" "autumn" -3 8.25 18 12 2010
0.333333333333333 "night" 0.5 "Kubicka" "Bavaria-Czech" "female" "adult" "autumn" -2 8.23333333333333 19 12 2010
0.0833333333333333 "night" 0.5 "Kubicka" "Bavaria-Czech" "female" "adult" "autumn" -1 8.23333333333333 20 12 2010
0 "night" 0.5 "Kubicka" "Bavaria-Czech" "female" "adult" "winter" 0 8.23333333333333 21 12 2010
0 "night" 0.5 "Kubicka" "Bavaria-Czech" "female" "adult" "winter" 1 8.23333333333333 22 12 2010
0.727272727272727 "night" 0.5 "Kubicka" "Bavaria-Czech" "female" "adult" "winter" 2 8.23333333333333 23 12 2010
0.5 "night" 0.5 "Kubicka" "Bavaria-Czech" "female" "adult" "winter" 3 8.23333333333333 24 12 2010
0.5 "night" 0.5 "Kubicka" "Bavaria-Czech" "female" "adult" "winter" 4 8.23333333333333 25 12 2010
0.833333333333333 "night" 0.5 "Kubicka" "Bavaria-Czech" "female" "adult" "winter" 5 8.25 26 12 2010
0.666666666666667 "night" 0.5 "Kubicka" "Bavaria-Czech" "female" "adult" "winter" 6 8.25 27 12 2010
0.166666666666667 "night" 0.5 "Kubicka" "Bavaria-Czech" "female" "adult" "winter" 7 8.26666666666667 28 12 2010
0.833333333333333 "night" 0.5 "Kubicka" "Bavaria-Czech" "female" "adult" "winter" 8 8.26666666666667 29 12 2010
0.833333333333333 "night" 0.5 "Kubicka" "Bavaria-Czech" "female" "adult" "winter" 9 8.28333333333333 30 12 2010
0.75 "night" 0.5 "Kubicka" "Bavaria-Czech" "female" "adult" "winter" 10 8.3 31 12 2010
0.333333333333333 "night" 0.5 "Kubicka" "Bavaria-Czech" "female" "adult" "winter" 11 8.31666666666667 1 1 2011
0.909090909090909 "night" 0.5 "Kubicka" "Bavaria-Czech" "female" "adult" "winter" 12 8.33333333333333 2 1 2011
0.25 "night" 0.5 "Kubicka" "Bavaria-Czech" "female" "adult" "winter" 13 8.35 3 1 2011
0.0833333333333333 "night" 0.5 "Kubicka" "Bavaria-Czech" "female" "adult" "winter" 14 8.36666666666667 4 1 2011
0.583333333333333 "night" 0.5 "Kubicka" "Bavaria-Czech" "female" "adult" "winter" -14 8.38333333333333 5 1 2011
0.416666666666667 "night" 0.5 "Kubicka" "Bavaria-Czech" "female" "adult" "winter" -13 8.41666666666667 6 1 2011
0.5 "night" 0.5 "Kubicka" "Bavaria-Czech" "female" "adult" "winter" -12 8.43333333333333 7 1 2011
0.416666666666667 "night" 0.5 "Kubicka" "Bavaria-Czech" "female" "adult" "winter" -11 8.46666666666667 8 1 2011
0.833333333333333 "night" 0.5 "Kubicka" "Bavaria-Czech" "female" "adult" "winter" -10 8.48333333333333 9 1 2011
0.25 "night" 0.5 "Kubicka" "Bavaria-Czech" "female" "adult" "winter" -9 8.51666666666667 10 1 2011
0.666666666666667 "night" 0.5 "Kubicka" "Bavaria-Czech" "female" "adult" "winter" -8 8.55 11 1 2011
0.333333333333333 "night" 0.5 "Kubicka" "Bavaria-Czech" "female" "adult" "winter" -7 8.58333333333333 12 1 2011
0 "night" 0.5 "Kubicka" "Bavaria-Czech" "female" "adult" "winter" -6 8.6 13 1 2011
0 "night" 0.5 "Kubicka" "Bavaria-Czech" "female" "adult" "winter" -5 8.65 14 1 2011
0.416666666666667 "night" 0.5 "Kubicka" "Bavaria-Czech" "female" "adult" "winter" -4 8.66666666666667 15 1 2011
0.833333333333333 "night" 0.5 "Kubicka" "Bavaria-Czech" "female" "adult" "winter" -3 8.71666666666667 16 1 2011
0.25 "night" 0.5 "Kubicka" "Bavaria-Czech" "female" "adult" "winter" -2 8.75 17 1 2011
0 "night" 0.5 "Kubicka" "Bavaria-Czech" "female" "adult" "winter" -1 8.8 18 1 2011
0 "night" 0.5 "Kubicka" "Bavaria-Czech" "female" "adult" "winter" 0 8.81666666666667 19 1 2011
0.166666666666667 "night" 0.5 "Kubicka" "Bavaria-Czech" "female" "adult" "winter" 1 8.86666666666667 20 1 2011
0 "night" 0.5 "Kubicka" "Bavaria-Czech" "female" "adult" "winter" 2 8.9 21 1 2011
0 "night" 0.5 "Kubicka" "Bavaria-Czech" "female" "adult" "winter" 3 8.95 22 1 2011
0.583333333333333 "night" 0.5 "Kubicka" "Bavaria-Czech" "female" "adult" "winter" 4 8.98333333333333 23 1 2011
0 "night" 0.5 "Kubicka" "Bavaria-Czech" "female" "adult" "winter" 5 9.03333333333333 24 1 2011
0.0833333333333333 "night" 0.5 "Kubicka" "Bavaria-Czech" "female" "adult" "winter" 6 9.06666666666667 25 1 2011
0 "night" 0.5 "Kubicka" "Bavaria-Czech" "female" "adult" "winter" 7 9.13333333333333 26 1 2011
0.666666666666667 "night" 0.5 "Kubicka" "Bavaria-Czech" "female" "adult" "winter" 8 9.18333333333333 27 1 2011
0.0833333333333333 "night" 0.5 "Kubicka" "Bavaria-Czech" "female" "adult" "winter" 9 9.21666666666667 28 1 2011
0.0909090909090909 "night" 0.5 "Kubicka" "Bavaria-Czech" "female" "adult" "winter" 10 9.26666666666667 29 1 2011
0.636363636363636 "night" 0.5 "Kubicka" "Bavaria-Czech" "female" "adult" "winter" 11 9.3 30 1 2011
0.909090909090909 "night" 0.5 "Kubicka" "Bavaria-Czech" "female" "adult" "winter" 12 9.36666666666667 31 1 2011
0.416666666666667 "night" 0.5 "Kubicka" "Bavaria-Czech" "female" "adult" "winter" 13 9.41666666666667 1 2 2011
0.5 "night" 0.5 "Kubicka" "Bavaria-Czech" "female" "adult" "winter" 14 9.45 2 2 2011
0.75 "night" 0.5 "Kubicka" "Bavaria-Czech" "female" "adult" "winter" 15 9.51666666666667 3 2 2011
0.583333333333333 "night" 0.5 "Kubicka" "Bavaria-Czech" "female" "adult" "winter" -14 9.56666666666667 4 2 2011
1 "night" 0.5 "Kubicka" "Bavaria-Czech" "female" "adult" "winter" -13 9.61666666666667 5 2 2011
0 "night" 0.5 "Matilda" "Bavaria-Czech" "female" "adult" "winter" -11 12.0666666666667 19 3 2010
0.833333333333333 "night" 0.5 "Matilda" "Bavaria-Czech" "female" "adult" "spring" -10 12.1166666666667 20 3 2010
0.75 "night" 0.5 "Matilda" "Bavaria-Czech" "female" "adult" "spring" -9 12.1833333333333 21 3 2010
0.583333333333333 "night" 0.5 "Matilda" "Bavaria-Czech" "female" "adult" "spring" -8 12.2333333333333 22 3 2010
0.0833333333333333 "night" 0.5 "Matilda" "Bavaria-Czech" "female" "adult" "spring" -7 12.3 23 3 2010
0.166666666666667 "night" 0.5 "Matilda" "Bavaria-Czech" "female" "adult" "spring" -6 12.35 24 3 2010
0 "night" 0.5 "Matilda" "Bavaria-Czech" "female" "adult" "spring" -5 12.4333333333333 25 3 2010
0.416666666666667 "night" 0.5 "Matilda" "Bavaria-Czech" "female" "adult" "spring" -4 12.4833333333333 26 3 2010
0.25 "night" 0.5 "Matilda" "Bavaria-Czech" "female" "adult" "spring" -3 12.55 27 3 2010
0 "night" 0.5 "Matilda" "Bavaria-Czech" "female" "adult" "spring" -2 12.6 28 3 2010
0 "night" 0.5 "Matilda" "Bavaria-Czech" "female" "adult" "spring" -1 12.6666666666667 29 3 2010
0.692307692307692 "night" 0.5 "Matilda" "Bavaria-Czech" "female" "adult" "spring" 0 12.7166666666667 30 3 2010
1 "night" 0.5 "Matilda" "Bavaria-Czech" "female" "adult" "spring" 1 12.7833333333333 31 3 2010
0.25 "night" 0.5 "Matilda" "Bavaria-Czech" "female" "adult" "spring" 2 12.8333333333333 1 4 2010
0.0833333333333333 "night" 0.5 "Matilda" "Bavaria-Czech" "female" "adult" "spring" 3 12.9 2 4 2010
0 "night" 0.5 "Matilda" "Bavaria-Czech" "female" "adult" "spring" 4 12.95 3 4 2010
0.181818181818182 "night" 0.5 "Matilda" "Bavaria-Czech" "female" "adult" "spring" 5 13.0333333333333 4 4 2010
0.333333333333333 "night" 0.5 "Matilda" "Bavaria-Czech" "female" "adult" "spring" 6 13.0833333333333 5 4 2010
0.0833333333333333 "night" 0.5 "Matilda" "Bavaria-Czech" "female" "adult" "spring" 7 13.15 6 4 2010
0.583333333333333 "night" 0.5 "Matilda" "Bavaria-Czech" "female" "adult" "spring" 8 13.2 7 4 2010
0.75 "night" 0.5 "Matilda" "Bavaria-Czech" "female" "adult" "spring" 9 13.2666666666667 8 4 2010
0.416666666666667 "night" 0.5 "Matilda" "Bavaria-Czech" "female" "adult" "spring" 10 13.3166666666667 9 4 2010
0 "night" 0.5 "Matilda" "Bavaria-Czech" "female" "adult" "spring" 11 13.3833333333333 10 4 2010
0 "night" 0.5 "Matilda" "Bavaria-Czech" "female" "adult" "spring" 12 13.4333333333333 11 4 2010
0.833333333333333 "night" 0.5 "Matilda" "Bavaria-Czech" "female" "adult" "spring" 13 13.5 12 4 2010
0.166666666666667 "night" 0.5 "Matilda" "Bavaria-Czech" "female" "adult" "spring" 14 13.55 13 4 2010
0.416666666666667 "night" 0.5 "Matilda" "Bavaria-Czech" "female" "adult" "spring" -14 13.6166666666667 14 4 2010
0 "night" 0.5 "Matilda" "Bavaria-Czech" "female" "adult" "spring" -13 13.6666666666667 15 4 2010
NA "day" 0.5 "Matilda" "Bavaria-Czech" "female" "adult" "spring" -12 13.7333333333333 16 4 2010
1 "night" 0.5 "Matilda" "Bavaria-Czech" "female" "adult" "spring" -11 13.7833333333333 17 4 2010
0.166666666666667 "night" 0.5 "Matilda" "Bavaria-Czech" "female" "adult" "spring" -10 13.85 18 4 2010
0.5 "night" 0.5 "Matilda" "Bavaria-Czech" "female" "adult" "spring" -9 13.9 19 4 2010
0.833333333333333 "night" 0.5 "Matilda" "Bavaria-Czech" "female" "adult" "spring" -8 13.9666666666667 20 4 2010
0.416666666666667 "night" 0.5 "Matilda" "Bavaria-Czech" "female" "adult" "spring" -7 14.0166666666667 21 4 2010
0 "night" 0.5 "Matilda" "Bavaria-Czech" "female" "adult" "spring" -6 14.0833333333333 22 4 2010
0.833333333333333 "night" 0.5 "Matilda" "Bavaria-Czech" "female" "adult" "spring" -5 14.1166666666667 23 4 2010
1 "night" 0.5 "Matilda" "Bavaria-Czech" "female" "adult" "spring" -4 14.1833333333333 24 4 2010
1 "night" 0.5 "Matilda" "Bavaria-Czech" "female" "adult" "spring" -3 14.2333333333333 25 4 2010
0.0909090909090909 "night" 0.5 "Matilda" "Bavaria-Czech" "female" "adult" "spring" -2 14.3 26 4 2010
0 "night" 0.5 "Matilda" "Bavaria-Czech" "female" "adult" "spring" -1 14.35 27 4 2010
0 "night" 0.5 "Matilda" "Bavaria-Czech" "female" "adult" "spring" 0 14.4166666666667 28 4 2010
0.0833333333333333 "night" 0.5 "Matilda" "Bavaria-Czech" "female" "adult" "spring" 1 14.45 29 4 2010
0.333333333333333 "night" 0.5 "Matilda" "Bavaria-Czech" "female" "adult" "spring" 2 14.5166666666667 30 4 2010
0.25 "night" 0.5 "Matilda" "Bavaria-Czech" "female" "adult" "spring" 3 14.5666666666667 1 5 2010
0.916666666666667 "night" 0.5 "Matilda" "Bavaria-Czech" "female" "adult" "spring" 4 14.6333333333333 2 5 2010
0.916666666666667 "night" 0.5 "Matilda" "Bavaria-Czech" "female" "adult" "spring" 5 14.6666666666667 3 5 2010
0.416666666666667 "night" 0.5 "Matilda" "Bavaria-Czech" "female" "adult" "spring" 6 14.7333333333333 4 5 2010
0.75 "night" 0.5 "Matilda" "Bavaria-Czech" "female" "adult" "spring" 7 14.7833333333333 5 5 2010
0.666666666666667 "night" 0.5 "Matilda" "Bavaria-Czech" "female" "adult" "spring" 8 14.8166666666667 6 5 2010
0.5 "night" 0.5 "Matilda" "Bavaria-Czech" "female" "adult" "spring" 9 14.8833333333333 7 5 2010
0 "night" 0.5 "Matilda" "Bavaria-Czech" "female" "adult" "spring" 10 14.9166666666667 8 5 2010
0.333333333333333 "night" 0.5 "Matilda" "Bavaria-Czech" "female" "adult" "spring" 11 14.9833333333333 9 5 2010
0.166666666666667 "night" 0.5 "Matilda" "Bavaria-Czech" "female" "adult" "spring" 12 15.0166666666667 10 5 2010
0.0833333333333333 "night" 0.5 "Matilda" "Bavaria-Czech" "female" "adult" "spring" 13 15.0833333333333 11 5 2010
0 "night" 0.5 "Matilda" "Bavaria-Czech" "female" "adult" "spring" 14 15.1166666666667 12 5 2010
0.0833333333333333 "night" 0.5 "Matilda" "Bavaria-Czech" "female" "adult" "spring" -14 15.1666666666667 13 5 2010
0.5 "night" 0.5 "Matilda" "Bavaria-Czech" "female" "adult" "spring" -13 15.2166666666667 14 5 2010
0 "night" 0.5 "Matilda" "Bavaria-Czech" "female" "adult" "spring" -12 15.2666666666667 15 5 2010
0 "night" 0.5 "Matilda" "Bavaria-Czech" "female" "adult" "spring" -11 15.3 16 5 2010
0 "night" 0.5 "Matilda" "Bavaria-Czech" "female" "adult" "spring" -10 15.35 17 5 2010
0.166666666666667 "night" 0.5 "Matilda" "Bavaria-Czech" "female" "adult" "spring" -9 15.3833333333333 18 5 2010
0.0909090909090909 "night" 0.5 "Matilda" "Bavaria-Czech" "female" "adult" "spring" -8 15.4333333333333 19 5 2010
0 "night" 0.5 "Matilda" "Bavaria-Czech" "female" "adult" "spring" -7 15.4833333333333 20 5 2010
0.5 "night" 0.5 "Matilda" "Bavaria-Czech" "female" "adult" "spring" -6 15.5166666666667 21 5 2010
0.916666666666667 "night" 0.5 "Matilda" "Bavaria-Czech" "female" "adult" "spring" -5 15.55 22 5 2010
0.416666666666667 "night" 0.5 "Matilda" "Bavaria-Czech" "female" "adult" "spring" -4 15.5833333333333 23 5 2010
NA "night" 0.5 "Matilda" "Bavaria-Czech" "female" "adult" "spring" -3 15.6333333333333 24 5 2010
0.272727272727273 "night" 0.5 "Matilda" "Bavaria-Czech" "female" "adult" "spring" -2 15.6666666666667 25 5 2010
0.75 "night" 0.5 "Matilda" "Bavaria-Czech" "female" "adult" "spring" -1 15.7 26 5 2010
0.916666666666667 "night" 0.5 "Matilda" "Bavaria-Czech" "female" "adult" "spring" 0 15.7333333333333 27 5 2010
0.0833333333333333 "night" 0.5 "Matilda" "Bavaria-Czech" "female" "adult" "spring" 1 15.7666666666667 28 5 2010
0.583333333333333 "night" 0.5 "Matilda" "Bavaria-Czech" "female" "adult" "spring" 2 15.8 29 5 2010
0.583333333333333 "night" 0.5 "Matilda" "Bavaria-Czech" "female" "adult" "spring" 3 15.8333333333333 30 5 2010
1 "night" 0.5 "Matilda" "Bavaria-Czech" "female" "adult" "spring" 4 15.8666666666667 31 5 2010
0.666666666666667 "night" 0.5 "Matilda" "Bavaria-Czech" "female" "adult" "spring" 5 15.8833333333333 1 6 2010
0.833333333333333 "night" 0.5 "Matilda" "Bavaria-Czech" "female" "adult" "spring" 6 15.9166666666667 2 6 2010
1 "night" 0.5 "Matilda" "Bavaria-Czech" "female" "adult" "spring" 7 15.95 3 6 2010
0.363636363636364 "night" 0.5 "Matilda" "Bavaria-Czech" "female" "adult" "spring" 8 15.9666666666667 4 6 2010
0 "night" 0.5 "Matilda" "Bavaria-Czech" "female" "adult" "spring" 9 16 5 6 2010
0.583333333333333 "night" 0.5 "Matilda" "Bavaria-Czech" "female" "adult" "spring" 10 16.0166666666667 6 6 2010
0.833333333333333 "night" 0.5 "Matilda" "Bavaria-Czech" "female" "adult" "spring" 11 16.05 7 6 2010
0 "night" 0.5 "Matilda" "Bavaria-Czech" "female" "adult" "spring" 12 16.0666666666667 8 6 2010
0.583333333333333 "night" 0.5 "Matilda" "Bavaria-Czech" "female" "adult" "spring" 13 16.0833333333333 9 6 2010
0 "night" 0.5 "Matilda" "Bavaria-Czech" "female" "adult" "spring" 14 16.1 10 6 2010
0.25 "night" 0.5 "Matilda" "Bavaria-Czech" "female" "adult" "spring" 15 16.1166666666667 11 6 2010
1 "night" 0.5 "Matilda" "Bavaria-Czech" "female" "adult" "spring" -14 16.1333333333333 12 6 2010
0.25 "night" 0.5 "Matilda" "Bavaria-Czech" "female" "adult" "spring" -13 16.15 13 6 2010
0.5 "night" 0.5 "Matilda" "Bavaria-Czech" "female" "adult" "spring" -12 16.15 14 6 2010
0.166666666666667 "night" 0.5 "Matilda" "Bavaria-Czech" "female" "adult" "spring" -11 16.1666666666667 15 6 2010
0 "night" 0.5 "Matilda" "Bavaria-Czech" "female" "adult" "spring" -10 16.1666666666667 16 6 2010
0.166666666666667 "night" 0.5 "Matilda" "Bavaria-Czech" "female" "adult" "spring" -9 16.1833333333333 17 6 2010
0.916666666666667 "night" 0.5 "Matilda" "Bavaria-Czech" "female" "adult" "spring" -8 16.1833333333333 18 6 2010
0.25 "night" 0.5 "Matilda" "Bavaria-Czech" "female" "adult" "spring" -7 16.2 19 6 2010
0.166666666666667 "night" 0.5 "Matilda" "Bavaria-Czech" "female" "adult" "spring" -6 16.2 20 6 2010
0 "night" 0.5 "Matilda" "Bavaria-Czech" "female" "adult" "summer" -5 16.2 21 6 2010
0.833333333333333 "night" 0.5 "Matilda" "Bavaria-Czech" "female" "adult" "summer" -4 16.2 22 6 2010
0.454545454545455 "night" 0.5 "Matilda" "Bavaria-Czech" "female" "adult" "summer" -3 16.1833333333333 23 6 2010
0.583333333333333 "night" 0.5 "Matilda" "Bavaria-Czech" "female" "adult" "summer" -2 16.2 24 6 2010
0.833333333333333 "night" 0.5 "Matilda" "Bavaria-Czech" "female" "adult" "summer" -1 16.2 25 6 2010
0.166666666666667 "night" 0.5 "Matilda" "Bavaria-Czech" "female" "adult" "summer" 0 16.1833333333333 26 6 2010
0.75 "night" 0.5 "Matilda" "Bavaria-Czech" "female" "adult" "summer" 1 16.1833333333333 27 6 2010
0 "night" 0.5 "Matilda" "Bavaria-Czech" "female" "adult" "summer" 2 16.1833333333333 28 6 2010
0.166666666666667 "night" 0.5 "Matilda" "Bavaria-Czech" "female" "adult" "summer" 3 16.15 29 6 2010
0 "night" 0.5 "Matilda" "Bavaria-Czech" "female" "adult" "summer" 4 16.15 30 6 2010
0.818181818181818 "night" 0.5 "Matilda" "Bavaria-Czech" "female" "adult" "summer" 5 16.1333333333333 1 7 2010
0.0833333333333333 "night" 0.5 "Matilda" "Bavaria-Czech" "female" "adult" "summer" 6 16.1166666666667 2 7 2010
0.636363636363636 "night" 0.5 "Matilda" "Bavaria-Czech" "female" "adult" "summer" 7 16.1 3 7 2010
0.833333333333333 "night" 0.5 "Matilda" "Bavaria-Czech" "female" "adult" "summer" 8 16.0833333333333 4 7 2010
1 "night" 0.5 "Matilda" "Bavaria-Czech" "female" "adult" "summer" 9 16.0666666666667 5 7 2010
0.916666666666667 "night" 0.5 "Matilda" "Bavaria-Czech" "female" "adult" "summer" 10 16.05 6 7 2010
0.916666666666667 "night" 0.5 "Matilda" "Bavaria-Czech" "female" "adult" "summer" 11 16.0333333333333 7 7 2010
0.25 "night" 0.5 "Matilda" "Bavaria-Czech" "female" "adult" "summer" 12 16 8 7 2010
0.583333333333333 "night" 0.5 "Matilda" "Bavaria-Czech" "female" "adult" "summer" 13 15.9833333333333 9 7 2010
0 "night" 0.5 "Matilda" "Bavaria-Czech" "female" "adult" "summer" 14 15.95 10 7 2010
0 "night" 0.5 "Matilda" "Bavaria-Czech" "female" "adult" "summer" 15 15.9166666666667 11 7 2010
0.0833333333333333 "night" 0.5 "Matilda" "Bavaria-Czech" "female" "adult" "summer" -14 15.9 12 7 2010
0.166666666666667 "night" 0.5 "Matilda" "Bavaria-Czech" "female" "adult" "summer" -13 15.8666666666667 13 7 2010
0.75 "night" 0.5 "Matilda" "Bavaria-Czech" "female" "adult" "summer" -12 15.8333333333333 14 7 2010
0.25 "night" 0.5 "Matilda" "Bavaria-Czech" "female" "adult" "summer" -11 15.8 15 7 2010
0.75 "night" 0.5 "Matilda" "Bavaria-Czech" "female" "adult" "summer" -10 15.7666666666667 16 7 2010
0.75 "night" 0.5 "Matilda" "Bavaria-Czech" "female" "adult" "summer" -9 15.75 17 7 2010
1 "night" 0.5 "Matilda" "Bavaria-Czech" "female" "adult" "summer" -8 15.7166666666667 18 7 2010
0.916666666666667 "night" 0.5 "Matilda" "Bavaria-Czech" "female" "adult" "summer" -7 15.6833333333333 19 7 2010
NA "night" 0.5 "Matilda" "Bavaria-Czech" "female" "adult" "summer" -6 15.65 20 7 2010
NA "day" 0.5 "Matilda" "Bavaria-Czech" "female" "adult" "summer" -5 15.6166666666667 21 7 2010
0.222222222222222 "night" 0.5 "Matilda" "Bavaria-Czech" "female" "adult" "summer" -4 15.55 22 7 2010
0.333333333333333 "night" 0.5 "Matilda" "Bavaria-Czech" "female" "adult" "summer" -3 15.5166666666667 23 7 2010
0.416666666666667 "night" 0.5 "Matilda" "Bavaria-Czech" "female" "adult" "summer" -2 15.4833333333333 24 7 2010
0.416666666666667 "night" 0.5 "Matilda" "Bavaria-Czech" "female" "adult" "summer" -1 15.45 25 7 2010
0.25 "night" 0.5 "Matilda" "Bavaria-Czech" "female" "adult" "summer" 0 15.4 26 7 2010
0 "night" 0.5 "Matilda" "Bavaria-Czech" "female" "adult" "summer" 1 15.35 27 7 2010
0.416666666666667 "night" 0.5 "Matilda" "Bavaria-Czech" "female" "adult" "summer" 2 15.3166666666667 28 7 2010
0.5 "night" 0.5 "Matilda" "Bavaria-Czech" "female" "adult" "summer" 3 15.2833333333333 29 7 2010
0.75 "night" 0.5 "Matilda" "Bavaria-Czech" "female" "adult" "summer" 4 15.2166666666667 30 7 2010
0.666666666666667 "night" 0.5 "Matilda" "Bavaria-Czech" "female" "adult" "summer" 5 15.1833333333333 31 7 2010
0.0833333333333333 "night" 0.5 "Matilda" "Bavaria-Czech" "female" "adult" "summer" 6 15.1333333333333 1 8 2010
0.0833333333333333 "night" 0.5 "Matilda" "Bavaria-Czech" "female" "adult" "summer" 7 15.0833333333333 2 8 2010
0.333333333333333 "night" 0.5 "Matilda" "Bavaria-Czech" "female" "adult" "summer" 8 15.0333333333333 3 8 2010
0.833333333333333 "night" 0.5 "Matilda" "Bavaria-Czech" "female" "adult" "summer" 9 15 4 8 2010
0.166666666666667 "night" 0.5 "Matilda" "Bavaria-Czech" "female" "adult" "summer" 10 14.9333333333333 5 8 2010
0 "night" 0.5 "Matilda" "Bavaria-Czech" "female" "adult" "summer" 11 14.9 6 8 2010
0.416666666666667 "night" 0.5 "Matilda" "Bavaria-Czech" "female" "adult" "summer" 12 14.8333333333333 7 8 2010
0.75 "night" 0.5 "Matilda" "Bavaria-Czech" "female" "adult" "summer" 13 14.8 8 8 2010
0.916666666666667 "night" 0.5 "Matilda" "Bavaria-Czech" "female" "adult" "summer" 14 14.75 9 8 2010
0.5 "night" 0.5 "Matilda" "Bavaria-Czech" "female" "adult" "summer" -14 14.6833333333333 10 8 2010
0.416666666666667 "night" 0.5 "Matilda" "Bavaria-Czech" "female" "adult" "summer" -13 14.6333333333333 11 8 2010
0.25 "night" 0.5 "Matilda" "Bavaria-Czech" "female" "adult" "summer" -12 14.5833333333333 12 8 2010
0.75 "night" 0.5 "Matilda" "Bavaria-Czech" "female" "adult" "summer" -11 14.5333333333333 13 8 2010
0.833333333333333 "night" 0.5 "Matilda" "Bavaria-Czech" "female" "adult" "summer" -10 14.4833333333333 14 8 2010
0.833333333333333 "night" 0.5 "Matilda" "Bavaria-Czech" "female" "adult" "summer" -9 14.4166666666667 15 8 2010
0.25 "night" 0.5 "Matilda" "Bavaria-Czech" "female" "adult" "summer" -8 14.3833333333333 16 8 2010
0 "night" 0.5 "Matilda" "Bavaria-Czech" "female" "adult" "summer" -7 14.3166666666667 17 8 2010
0 "night" 0.5 "Matilda" "Bavaria-Czech" "female" "adult" "summer" -6 14.2666666666667 18 8 2010
0.5 "night" 0.5 "Matilda" "Bavaria-Czech" "female" "adult" "summer" -5 14.2166666666667 19 8 2010
0.833333333333333 "night" 0.5 "Matilda" "Bavaria-Czech" "female" "adult" "summer" -4 14.15 20 8 2010
0.416666666666667 "night" 0.5 "Matilda" "Bavaria-Czech" "female" "adult" "summer" -3 14.1 21 8 2010
0.333333333333333 "night" 0.5 "Matilda" "Bavaria-Czech" "female" "adult" "summer" -2 14.0333333333333 22 8 2010
0.916666666666667 "night" 0.5 "Matilda" "Bavaria-Czech" "female" "adult" "summer" -1 13.9833333333333 23 8 2010
0.166666666666667 "night" 0.5 "Matilda" "Bavaria-Czech" "female" "adult" "summer" 0 13.9166666666667 24 8 2010
0.833333333333333 "night" 0.5 "Matilda" "Bavaria-Czech" "female" "adult" "summer" 1 13.8833333333333 25 8 2010
0.666666666666667 "night" 0.5 "Matilda" "Bavaria-Czech" "female" "adult" "summer" 2 13.8333333333333 26 8 2010
0.5 "night" 0.5 "Matilda" "Bavaria-Czech" "female" "adult" "summer" 3 13.7666666666667 27 8 2010
0.333333333333333 "night" 0.5 "Matilda" "Bavaria-Czech" "female" "adult" "summer" 4 13.7166666666667 28 8 2010
0.666666666666667 "night" 0.5 "Matilda" "Bavaria-Czech" "female" "adult" "summer" 5 13.65 29 8 2010
0.5 "night" 0.5 "Matilda" "Bavaria-Czech" "female" "adult" "summer" 6 13.6 30 8 2010
0.75 "night" 0.5 "Matilda" "Bavaria-Czech" "female" "adult" "summer" 7 13.55 31 8 2010
0.0833333333333333 "night" 0.5 "Matilda" "Bavaria-Czech" "female" "adult" "summer" 8 13.4666666666667 1 9 2010
0.0833333333333333 "night" 0.5 "Matilda" "Bavaria-Czech" "female" "adult" "summer" 9 13.4166666666667 2 9 2010
0.0769230769230769 "night" 0.5 "Matilda" "Bavaria-Czech" "female" "adult" "summer" 10 13.35 3 9 2010
0.909090909090909 "night" 0.5 "Matilda" "Bavaria-Czech" "female" "adult" "summer" 11 13.3 4 9 2010
1 "night" 0.5 "Matilda" "Bavaria-Czech" "female" "adult" "summer" 12 13.2333333333333 5 9 2010
1 "night" 0.5 "Matilda" "Bavaria-Czech" "female" "adult" "summer" 13 13.1833333333333 6 9 2010
1 "night" 0.5 "Matilda" "Bavaria-Czech" "female" "adult" "summer" 14 13.1333333333333 7 9 2010
1 "night" 0.5 "Matilda" "Bavaria-Czech" "female" "adult" "summer" 15 13.0666666666667 8 9 2010
1 "night" 0.5 "Matilda" "Bavaria-Czech" "female" "adult" "summer" -14 13.0166666666667 9 9 2010
1 "night" 0.5 "Matilda" "Bavaria-Czech" "female" "adult" "summer" -13 12.95 10 9 2010
1 "night" 0.5 "Matilda" "Bavaria-Czech" "female" "adult" "summer" -12 12.9 11 9 2010
0.909090909090909 "night" 0.5 "Matilda" "Bavaria-Czech" "female" "adult" "summer" -11 12.8166666666667 12 9 2010
0.333333333333333 "night" 0.5 "Matilda" "Bavaria-Czech" "female" "adult" "summer" -10 12.7666666666667 13 9 2010
0.0833333333333333 "night" 0.5 "Matilda" "Bavaria-Czech" "female" "adult" "summer" -9 12.7166666666667 14 9 2010
0.0833333333333333 "night" 0.5 "Matilda" "Bavaria-Czech" "female" "adult" "summer" -8 12.65 15 9 2010
0.25 "night" 0.5 "Matilda" "Bavaria-Czech" "female" "adult" "summer" -7 12.6 16 9 2010
0.916666666666667 "night" 0.5 "Matilda" "Bavaria-Czech" "female" "adult" "summer" -6 12.5333333333333 17 9 2010
0 "night" 0.5 "Matilda" "Bavaria-Czech" "female" "adult" "summer" -5 12.4833333333333 18 9 2010
0 "night" 0.5 "Matilda" "Bavaria-Czech" "female" "adult" "summer" -4 12.4 19 9 2010
0.75 "night" 0.5 "Matilda" "Bavaria-Czech" "female" "adult" "summer" -3 12.35 20 9 2010
1 "night" 0.5 "Matilda" "Bavaria-Czech" "female" "adult" "summer" -2 12.3 21 9 2010
0.25 "night" 0.5 "Matilda" "Bavaria-Czech" "female" "adult" "autumn" -1 12.2333333333333 22 9 2010
0 "night" 0.5 "Matilda" "Bavaria-Czech" "female" "adult" "autumn" 0 12.1833333333333 23 9 2010
0.583333333333333 "night" 0.5 "Matilda" "Bavaria-Czech" "female" "adult" "autumn" 1 12.1166666666667 24 9 2010
0.5 "night" 0.5 "Matilda" "Bavaria-Czech" "female" "adult" "autumn" 2 12.0666666666667 25 9 2010
1 "night" 0.5 "Matilda" "Bavaria-Czech" "female" "adult" "autumn" 3 12 26 9 2010
0.666666666666667 "night" 0.5 "Matilda" "Bavaria-Czech" "female" "adult" "autumn" 4 11.9333333333333 27 9 2010
0.666666666666667 "night" 0.5 "Matilda" "Bavaria-Czech" "female" "adult" "autumn" 5 11.8666666666667 28 9 2010
0.75 "night" 0.5 "Matilda" "Bavaria-Czech" "female" "adult" "autumn" 6 11.8166666666667 29 9 2010
0.833333333333333 "night" 0.5 "Matilda" "Bavaria-Czech" "female" "adult" "autumn" 7 11.7666666666667 30 9 2010
0.583333333333333 "night" 0.5 "Matilda" "Bavaria-Czech" "female" "adult" "autumn" 8 11.7 1 10 2010
0.666666666666667 "night" 0.5 "Matilda" "Bavaria-Czech" "female" "adult" "autumn" 9 11.65 2 10 2010
0.25 "night" 0.5 "Matilda" "Bavaria-Czech" "female" "adult" "autumn" 10 11.5833333333333 3 10 2010
0 "night" 0.5 "Matilda" "Bavaria-Czech" "female" "adult" "autumn" 11 11.5333333333333 4 10 2010
0.0909090909090909 "night" 0.5 "Matilda" "Bavaria-Czech" "female" "adult" "autumn" 12 11.4666666666667 5 10 2010
0.583333333333333 "night" 0.5 "Matilda" "Bavaria-Czech" "female" "adult" "autumn" 13 11.4 6 10 2010
0.916666666666667 "night" 0.5 "Matilda" "Bavaria-Czech" "female" "adult" "autumn" 14 11.3333333333333 7 10 2010
0.833333333333333 "night" 0.5 "Matilda" "Bavaria-Czech" "female" "adult" "autumn" 15 11.2833333333333 8 10 2010
0.25 "night" 0.5 "Matilda" "Bavaria-Czech" "female" "adult" "autumn" -14 11.2166666666667 9 10 2010
0 "night" 0.5 "Matilda" "Bavaria-Czech" "female" "adult" "autumn" -13 11.1666666666667 10 10 2010
0 "night" 0.5 "Matilda" "Bavaria-Czech" "female" "adult" "autumn" -12 11.1 11 10 2010
1 "night" 0.5 "Matilda" "Bavaria-Czech" "female" "adult" "autumn" -11 11.05 12 10 2010
0.416666666666667 "night" 0.5 "Matilda" "Bavaria-Czech" "female" "adult" "autumn" -10 10.9833333333333 13 10 2010
0.333333333333333 "night" 0.5 "Matilda" "Bavaria-Czech" "female" "adult" "autumn" -9 10.9333333333333 14 10 2010
0.333333333333333 "night" 0.5 "Matilda" "Bavaria-Czech" "female" "adult" "autumn" -8 10.8666666666667 15 10 2010
0.666666666666667 "night" 0.5 "Matilda" "Bavaria-Czech" "female" "adult" "autumn" -7 10.8166666666667 16 10 2010
0.833333333333333 "night" 0.5 "Matilda" "Bavaria-Czech" "female" "adult" "autumn" -6 10.75 17 10 2010
0.0833333333333333 "night" 0.5 "Matilda" "Bavaria-Czech" "female" "adult" "autumn" -5 10.7 18 10 2010
0.333333333333333 "night" 0.5 "Matilda" "Bavaria-Czech" "female" "adult" "autumn" -4 10.6333333333333 19 10 2010
0 "night" 0.5 "Matilda" "Bavaria-Czech" "female" "adult" "autumn" -3 10.5666666666667 20 10 2010
0 "night" 0.5 "Matilda" "Bavaria-Czech" "female" "adult" "autumn" -2 10.5333333333333 21 10 2010
0 "night" 0.5 "Matilda" "Bavaria-Czech" "female" "adult" "autumn" -1 10.4666666666667 22 10 2010
0.25 "night" 0.5 "Matilda" "Bavaria-Czech" "female" "adult" "autumn" 0 10.4166666666667 23 10 2010
1 "night" 0.5 "Matilda" "Bavaria-Czech" "female" "adult" "autumn" 1 10.35 24 10 2010
0.454545454545455 "night" 0.5 "Matilda" "Bavaria-Czech" "female" "adult" "autumn" 2 10.3 25 10 2010
0.818181818181818 "night" 0.5 "Matilda" "Bavaria-Czech" "female" "adult" "autumn" 3 10.2333333333333 26 10 2010
0.909090909090909 "night" 0.5 "Matilda" "Bavaria-Czech" "female" "adult" "autumn" 4 10.2 27 10 2010
0.272727272727273 "night" 0.5 "Matilda" "Bavaria-Czech" "female" "adult" "autumn" 5 10.1333333333333 28 10 2010
0.454545454545455 "night" 0.5 "Matilda" "Bavaria-Czech" "female" "adult" "autumn" 6 10.0666666666667 29 10 2010
0.692307692307692 "night" 0.5 "Matilda" "Bavaria-Czech" "female" "adult" "autumn" 7 10.0166666666667 30 10 2010
0.363636363636364 "night" 0.5 "Matilda" "Bavaria-Czech" "female" "adult" "autumn" 8 9.96666666666667 31 10 2010
0.153846153846154 "night" 0.5 "Matilda" "Bavaria-Czech" "female" "adult" "autumn" 9 9.91666666666667 1 11 2010
0.307692307692308 "night" 0.5 "Matilda" "Bavaria-Czech" "female" "adult" "autumn" 10 9.85 2 11 2010
1 "night" 0.5 "Matilda" "Bavaria-Czech" "female" "adult" "autumn" 11 9.8 3 11 2010
0.0769230769230769 "night" 0.5 "Matilda" "Bavaria-Czech" "female" "adult" "autumn" 12 9.75 4 11 2010
0 "night" 0.5 "Matilda" "Bavaria-Czech" "female" "adult" "autumn" 13 9.7 5 11 2010
0.0769230769230769 "night" 0.5 "Matilda" "Bavaria-Czech" "female" "adult" "autumn" 14 9.65 6 11 2010
1 "night" 0.5 "Matilda" "Bavaria-Czech" "female" "adult" "autumn" -14 9.6 7 11 2010
0.636363636363636 "night" 0.5 "Matilda" "Bavaria-Czech" "female" "adult" "autumn" -13 9.53333333333333 8 11 2010
0.818181818181818 "night" 0.5 "Matilda" "Bavaria-Czech" "female" "adult" "autumn" -12 9.5 9 11 2010
0.727272727272727 "night" 0.5 "Matilda" "Bavaria-Czech" "female" "adult" "autumn" -11 9.43333333333333 10 11 2010
0.363636363636364 "night" 0.5 "Matilda" "Bavaria-Czech" "female" "adult" "autumn" -10 9.4 11 11 2010
1 "night" 0.5 "Matilda" "Bavaria-Czech" "female" "adult" "autumn" -9 9.35 12 11 2010
0.916666666666667 "night" 0.5 "Matilda" "Bavaria-Czech" "female" "adult" "autumn" -8 9.28333333333333 13 11 2010
0.916666666666667 "night" 0.5 "Matilda" "Bavaria-Czech" "female" "adult" "autumn" -7 9.25 14 11 2010
0.666666666666667 "night" 0.5 "Matilda" "Bavaria-Czech" "female" "adult" "autumn" -6 9.2 15 11 2010
0 "night" 0.5 "Matilda" "Bavaria-Czech" "female" "adult" "autumn" -5 9.15 16 11 2010
0.583333333333333 "night" 0.5 "Matilda" "Bavaria-Czech" "female" "adult" "autumn" -4 9.1 17 11 2010
0.833333333333333 "night" 0.5 "Matilda" "Bavaria-Czech" "female" "adult" "autumn" -3 9.06666666666667 18 11 2010
0.75 "night" 0.5 "Matilda" "Bavaria-Czech" "female" "adult" "autumn" -2 9.01666666666667 19 11 2010
0.916666666666667 "night" 0.5 "Matilda" "Bavaria-Czech" "female" "adult" "autumn" -1 8.98333333333333 20 11 2010
1 "night" 0.5 "Matilda" "Bavaria-Czech" "female" "adult" "autumn" 0 8.93333333333333 21 11 2010
0.916666666666667 "night" 0.5 "Matilda" "Bavaria-Czech" "female" "adult" "autumn" 1 8.9 22 11 2010
0.166666666666667 "night" 0.5 "Matilda" "Bavaria-Czech" "female" "adult" "autumn" 2 8.85 23 11 2010
0 "night" 0.5 "Matilda" "Bavaria-Czech" "female" "adult" "autumn" 3 8.81666666666667 24 11 2010
0.25 "night" 0.5 "Matilda" "Bavaria-Czech" "female" "adult" "autumn" 4 8.76666666666667 25 11 2010
0.0833333333333333 "night" 0.5 "Matilda" "Bavaria-Czech" "female" "adult" "autumn" 5 8.75 26 11 2010
0 "night" 0.5 "Matilda" "Bavaria-Czech" "female" "adult" "autumn" 6 8.7 27 11 2010
0.25 "night" 0.5 "Matilda" "Bavaria-Czech" "female" "adult" "autumn" 7 8.66666666666667 28 11 2010
0.0833333333333333 "night" 0.5 "Matilda" "Bavaria-Czech" "female" "adult" "autumn" 8 8.63333333333333 29 11 2010
0 "night" 0.5 "Matilda" "Bavaria-Czech" "female" "adult" "autumn" 9 8.6 30 11 2010
0.363636363636364 "night" 0.5 "Matilda" "Bavaria-Czech" "female" "adult" "autumn" 10 8.56666666666667 1 12 2010
1 "night" 0.5 "Matilda" "Bavaria-Czech" "female" "adult" "autumn" 11 8.55 2 12 2010
0.666666666666667 "night" 0.5 "Matilda" "Bavaria-Czech" "female" "adult" "autumn" 12 8.5 3 12 2010
0 "night" 0.5 "Matilda" "Bavaria-Czech" "female" "adult" "autumn" 13 8.48333333333333 4 12 2010
1 "night" 0.5 "Matilda" "Bavaria-Czech" "female" "adult" "autumn" 14 8.45 5 12 2010
0.333333333333333 "night" 0.5 "Matilda" "Bavaria-Czech" "female" "adult" "autumn" 15 8.43333333333333 6 12 2010
0 "night" 0.5 "Matilda" "Bavaria-Czech" "female" "adult" "autumn" -14 8.41666666666667 7 12 2010
0.25 "night" 0.5 "Matilda" "Bavaria-Czech" "female" "adult" "autumn" -13 8.4 8 12 2010
0 "night" 0.5 "Matilda" "Bavaria-Czech" "female" "adult" "autumn" -12 8.35 9 12 2010
0.166666666666667 "night" 0.5 "Matilda" "Bavaria-Czech" "female" "adult" "autumn" -11 8.33333333333333 10 12 2010
0 "night" 0.5 "Matilda" "Bavaria-Czech" "female" "adult" "autumn" -10 8.31666666666667 11 12 2010
0.727272727272727 "night" 0.5 "Matilda" "Bavaria-Czech" "female" "adult" "autumn" -9 8.3 12 12 2010
1 "night" 0.5 "Matilda" "Bavaria-Czech" "female" "adult" "autumn" -8 8.3 13 12 2010
0.0833333333333333 "night" 0.5 "Matilda" "Bavaria-Czech" "female" "adult" "autumn" -7 8.28333333333333 14 12 2010
0 "night" 0.5 "Matilda" "Bavaria-Czech" "female" "adult" "autumn" -6 8.26666666666667 15 12 2010
0.916666666666667 "night" 0.5 "Matilda" "Bavaria-Czech" "female" "adult" "autumn" -5 8.25 16 12 2010
0.636363636363636 "night" 0.5 "Matilda" "Bavaria-Czech" "female" "adult" "autumn" -4 8.25 17 12 2010
0.666666666666667 "night" 0.5 "Matilda" "Bavaria-Czech" "female" "adult" "autumn" -3 8.25 18 12 2010
1 "night" 0.5 "Matilda" "Bavaria-Czech" "female" "adult" "autumn" -2 8.23333333333333 19 12 2010
0.166666666666667 "night" 0.5 "Matilda" "Bavaria-Czech" "female" "adult" "autumn" -1 8.23333333333333 20 12 2010
0.333333333333333 "night" 0.5 "Matilda" "Bavaria-Czech" "female" "adult" "winter" 0 8.23333333333333 21 12 2010
0 "night" 0.5 "Matilda" "Bavaria-Czech" "female" "adult" "winter" 1 8.23333333333333 22 12 2010
0.2 "night" 0.5 "Matilda" "Bavaria-Czech" "female" "adult" "winter" 2 8.23333333333333 23 12 2010
0.166666666666667 "night" 0.5 "Matilda" "Bavaria-Czech" "female" "adult" "winter" 3 8.23333333333333 24 12 2010
0.25 "night" 0.5 "Matilda" "Bavaria-Czech" "female" "adult" "winter" 4 8.23333333333333 25 12 2010
0 "night" 0.5 "Matilda" "Bavaria-Czech" "female" "adult" "winter" 5 8.25 26 12 2010
0.25 "night" 0.5 "Matilda" "Bavaria-Czech" "female" "adult" "winter" 6 8.25 27 12 2010
0.5 "night" 0.5 "Matilda" "Bavaria-Czech" "female" "adult" "winter" 7 8.26666666666667 28 12 2010
1 "night" 0.5 "Matilda" "Bavaria-Czech" "female" "adult" "winter" 8 8.26666666666667 29 12 2010
0.666666666666667 "night" 0.5 "Matilda" "Bavaria-Czech" "female" "adult" "winter" 9 8.28333333333333 30 12 2010
0.5 "night" 0.5 "Matilda" "Bavaria-Czech" "female" "adult" "winter" 10 8.3 31 12 2010
0.583333333333333 "night" 0.5 "Matilda" "Bavaria-Czech" "female" "adult" "winter" 11 8.31666666666667 1 1 2011
0.181818181818182 "night" 0.5 "Matilda" "Bavaria-Czech" "female" "adult" "winter" 12 8.33333333333333 2 1 2011
0 "night" 0.5 "Matilda" "Bavaria-Czech" "female" "adult" "winter" 13 8.35 3 1 2011
0.692307692307692 "night" 0.5 "Matilda" "Bavaria-Czech" "female" "adult" "winter" 14 8.36666666666667 4 1 2011
0.75 "night" 0.5 "Matilda" "Bavaria-Czech" "female" "adult" "winter" -14 8.38333333333333 5 1 2011
0.25 "night" 0.5 "Matilda" "Bavaria-Czech" "female" "adult" "winter" -13 8.41666666666667 6 1 2011
0 "night" 0.5 "Matilda" "Bavaria-Czech" "female" "adult" "winter" -12 8.43333333333333 7 1 2011
0.75 "night" 0.5 "Matilda" "Bavaria-Czech" "female" "adult" "winter" -11 8.46666666666667 8 1 2011
0.25 "night" 0.5 "Matilda" "Bavaria-Czech" "female" "adult" "winter" -10 8.48333333333333 9 1 2011
0.666666666666667 "night" 0.5 "Matilda" "Bavaria-Czech" "female" "adult" "winter" -9 8.51666666666667 10 1 2011
0.416666666666667 "night" 0.5 "Matilda" "Bavaria-Czech" "female" "adult" "winter" -8 8.55 11 1 2011
0.75 "night" 0.5 "Matilda" "Bavaria-Czech" "female" "adult" "winter" -7 8.58333333333333 12 1 2011
0.545454545454545 "night" 0.5 "Matilda" "Bavaria-Czech" "female" "adult" "winter" -6 8.6 13 1 2011
0.5 "night" 0.5 "Matilda" "Bavaria-Czech" "female" "adult" "winter" -5 8.65 14 1 2011
0.25 "night" 0.5 "Matilda" "Bavaria-Czech" "female" "adult" "winter" -4 8.66666666666667 15 1 2011
1 "night" 0.5 "Matilda" "Bavaria-Czech" "female" "adult" "winter" -3 8.71666666666667 16 1 2011
0.333333333333333 "night" 0.5 "Matilda" "Bavaria-Czech" "female" "adult" "winter" -2 8.75 17 1 2011
0 "night" 0.5 "Matilda" "Bavaria-Czech" "female" "adult" "winter" -1 8.8 18 1 2011
0.5 "night" 0.5 "Matilda" "Bavaria-Czech" "female" "adult" "winter" 0 8.81666666666667 19 1 2011
0.75 "night" 0.5 "Matilda" "Bavaria-Czech" "female" "adult" "winter" 1 8.86666666666667 20 1 2011
0.416666666666667 "night" 0.5 "Matilda" "Bavaria-Czech" "female" "adult" "winter" 2 8.9 21 1 2011
0 "night" 0.5 "Matilda" "Bavaria-Czech" "female" "adult" "winter" 3 8.95 22 1 2011
0.5 "night" 0.5 "Matilda" "Bavaria-Czech" "female" "adult" "winter" 4 8.98333333333333 23 1 2011
0.583333333333333 "night" 0.5 "Matilda" "Bavaria-Czech" "female" "adult" "winter" 5 9.03333333333333 24 1 2011
0.25 "night" 0.5 "Matilda" "Bavaria-Czech" "female" "adult" "winter" 6 9.06666666666667 25 1 2011
0.583333333333333 "night" 0.5 "Matilda" "Bavaria-Czech" "female" "adult" "winter" 7 9.13333333333333 26 1 2011
0.166666666666667 "night" 0.5 "Matilda" "Bavaria-Czech" "female" "adult" "winter" 8 9.18333333333333 27 1 2011
0.0833333333333333 "night" 0.5 "Matilda" "Bavaria-Czech" "female" "adult" "winter" 9 9.21666666666667 28 1 2011
0 "night" 0.5 "Matilda" "Bavaria-Czech" "female" "adult" "winter" 10 9.26666666666667 29 1 2011
0.181818181818182 "night" 0.5 "Matilda" "Bavaria-Czech" "female" "adult" "winter" 11 9.3 30 1 2011
0.363636363636364 "night" 0.5 "Matilda" "Bavaria-Czech" "female" "adult" "winter" 12 9.36666666666667 31 1 2011
0.416666666666667 "night" 0.5 "Matilda" "Bavaria-Czech" "female" "adult" "winter" 13 9.41666666666667 1 2 2011
0.416666666666667 "night" 0.5 "Matilda" "Bavaria-Czech" "female" "adult" "winter" 14 9.45 2 2 2011
0.666666666666667 "night" 0.5 "Matilda" "Bavaria-Czech" "female" "adult" "winter" 15 9.51666666666667 3 2 2011
0.166666666666667 "night" 0.5 "Matilda" "Bavaria-Czech" "female" "adult" "winter" -14 9.56666666666667 4 2 2011
0.25 "night" 0.5 "Matilda" "Bavaria-Czech" "female" "adult" "winter" -13 9.61666666666667 5 2 2011
0 "night" 0.5 "Matilda" "Bavaria-Czech" "female" "adult" "winter" -12 9.66666666666667 6 2 2011
0 "night" 0.5 "Matilda" "Bavaria-Czech" "female" "adult" "winter" -11 9.73333333333333 7 2 2011
0.416666666666667 "night" 0.5 "Matilda" "Bavaria-Czech" "female" "adult" "winter" -10 9.76666666666667 8 2 2011
0.833333333333333 "night" 0.5 "Matilda" "Bavaria-Czech" "female" "adult" "winter" -9 9.83333333333333 9 2 2011
0.333333333333333 "night" 0.5 "Matilda" "Bavaria-Czech" "female" "adult" "winter" -8 9.88333333333333 10 2 2011
0.0833333333333333 "night" 0.5 "Matilda" "Bavaria-Czech" "female" "adult" "winter" -7 9.93333333333333 11 2 2011
0.416666666666667 "night" 0.5 "Matilda" "Bavaria-Czech" "female" "adult" "winter" -6 10 12 2 2011
0 "night" 0.5 "Matilda" "Bavaria-Czech" "female" "adult" "winter" -5 10.05 13 2 2011
0.5 "night" 0.5 "Matilda" "Bavaria-Czech" "female" "adult" "winter" -4 10.1 14 2 2011
0.333333333333333 "night" 0.5 "Matilda" "Bavaria-Czech" "female" "adult" "winter" -3 10.1666666666667 15 2 2011
0.0833333333333333 "night" 0.5 "Matilda" "Bavaria-Czech" "female" "adult" "winter" -2 10.2333333333333 16 2 2011
0.166666666666667 "night" 0.5 "Matilda" "Bavaria-Czech" "female" "adult" "winter" -1 10.2666666666667 17 2 2011
0.25 "night" 0.5 "Matilda" "Bavaria-Czech" "female" "adult" "winter" 0 10.3333333333333 18 2 2011
1 "night" 0.5 "Matilda" "Bavaria-Czech" "female" "adult" "winter" 1 10.3833333333333 19 2 2011
0.583333333333333 "night" 0.5 "Matilda" "Bavaria-Czech" "female" "adult" "winter" 2 10.45 20 2 2011
0 "night" 0.5 "Matilda" "Bavaria-Czech" "female" "adult" "winter" 3 10.5166666666667 21 2 2011
0.583333333333333 "night" 0.5 "Matilda" "Bavaria-Czech" "female" "adult" "winter" 4 10.55 22 2 2011
0.416666666666667 "night" 0.5 "Matilda" "Bavaria-Czech" "female" "adult" "winter" 5 10.6166666666667 23 2 2011
0.0833333333333333 "night" 0.5 "Matilda" "Bavaria-Czech" "female" "adult" "winter" 6 10.6833333333333 24 2 2011
0 "night" 0.5 "Matilda" "Bavaria-Czech" "female" "adult" "winter" 7 10.7333333333333 25 2 2011
0.636363636363636 "night" 0.5 "Matilda" "Bavaria-Czech" "female" "adult" "winter" 8 10.8 26 2 2011
0.5 "night" 0.5 "Matilda" "Bavaria-Czech" "female" "adult" "winter" 9 10.85 27 2 2011
0.25 "night" 0.5 "Matilda" "Bavaria-Czech" "female" "adult" "winter" 10 10.9166666666667 28 2 2011
0.25 "night" 0.5 "Matilda" "Bavaria-Czech" "female" "adult" "winter" 11 10.9833333333333 1 3 2011
0 "night" 0.5 "Matilda" "Bavaria-Czech" "female" "adult" "winter" 12 11.0333333333333 2 3 2011
0.0909090909090909 "night" 0.5 "Matilda" "Bavaria-Czech" "female" "adult" "winter" -12 11.3333333333333 7 3 2011
0.0833333333333333 "night" 0.5 "Matilda" "Bavaria-Czech" "female" "adult" "winter" -11 11.4 8 3 2011
0.916666666666667 "night" 0.5 "Matilda" "Bavaria-Czech" "female" "adult" "winter" -10 11.45 9 3 2011
0.666666666666667 "night" 0.5 "Matilda" "Bavaria-Czech" "female" "adult" "winter" -9 11.5166666666667 10 3 2011
0.666666666666667 "night" 0.5 "Matilda" "Bavaria-Czech" "female" "adult" "winter" -8 11.5666666666667 11 3 2011
0.75 "night" 0.5 "Matilda" "Bavaria-Czech" "female" "adult" "winter" -7 11.6333333333333 12 3 2011
1 "night" 0.5 "Matilda" "Bavaria-Czech" "female" "adult" "winter" -6 11.6833333333333 13 3 2011
0.25 "night" 0.5 "Matilda" "Bavaria-Czech" "female" "adult" "winter" -5 11.75 14 3 2011
1 "night" 0.5 "Matilda" "Bavaria-Czech" "female" "adult" "winter" -4 11.8166666666667 15 3 2011
0.363636363636364 "night" 0.5 "Matilda" "Bavaria-Czech" "female" "adult" "winter" -3 11.8833333333333 16 3 2011
0 "night" 0.5 "Matilda" "Bavaria-Czech" "female" "adult" "winter" -2 11.95 17 3 2011
0.181818181818182 "night" 0.5 "Matilda" "Bavaria-Czech" "female" "adult" "winter" -1 12 18 3 2011
0.0909090909090909 "night" 0.5 "Matilda" "Bavaria-Czech" "female" "adult" "winter" 0 12.0666666666667 19 3 2011
0 "night" 0.5 "Matilda" "Bavaria-Czech" "female" "adult" "spring" 1 12.1166666666667 20 3 2011
0.25 "night" 0.5 "Matilda" "Bavaria-Czech" "female" "adult" "spring" 2 12.1833333333333 21 3 2011
0.181818181818182 "night" 0.5 "Matilda" "Bavaria-Czech" "female" "adult" "spring" 3 12.2333333333333 22 3 2011
0.0833333333333333 "night" 0.5 "Matilda" "Bavaria-Czech" "female" "adult" "spring" 4 12.3 23 3 2011
0.75 "night" 0.5 "Matilda" "Bavaria-Czech" "female" "adult" "spring" 5 12.35 24 3 2011
0.909090909090909 "night" 0.5 "Matilda" "Bavaria-Czech" "female" "adult" "spring" 6 12.4333333333333 25 3 2011
1 "night" 0.5 "Matilda" "Bavaria-Czech" "female" "adult" "spring" 7 12.4833333333333 26 3 2011
0.166666666666667 "night" 0.5 "Matilda" "Bavaria-Czech" "female" "adult" "spring" 8 12.55 27 3 2011
0.25 "night" 0.5 "Matilda" "Bavaria-Czech" "female" "adult" "spring" 9 12.6 28 3 2011
0.75 "night" 0.5 "Matilda" "Bavaria-Czech" "female" "adult" "spring" 10 12.6666666666667 29 3 2011
0.583333333333333 "night" 0.5 "Matilda" "Bavaria-Czech" "female" "adult" "spring" 11 12.7166666666667 30 3 2011
0.818181818181818 "night" 0.5 "Matilda" "Bavaria-Czech" "female" "adult" "spring" 12 12.7833333333333 31 3 2011
0.583333333333333 "night" 0.5 "Matilda" "Bavaria-Czech" "female" "adult" "spring" 13 12.8333333333333 1 4 2011
0.0833333333333333 "night" 0.5 "Matilda" "Bavaria-Czech" "female" "adult" "spring" 14 12.9 2 4 2011
0.0833333333333333 "night" 0.5 "Matilda" "Bavaria-Czech" "female" "adult" "spring" 15 12.95 3 4 2011
0 "night" 0.5 "Matilda" "Bavaria-Czech" "female" "adult" "spring" -14 13.0333333333333 4 4 2011
0.416666666666667 "night" 0.5 "Matilda" "Bavaria-Czech" "female" "adult" "spring" -13 13.0833333333333 5 4 2011
0.75 "night" 0.5 "Matilda" "Bavaria-Czech" "female" "adult" "spring" -12 13.15 6 4 2011
0.166666666666667 "night" 0.5 "Matilda" "Bavaria-Czech" "female" "adult" "spring" -11 13.2 7 4 2011
0.545454545454545 "night" 0.5 "Matilda" "Bavaria-Czech" "female" "adult" "spring" -10 13.2666666666667 8 4 2011
0.75 "night" 0.5 "Matilda" "Bavaria-Czech" "female" "adult" "spring" -9 13.3166666666667 9 4 2011
1 "night" 0.5 "Matilda" "Bavaria-Czech" "female" "adult" "spring" -8 13.3833333333333 10 4 2011
0.166666666666667 "night" 0.5 "Matilda" "Bavaria-Czech" "female" "adult" "spring" -7 13.4333333333333 11 4 2011
0.416666666666667 "night" 0.5 "Matilda" "Bavaria-Czech" "female" "adult" "spring" -6 13.5 12 4 2011
0 "night" 0.5 "Matilda" "Bavaria-Czech" "female" "adult" "spring" -5 13.55 13 4 2011
0 "night" 0.5 "Matilda" "Bavaria-Czech" "female" "adult" "spring" -4 13.6166666666667 14 4 2011
0.5 "night" 0.5 "Matilda" "Bavaria-Czech" "female" "adult" "spring" -3 13.6666666666667 15 4 2011
0 "night" 0.5 "Matilda" "Bavaria-Czech" "female" "adult" "spring" -2 13.7333333333333 16 4 2011
0.363636363636364 "night" 0.5 "Matilda" "Bavaria-Czech" "female" "adult" "spring" -1 13.7833333333333 17 4 2011
0.333333333333333 "night" 0.5 "Matilda" "Bavaria-Czech" "female" "adult" "spring" 0 13.85 18 4 2011
0.833333333333333 "night" 0.5 "Matilda" "Bavaria-Czech" "female" "adult" "spring" 1 13.9 19 4 2011
0.25 "night" 0.5 "Matilda" "Bavaria-Czech" "female" "adult" "spring" 2 13.9666666666667 20 4 2011
0.666666666666667 "night" 0.5 "Matilda" "Bavaria-Czech" "female" "adult" "spring" 3 14.0166666666667 21 4 2011
0.416666666666667 "night" 0.5 "Matilda" "Bavaria-Czech" "female" "adult" "spring" 4 14.0833333333333 22 4 2011
0.916666666666667 "night" 0.5 "Matilda" "Bavaria-Czech" "female" "adult" "spring" 5 14.1166666666667 23 4 2011
1 "night" 0.5 "Matilda" "Bavaria-Czech" "female" "adult" "spring" 6 14.1833333333333 24 4 2011
0.454545454545455 "night" 0.5 "Matilda" "Bavaria-Czech" "female" "adult" "spring" 7 14.2333333333333 25 4 2011
0 "night" 0.5 "Matilda" "Bavaria-Czech" "female" "adult" "spring" 8 14.3 26 4 2011
0 "night" 0.5 "Matilda" "Bavaria-Czech" "female" "adult" "spring" 9 14.35 27 4 2011
0 "night" 0.5 "Matilda" "Bavaria-Czech" "female" "adult" "spring" 10 14.4166666666667 28 4 2011
0.75 "night" 0.5 "Matilda" "Bavaria-Czech" "female" "adult" "spring" 11 14.45 29 4 2011
1 "night" 0.5 "Matilda" "Bavaria-Czech" "female" "adult" "spring" 12 14.5166666666667 30 4 2011
0.25 "night" 0.5 "Matilda" "Bavaria-Czech" "female" "adult" "spring" 13 14.5666666666667 1 5 2011
0 "night" 0.5 "Matilda" "Bavaria-Czech" "female" "adult" "spring" 14 14.6333333333333 2 5 2011
0.916666666666667 "night" 0.5 "Matilda" "Bavaria-Czech" "female" "adult" "spring" -14 14.6666666666667 3 5 2011
0.0833333333333333 "night" 0.5 "Matilda" "Bavaria-Czech" "female" "adult" "spring" -13 14.7333333333333 4 5 2011
0.0909090909090909 "night" 0.5 "Matilda" "Bavaria-Czech" "female" "adult" "spring" -12 14.7833333333333 5 5 2011
0.666666666666667 "night" 0.5 "Matilda" "Bavaria-Czech" "female" "adult" "spring" -11 14.8166666666667 6 5 2011
1 "night" 0.5 "Matilda" "Bavaria-Czech" "female" "adult" "spring" -10 14.8833333333333 7 5 2011
0.0833333333333333 "night" 0.5 "Matilda" "Bavaria-Czech" "female" "adult" "spring" -9 14.9166666666667 8 5 2011
0.666666666666667 "night" 0.5 "Matilda" "Bavaria-Czech" "female" "adult" "spring" -8 14.9833333333333 9 5 2011
0.5 "night" 0.5 "Matilda" "Bavaria-Czech" "female" "adult" "spring" -7 15.0166666666667 10 5 2011
0.166666666666667 "night" 0.5 "Matilda" "Bavaria-Czech" "female" "adult" "spring" -6 15.0833333333333 11 5 2011
0.916666666666667 "night" 0.5 "Matilda" "Bavaria-Czech" "female" "adult" "spring" -5 15.1166666666667 12 5 2011
0.0833333333333333 "night" 0.5 "Matilda" "Bavaria-Czech" "female" "adult" "spring" -4 15.1666666666667 13 5 2011
0.727272727272727 "night" 0.5 "Matilda" "Bavaria-Czech" "female" "adult" "spring" -3 15.2166666666667 14 5 2011
0.0833333333333333 "night" 0.5 "Matilda" "Bavaria-Czech" "female" "adult" "spring" -2 15.2666666666667 15 5 2011
0.166666666666667 "night" 0.5 "Matilda" "Bavaria-Czech" "female" "adult" "spring" -1 15.3 16 5 2011
0.666666666666667 "night" 0.5 "Matilda" "Bavaria-Czech" "female" "adult" "spring" 0 15.35 17 5 2011
0.416666666666667 "night" 0.5 "Matilda" "Bavaria-Czech" "female" "adult" "spring" 1 15.3833333333333 18 5 2011
0.454545454545455 "night" 0.5 "Matilda" "Bavaria-Czech" "female" "adult" "spring" 2 15.4333333333333 19 5 2011
0.615384615384615 "night" 0.5 "Matilda" "Bavaria-Czech" "female" "adult" "spring" 3 15.4833333333333 20 5 2011
0.583333333333333 "night" 0.5 "Matilda" "Bavaria-Czech" "female" "adult" "spring" 4 15.5166666666667 21 5 2011
0.833333333333333 "night" 0.5 "Matilda" "Bavaria-Czech" "female" "adult" "spring" 5 15.55 22 5 2011
0.636363636363636 "night" 0.5 "Matilda" "Bavaria-Czech" "female" "adult" "spring" 6 15.5833333333333 23 5 2011
0.833333333333333 "night" 0.5 "Matilda" "Bavaria-Czech" "female" "adult" "spring" 7 15.6333333333333 24 5 2011
0.916666666666667 "night" 0.5 "Matilda" "Bavaria-Czech" "female" "adult" "spring" 8 15.6666666666667 25 5 2011
0.5 "night" 0.5 "Matilda" "Bavaria-Czech" "female" "adult" "spring" 9 15.7 26 5 2011
0.0833333333333333 "night" 0.5 "Matilda" "Bavaria-Czech" "female" "adult" "spring" 10 15.7333333333333 27 5 2011
0 "night" 0.5 "Matilda" "Bavaria-Czech" "female" "adult" "spring" 11 15.7666666666667 28 5 2011
0 "night" 0.5 "Matilda" "Bavaria-Czech" "female" "adult" "spring" 12 15.8 29 5 2011
0.25 "night" 0.5 "Matilda" "Bavaria-Czech" "female" "adult" "spring" 13 15.8333333333333 30 5 2011
1 "night" 0.5 "Matilda" "Bavaria-Czech" "female" "adult" "spring" 14 15.8666666666667 31 5 2011
0.0909090909090909 "night" 0.5 "Matilda" "Bavaria-Czech" "female" "adult" "spring" -14 15.8833333333333 1 6 2011
0.5 "night" 0.5 "Matilda" "Bavaria-Czech" "female" "adult" "spring" -13 15.9166666666667 2 6 2011
0.916666666666667 "night" 0.5 "Matilda" "Bavaria-Czech" "female" "adult" "spring" -12 15.95 3 6 2011
0.0909090909090909 "night" 0.5 "Matilda" "Bavaria-Czech" "female" "adult" "spring" -11 15.9666666666667 4 6 2011
0.0909090909090909 "night" 0.5 "Matilda" "Bavaria-Czech" "female" "adult" "spring" -10 16 5 6 2011
0.818181818181818 "night" 0.5 "Matilda" "Bavaria-Czech" "female" "adult" "spring" -9 16.0166666666667 6 6 2011
0.916666666666667 "night" 0.5 "Matilda" "Bavaria-Czech" "female" "adult" "spring" -8 16.05 7 6 2011
0.916666666666667 "night" 0.5 "Matilda" "Bavaria-Czech" "female" "adult" "spring" -7 16.0666666666667 8 6 2011
0.166666666666667 "night" 0.5 "Matilda" "Bavaria-Czech" "female" "adult" "spring" -6 16.0833333333333 9 6 2011
0 "night" 0.5 "Matilda" "Bavaria-Czech" "female" "adult" "spring" -5 16.1 10 6 2011
0 "night" 0.5 "Matilda" "Bavaria-Czech" "female" "adult" "spring" -4 16.1166666666667 11 6 2011
0.25 "night" 0.5 "Matilda" "Bavaria-Czech" "female" "adult" "spring" -3 16.1333333333333 12 6 2011
0.5 "night" 0.5 "Matilda" "Bavaria-Czech" "female" "adult" "spring" -2 16.15 13 6 2011
1 "night" 0.5 "Matilda" "Bavaria-Czech" "female" "adult" "spring" -1 16.15 14 6 2011
1 "night" 0.5 "Matilda" "Bavaria-Czech" "female" "adult" "spring" 0 16.1666666666667 15 6 2011
0.0833333333333333 "night" 0.5 "Matilda" "Bavaria-Czech" "female" "adult" "spring" 1 16.1666666666667 16 6 2011
0.166666666666667 "night" 0.5 "Matilda" "Bavaria-Czech" "female" "adult" "spring" 2 16.1833333333333 17 6 2011
0.0833333333333333 "night" 0.5 "Matilda" "Bavaria-Czech" "female" "adult" "spring" 3 16.1833333333333 18 6 2011
0.333333333333333 "night" 0.5 "Matilda" "Bavaria-Czech" "female" "adult" "spring" 4 16.2 19 6 2011
0 "night" 0.5 "Matilda" "Bavaria-Czech" "female" "adult" "spring" 5 16.2 20 6 2011
0.0833333333333333 "night" 0.5 "Matilda" "Bavaria-Czech" "female" "adult" "summer" 6 16.2 21 6 2011
0 "night" 0.5 "Matilda" "Bavaria-Czech" "female" "adult" "summer" 7 16.2 22 6 2011
0 "night" 0.5 "Matilda" "Bavaria-Czech" "female" "adult" "summer" 8 16.1833333333333 23 6 2011
0.636363636363636 "night" 0.5 "Matilda" "Bavaria-Czech" "female" "adult" "summer" 9 16.2 24 6 2011
0.75 "night" 0.5 "Matilda" "Bavaria-Czech" "female" "adult" "summer" 10 16.2 25 6 2011
0.416666666666667 "night" 0.5 "Matilda" "Bavaria-Czech" "female" "adult" "summer" 11 16.1833333333333 26 6 2011
0.833333333333333 "night" 0.5 "Matilda" "Bavaria-Czech" "female" "adult" "summer" 12 16.1833333333333 27 6 2011
0.666666666666667 "night" 0.5 "Matilda" "Bavaria-Czech" "female" "adult" "summer" 13 16.1833333333333 28 6 2011
0.916666666666667 "night" 0.5 "Matilda" "Bavaria-Czech" "female" "adult" "summer" 14 16.15 29 6 2011
0.916666666666667 "night" 0.5 "Matilda" "Bavaria-Czech" "female" "adult" "summer" 15 16.15 30 6 2011
0.272727272727273 "night" 0.5 "Matilda" "Bavaria-Czech" "female" "adult" "summer" -14 16.1333333333333 1 7 2011
0.0833333333333333 "night" 0.5 "Matilda" "Bavaria-Czech" "female" "adult" "summer" -13 16.1166666666667 2 7 2011
0 "night" 0.5 "Matilda" "Bavaria-Czech" "female" "adult" "summer" -12 16.1 3 7 2011
0.666666666666667 "night" 0.5 "Matilda" "Bavaria-Czech" "female" "adult" "summer" -11 16.0833333333333 4 7 2011
0.583333333333333 "night" 0.5 "Matilda" "Bavaria-Czech" "female" "adult" "summer" -10 16.0666666666667 5 7 2011
0.25 "night" 0.5 "Matilda" "Bavaria-Czech" "female" "adult" "summer" -9 16.05 6 7 2011
0.0833333333333333 "night" 0.5 "Matilda" "Bavaria-Czech" "female" "adult" "summer" -8 16.0333333333333 7 7 2011
0.166666666666667 "night" 0.5 "Matilda" "Bavaria-Czech" "female" "adult" "summer" -7 16 8 7 2011
0.181818181818182 "night" 0.5 "Matilda" "Bavaria-Czech" "female" "adult" "summer" -6 15.9833333333333 9 7 2011
0.25 "night" 0.5 "Matilda" "Bavaria-Czech" "female" "adult" "summer" -5 15.95 10 7 2011
0 "night" 0.5 "Matilda" "Bavaria-Czech" "female" "adult" "summer" -4 15.9166666666667 11 7 2011
0.181818181818182 "night" 0.5 "Matilda" "Bavaria-Czech" "female" "adult" "summer" -3 15.9 12 7 2011
0.0833333333333333 "night" 0.5 "Matilda" "Bavaria-Czech" "female" "adult" "summer" -2 15.8666666666667 13 7 2011
0.0833333333333333 "night" 0.5 "Matilda" "Bavaria-Czech" "female" "adult" "summer" -1 15.8333333333333 14 7 2011
0 "night" 0.5 "Matilda" "Bavaria-Czech" "female" "adult" "summer" 0 15.8 15 7 2011
0 "night" 0.5 "Matilda" "Bavaria-Czech" "female" "adult" "summer" 1 15.7666666666667 16 7 2011
0 "night" 0.5 "Matilda" "Bavaria-Czech" "female" "adult" "summer" 2 15.75 17 7 2011
0.0833333333333333 "night" 0.5 "Matilda" "Bavaria-Czech" "female" "adult" "summer" 3 15.7166666666667 18 7 2011
0.75 "night" 0.5 "Matilda" "Bavaria-Czech" "female" "adult" "summer" 4 15.6833333333333 19 7 2011
0.833333333333333 "night" 0.5 "Matilda" "Bavaria-Czech" "female" "adult" "summer" 5 15.65 20 7 2011
1 "night" 0.5 "Matilda" "Bavaria-Czech" "female" "adult" "summer" 6 15.6166666666667 21 7 2011
0.333333333333333 "night" 0.5 "Matilda" "Bavaria-Czech" "female" "adult" "summer" 7 15.55 22 7 2011
0.833333333333333 "night" 0.5 "Matilda" "Bavaria-Czech" "female" "adult" "summer" 8 15.5166666666667 23 7 2011
1 "night" 0.5 "Matilda" "Bavaria-Czech" "female" "adult" "summer" 9 15.4833333333333 24 7 2011
0.916666666666667 "night" 0.5 "Matilda" "Bavaria-Czech" "female" "adult" "summer" 10 15.45 25 7 2011
0.909090909090909 "night" 0.5 "Matilda" "Bavaria-Czech" "female" "adult" "summer" 11 15.4 26 7 2011
0.583333333333333 "night" 0.5 "Matilda" "Bavaria-Czech" "female" "adult" "summer" 12 15.35 27 7 2011
0.25 "night" 0.5 "Matilda" "Bavaria-Czech" "female" "adult" "summer" 13 15.3166666666667 28 7 2011
0.0833333333333333 "night" 0.5 "Matilda" "Bavaria-Czech" "female" "adult" "summer" 14 15.2833333333333 29 7 2011
0.166666666666667 "night" 0.5 "Matilda" "Bavaria-Czech" "female" "adult" "summer" -14 15.2166666666667 30 7 2011
0.25 "night" 0.5 "Matilda" "Bavaria-Czech" "female" "adult" "summer" -13 15.1833333333333 31 7 2011
0.666666666666667 "night" 0.5 "Matilda" "Bavaria-Czech" "female" "adult" "summer" -12 15.1333333333333 1 8 2011
0.333333333333333 "night" 0.5 "Matilda" "Bavaria-Czech" "female" "adult" "summer" -11 15.0833333333333 2 8 2011
0.25 "night" 0.5 "Matilda" "Bavaria-Czech" "female" "adult" "summer" -10 15.0333333333333 3 8 2011
0 "night" 0.5 "Matilda" "Bavaria-Czech" "female" "adult" "summer" -9 15 4 8 2011
0.0833333333333333 "night" 0.5 "Matilda" "Bavaria-Czech" "female" "adult" "summer" -8 14.9333333333333 5 8 2011
0.75 "night" 0.5 "Matilda" "Bavaria-Czech" "female" "adult" "summer" -7 14.9 6 8 2011
0.583333333333333 "night" 0.5 "Matilda" "Bavaria-Czech" "female" "adult" "summer" -6 14.8333333333333 7 8 2011
0.0833333333333333 "night" 0.5 "Matilda" "Bavaria-Czech" "female" "adult" "summer" -5 14.8 8 8 2011
0.333333333333333 "night" 0.5 "Matilda" "Bavaria-Czech" "female" "adult" "summer" -4 14.75 9 8 2011
0.833333333333333 "night" 0.5 "Matilda" "Bavaria-Czech" "female" "adult" "summer" -3 14.6833333333333 10 8 2011
0.25 "night" 0.5 "Matilda" "Bavaria-Czech" "female" "adult" "summer" -2 14.6333333333333 11 8 2011
0.75 "night" 0.5 "Matilda" "Bavaria-Czech" "female" "adult" "summer" -1 14.5833333333333 12 8 2011
0.181818181818182 "night" 0.5 "Matilda" "Bavaria-Czech" "female" "adult" "summer" 0 14.5333333333333 13 8 2011
0.833333333333333 "night" 0.5 "Matilda" "Bavaria-Czech" "female" "adult" "summer" 1 14.4833333333333 14 8 2011
0.916666666666667 "night" 0.5 "Matilda" "Bavaria-Czech" "female" "adult" "summer" 2 14.4166666666667 15 8 2011
0.916666666666667 "night" 0.5 "Matilda" "Bavaria-Czech" "female" "adult" "summer" 3 14.3833333333333 16 8 2011
0.25 "night" 0.5 "Matilda" "Bavaria-Czech" "female" "adult" "summer" 4 14.3166666666667 17 8 2011
0.454545454545455 "night" 0.5 "Matilda" "Bavaria-Czech" "female" "adult" "summer" 5 14.2666666666667 18 8 2011
0.833333333333333 "night" 0.5 "Matilda" "Bavaria-Czech" "female" "adult" "summer" 6 14.2166666666667 19 8 2011
1 "night" 0.5 "Matilda" "Bavaria-Czech" "female" "adult" "summer" 7 14.15 20 8 2011
0.583333333333333 "night" 0.5 "Matilda" "Bavaria-Czech" "female" "adult" "summer" 8 14.1 21 8 2011
0.545454545454545 "night" 0.5 "Matilda" "Bavaria-Czech" "female" "adult" "summer" 9 14.0333333333333 22 8 2011
0.25 "night" 0.5 "Matilda" "Bavaria-Czech" "female" "adult" "summer" 10 13.9833333333333 23 8 2011
0.166666666666667 "night" 0.5 "Matilda" "Bavaria-Czech" "female" "adult" "summer" 11 13.9166666666667 24 8 2011
0.0833333333333333 "night" 0.5 "Matilda" "Bavaria-Czech" "female" "adult" "summer" 12 13.8833333333333 25 8 2011
0 "night" 0.5 "Matilda" "Bavaria-Czech" "female" "adult" "summer" 13 13.8333333333333 26 8 2011
0.0833333333333333 "night" 0.5 "Matilda" "Bavaria-Czech" "female" "adult" "summer" 14 13.7666666666667 27 8 2011
1 "night" 0.5 "Matilda" "Bavaria-Czech" "female" "adult" "summer" 15 13.7166666666667 28 8 2011
0.75 "night" 0.5 "Matilda" "Bavaria-Czech" "female" "adult" "summer" -14 13.65 29 8 2011
0.583333333333333 "night" 0.5 "Matilda" "Bavaria-Czech" "female" "adult" "summer" -13 13.6 30 8 2011
0.181818181818182 "night" 0.5 "Matilda" "Bavaria-Czech" "female" "adult" "summer" -12 13.55 31 8 2011
0 "night" 0.5 "Matilda" "Bavaria-Czech" "female" "adult" "summer" -11 13.4666666666667 1 9 2011
0.166666666666667 "night" 0.5 "Matilda" "Bavaria-Czech" "female" "adult" "summer" -10 13.4166666666667 2 9 2011
0 "night" 0.5 "Matilda" "Bavaria-Czech" "female" "adult" "summer" -9 13.35 3 9 2011
0.454545454545455 "night" 0.5 "Matilda" "Bavaria-Czech" "female" "adult" "summer" -8 13.3 4 9 2011
0 "night" 0.5 "Matilda" "Bavaria-Czech" "female" "adult" "summer" -7 13.2333333333333 5 9 2011
0 "night" 0.5 "Matilda" "Bavaria-Czech" "female" "adult" "summer" -6 13.1833333333333 6 9 2011
0.333333333333333 "night" 0.5 "Matilda" "Bavaria-Czech" "female" "adult" "summer" -5 13.1333333333333 7 9 2011
0 "night" 0.5 "Matilda" "Bavaria-Czech" "female" "adult" "summer" -4 13.0666666666667 8 9 2011
0.272727272727273 "night" 0.5 "Matilda" "Bavaria-Czech" "female" "adult" "summer" -3 13.0166666666667 9 9 2011
0.416666666666667 "night" 0.5 "Matilda" "Bavaria-Czech" "female" "adult" "summer" -2 12.95 10 9 2011
0.5 "night" 0.5 "Matilda" "Bavaria-Czech" "female" "adult" "summer" -1 12.9 11 9 2011
0.25 "night" 0.5 "Matilda" "Bavaria-Czech" "female" "adult" "summer" 0 12.8166666666667 12 9 2011
0.0833333333333333 "night" 0.5 "Matilda" "Bavaria-Czech" "female" "adult" "summer" 1 12.7666666666667 13 9 2011
0.25 "night" 0.5 "Milan" "Bavaria-Czech" "male" "adult" "winter" 13 11.45 9 3 2005
0.666666666666667 "night" 0.5 "Milan" "Bavaria-Czech" "male" "adult" "winter" 14 11.5166666666667 10 3 2005
0.333333333333333 "night" 0.5 "Milan" "Bavaria-Czech" "male" "adult" "winter" -14 11.5666666666667 11 3 2005
0 "night" 0.5 "Milan" "Bavaria-Czech" "male" "adult" "winter" -13 11.6333333333333 12 3 2005
0.636363636363636 "night" 0.5 "Milan" "Bavaria-Czech" "male" "adult" "winter" -12 11.6833333333333 13 3 2005
0.5 "night" 0.5 "Milan" "Bavaria-Czech" "male" "adult" "winter" -11 11.75 14 3 2005
0.666666666666667 "night" 0.5 "Milan" "Bavaria-Czech" "male" "adult" "winter" -10 11.8166666666667 15 3 2005
0.416666666666667 "night" 0.5 "Milan" "Bavaria-Czech" "male" "adult" "winter" -9 11.8833333333333 16 3 2005
0.545454545454545 "night" 0.5 "Milan" "Bavaria-Czech" "male" "adult" "winter" -8 11.95 17 3 2005
0.727272727272727 "night" 0.5 "Milan" "Bavaria-Czech" "male" "adult" "winter" -7 12 18 3 2005
0.818181818181818 "night" 0.5 "Milan" "Bavaria-Czech" "male" "adult" "winter" -6 12.0666666666667 19 3 2005
1 "night" 0.5 "Milan" "Bavaria-Czech" "male" "adult" "spring" -5 12.1166666666667 20 3 2005
0.833333333333333 "night" 0.5 "Milan" "Bavaria-Czech" "male" "adult" "spring" -4 12.1833333333333 21 3 2005
0.25 "night" 0.5 "Milan" "Bavaria-Czech" "male" "adult" "spring" -3 12.2333333333333 22 3 2005
0 "night" 0.5 "Milan" "Bavaria-Czech" "male" "adult" "spring" -2 12.3 23 3 2005
0.75 "night" 0.5 "Milan" "Bavaria-Czech" "male" "adult" "spring" -1 12.35 24 3 2005
1 "night" 0.5 "Milan" "Bavaria-Czech" "male" "adult" "spring" 0 12.4333333333333 25 3 2005
0.75 "night" 0.5 "Milan" "Bavaria-Czech" "male" "adult" "spring" 1 12.4833333333333 26 3 2005
0.75 "night" 0.5 "Milan" "Bavaria-Czech" "male" "adult" "spring" 2 12.55 27 3 2005
0.181818181818182 "night" 0.5 "Milan" "Bavaria-Czech" "male" "adult" "spring" 3 12.6 28 3 2005
0.75 "night" 0.5 "Milan" "Bavaria-Czech" "male" "adult" "spring" 4 12.6666666666667 29 3 2005
0.25 "night" 0.5 "Milan" "Bavaria-Czech" "male" "adult" "spring" 5 12.7166666666667 30 3 2005
0 "night" 0.5 "Milan" "Bavaria-Czech" "male" "adult" "spring" 6 12.7833333333333 31 3 2005
0 "night" 0.5 "Milan" "Bavaria-Czech" "male" "adult" "spring" 7 12.8333333333333 1 4 2005
0.833333333333333 "night" 0.5 "Milan" "Bavaria-Czech" "male" "adult" "spring" 8 12.9 2 4 2005
0.5 "night" 0.5 "Milan" "Bavaria-Czech" "male" "adult" "spring" 9 12.95 3 4 2005
0 "night" 0.5 "Milan" "Bavaria-Czech" "male" "adult" "spring" 10 13.0333333333333 4 4 2005
0.0909090909090909 "night" 0.5 "Milan" "Bavaria-Czech" "male" "adult" "spring" 11 13.0833333333333 5 4 2005
0.333333333333333 "night" 0.5 "Milan" "Bavaria-Czech" "male" "adult" "spring" 12 13.15 6 4 2005
0.0833333333333333 "night" 0.5 "Milan" "Bavaria-Czech" "male" "adult" "spring" 13 13.2 7 4 2005
0.5 "night" 0.5 "Milan" "Bavaria-Czech" "male" "adult" "spring" 14 13.2666666666667 8 4 2005
0.833333333333333 "night" 0.5 "Milan" "Bavaria-Czech" "male" "adult" "spring" 15 13.3166666666667 9 4 2005
0.818181818181818 "night" 0.5 "Milan" "Bavaria-Czech" "male" "adult" "spring" -14 13.3833333333333 10 4 2005
1 "night" 0.5 "Milan" "Bavaria-Czech" "male" "adult" "spring" -13 13.4333333333333 11 4 2005
1 "night" 0.5 "Milan" "Bavaria-Czech" "male" "adult" "spring" -12 13.5 12 4 2005
0.75 "night" 0.5 "Milan" "Bavaria-Czech" "male" "adult" "spring" -11 13.55 13 4 2005
0 "night" 0.5 "Milan" "Bavaria-Czech" "male" "adult" "spring" -10 13.6166666666667 14 4 2005
0.181818181818182 "night" 0.5 "Milan" "Bavaria-Czech" "male" "adult" "spring" -9 13.6666666666667 15 4 2005
0.833333333333333 "night" 0.5 "Milan" "Bavaria-Czech" "male" "adult" "spring" -8 13.7333333333333 16 4 2005
0.166666666666667 "night" 0.5 "Milan" "Bavaria-Czech" "male" "adult" "spring" -7 13.7833333333333 17 4 2005
0.5 "night" 0.5 "Milan" "Bavaria-Czech" "male" "adult" "spring" -6 13.85 18 4 2005
0.833333333333333 "night" 0.5 "Milan" "Bavaria-Czech" "male" "adult" "spring" -5 13.9 19 4 2005
0.363636363636364 "night" 0.5 "Milan" "Bavaria-Czech" "male" "adult" "spring" -4 13.9666666666667 20 4 2005
0 "night" 0.5 "Milan" "Bavaria-Czech" "male" "adult" "spring" -3 14.0166666666667 21 4 2005
0 "night" 0.5 "Milan" "Bavaria-Czech" "male" "adult" "spring" -2 14.0833333333333 22 4 2005
0.25 "night" 0.5 "Milan" "Bavaria-Czech" "male" "adult" "spring" -1 14.1166666666667 23 4 2005
0.25 "night" 0.5 "Milan" "Bavaria-Czech" "male" "adult" "spring" 0 14.1833333333333 24 4 2005
0 "night" 0.5 "Milan" "Bavaria-Czech" "male" "adult" "spring" 1 14.2333333333333 25 4 2005
0.363636363636364 "night" 0.5 "Milan" "Bavaria-Czech" "male" "adult" "spring" 2 14.3 26 4 2005
0.916666666666667 "night" 0.5 "Milan" "Bavaria-Czech" "male" "adult" "spring" 3 14.35 27 4 2005
1 "night" 0.5 "Milan" "Bavaria-Czech" "male" "adult" "spring" 4 14.4166666666667 28 4 2005
0.833333333333333 "night" 0.5 "Milan" "Bavaria-Czech" "male" "adult" "spring" 5 14.45 29 4 2005
1 "night" 0.5 "Milan" "Bavaria-Czech" "male" "adult" "spring" 6 14.5166666666667 30 4 2005
0.916666666666667 "night" 0.5 "Milan" "Bavaria-Czech" "male" "adult" "spring" 7 14.5666666666667 1 5 2005
0.0833333333333333 "night" 0.5 "Milan" "Bavaria-Czech" "male" "adult" "spring" 8 14.6333333333333 2 5 2005
0.0833333333333333 "night" 0.5 "Milan" "Bavaria-Czech" "male" "adult" "spring" 9 14.6666666666667 3 5 2005
0 "night" 0.5 "Milan" "Bavaria-Czech" "male" "adult" "spring" 10 14.7333333333333 4 5 2005
0 "night" 0.5 "Milan" "Bavaria-Czech" "male" "adult" "spring" 11 14.7833333333333 5 5 2005
0 "night" 0.5 "Milan" "Bavaria-Czech" "male" "adult" "spring" 12 14.8166666666667 6 5 2005
0.916666666666667 "night" 0.5 "Milan" "Bavaria-Czech" "male" "adult" "spring" 13 14.8833333333333 7 5 2005
0.0833333333333333 "night" 0.5 "Milan" "Bavaria-Czech" "male" "adult" "spring" 14 14.9166666666667 8 5 2005
1 "night" 0.5 "Milan" "Bavaria-Czech" "male" "adult" "spring" -14 14.9833333333333 9 5 2005
0.0833333333333333 "night" 0.5 "Milan" "Bavaria-Czech" "male" "adult" "spring" -13 15.0166666666667 10 5 2005
0.916666666666667 "night" 0.5 "Milan" "Bavaria-Czech" "male" "adult" "spring" -12 15.0833333333333 11 5 2005
0.75 "night" 0.5 "Milan" "Bavaria-Czech" "male" "adult" "spring" -11 15.1166666666667 12 5 2005
0 "night" 0.5 "Milan" "Bavaria-Czech" "male" "adult" "spring" -10 15.1666666666667 13 5 2005
0 "night" 0.5 "Milan" "Bavaria-Czech" "male" "adult" "spring" -9 15.2166666666667 14 5 2005
0.5 "night" 0.5 "Milan" "Bavaria-Czech" "male" "adult" "spring" -8 15.2666666666667 15 5 2005
0.416666666666667 "night" 0.5 "Milan" "Bavaria-Czech" "male" "adult" "spring" -7 15.3 16 5 2005
0.583333333333333 "night" 0.5 "Milan" "Bavaria-Czech" "male" "adult" "spring" -6 15.35 17 5 2005
0 "night" 0.5 "Milan" "Bavaria-Czech" "male" "adult" "spring" -5 15.3833333333333 18 5 2005
0 "night" 0.5 "Milan" "Bavaria-Czech" "male" "adult" "spring" -4 15.4333333333333 19 5 2005
0.916666666666667 "night" 0.5 "Milan" "Bavaria-Czech" "male" "adult" "spring" -3 15.4833333333333 20 5 2005
1 "night" 0.5 "Milan" "Bavaria-Czech" "male" "adult" "spring" -2 15.5166666666667 21 5 2005
0 "night" 0.5 "Milan" "Bavaria-Czech" "male" "adult" "spring" -1 15.55 22 5 2005
0.666666666666667 "night" 0.5 "Milan" "Bavaria-Czech" "male" "adult" "spring" 0 15.5833333333333 23 5 2005
0.0909090909090909 "night" 0.5 "Milan" "Bavaria-Czech" "male" "adult" "spring" 1 15.6333333333333 24 5 2005
0.416666666666667 "night" 0.5 "Milan" "Bavaria-Czech" "male" "adult" "spring" 2 15.6666666666667 25 5 2005
0.916666666666667 "night" 0.5 "Milan" "Bavaria-Czech" "male" "adult" "spring" 3 15.7 26 5 2005
0.5 "night" 0.5 "Milan" "Bavaria-Czech" "male" "adult" "spring" 4 15.7333333333333 27 5 2005
0.0833333333333333 "night" 0.5 "Milan" "Bavaria-Czech" "male" "adult" "spring" 5 15.7666666666667 28 5 2005
0.909090909090909 "night" 0.5 "Milan" "Bavaria-Czech" "male" "adult" "spring" 6 15.8 29 5 2005
0.0833333333333333 "night" 0.5 "Milan" "Bavaria-Czech" "male" "adult" "spring" 7 15.8333333333333 30 5 2005
0 "night" 0.5 "Milan" "Bavaria-Czech" "male" "adult" "spring" 8 15.8666666666667 31 5 2005
0.0833333333333333 "night" 0.5 "Milan" "Bavaria-Czech" "male" "adult" "spring" 9 15.8833333333333 1 6 2005
0.25 "night" 0.5 "Milan" "Bavaria-Czech" "male" "adult" "spring" 10 15.9166666666667 2 6 2005
0.727272727272727 "night" 0.5 "Milan" "Bavaria-Czech" "male" "adult" "spring" 11 15.95 3 6 2005
0.454545454545455 "night" 0.5 "Milan" "Bavaria-Czech" "male" "adult" "spring" 12 15.9666666666667 4 6 2005
0.909090909090909 "night" 0.5 "Milan" "Bavaria-Czech" "male" "adult" "spring" 13 16 5 6 2005
0.166666666666667 "night" 0.5 "Milan" "Bavaria-Czech" "male" "adult" "spring" 14 16.0166666666667 6 6 2005
0.666666666666667 "night" 0.5 "Milan" "Bavaria-Czech" "male" "adult" "spring" 15 16.05 7 6 2005
0.636363636363636 "night" 0.5 "Milan" "Bavaria-Czech" "male" "adult" "spring" -14 16.0666666666667 8 6 2005
0 "night" 0.5 "Milan" "Bavaria-Czech" "male" "adult" "spring" -13 16.0833333333333 9 6 2005
0 "night" 0.5 "Milan" "Bavaria-Czech" "male" "adult" "spring" -12 16.1 10 6 2005
0 "night" 0.5 "Milan" "Bavaria-Czech" "male" "adult" "spring" -11 16.1166666666667 11 6 2005
1 "night" 0.5 "Milan" "Bavaria-Czech" "male" "adult" "spring" -10 16.1333333333333 12 6 2005
1 "night" 0.5 "Milan" "Bavaria-Czech" "male" "adult" "spring" -9 16.15 13 6 2005
0.583333333333333 "night" 0.5 "Milan" "Bavaria-Czech" "male" "adult" "spring" -8 16.15 14 6 2005
1 "night" 0.5 "Milan" "Bavaria-Czech" "male" "adult" "spring" -7 16.1666666666667 15 6 2005
0.416666666666667 "night" 0.5 "Milan" "Bavaria-Czech" "male" "adult" "spring" -6 16.1666666666667 16 6 2005
0.833333333333333 "night" 0.5 "Milan" "Bavaria-Czech" "male" "adult" "spring" -5 16.1833333333333 17 6 2005
0.583333333333333 "night" 0.5 "Milan" "Bavaria-Czech" "male" "adult" "spring" -4 16.1833333333333 18 6 2005
0.636363636363636 "night" 0.5 "Milan" "Bavaria-Czech" "male" "adult" "spring" -3 16.2 19 6 2005
0.166666666666667 "night" 0.5 "Milan" "Bavaria-Czech" "male" "adult" "spring" -2 16.2 20 6 2005
0.0833333333333333 "night" 0.5 "Milan" "Bavaria-Czech" "male" "adult" "summer" -1 16.2 21 6 2005
0.5 "night" 0.5 "Milan" "Bavaria-Czech" "male" "adult" "summer" 0 16.2 22 6 2005
0.166666666666667 "night" 0.5 "Milan" "Bavaria-Czech" "male" "adult" "summer" 1 16.1833333333333 23 6 2005
1 "night" 0.5 "Milan" "Bavaria-Czech" "male" "adult" "summer" 2 16.2 24 6 2005
0.0833333333333333 "night" 0.5 "Milan" "Bavaria-Czech" "male" "adult" "summer" 3 16.2 25 6 2005
0.75 "night" 0.5 "Milan" "Bavaria-Czech" "male" "adult" "summer" 4 16.1833333333333 26 6 2005
1 "night" 0.5 "Milan" "Bavaria-Czech" "male" "adult" "summer" 5 16.1833333333333 27 6 2005
0.916666666666667 "night" 0.5 "Milan" "Bavaria-Czech" "male" "adult" "summer" 6 16.1833333333333 28 6 2005
1 "night" 0.5 "Milan" "Bavaria-Czech" "male" "adult" "summer" 7 16.15 29 6 2005
1 "night" 0.5 "Milan" "Bavaria-Czech" "male" "adult" "summer" 8 16.15 30 6 2005
0.181818181818182 "night" 0.5 "Milan" "Bavaria-Czech" "male" "adult" "summer" 9 16.1333333333333 1 7 2005
0.727272727272727 "night" 0.5 "Milan" "Bavaria-Czech" "male" "adult" "summer" 10 16.1166666666667 2 7 2005
0.818181818181818 "night" 0.5 "Milan" "Bavaria-Czech" "male" "adult" "summer" 11 16.1 3 7 2005
0.25 "night" 0.5 "Milan" "Bavaria-Czech" "male" "adult" "summer" 12 16.0833333333333 4 7 2005
0.333333333333333 "night" 0.5 "Milan" "Bavaria-Czech" "male" "adult" "summer" 13 16.0666666666667 5 7 2005
0 "night" 0.5 "Milan" "Bavaria-Czech" "male" "adult" "summer" 14 16.05 6 7 2005
0.363636363636364 "night" 0.5 "Milan" "Bavaria-Czech" "male" "adult" "summer" -14 16.0333333333333 7 7 2005
0.416666666666667 "night" 0.5 "Milan" "Bavaria-Czech" "male" "adult" "summer" -13 16 8 7 2005
0.666666666666667 "night" 0.5 "Milan" "Bavaria-Czech" "male" "adult" "summer" -12 15.9833333333333 9 7 2005
0.5 "night" 0.5 "Milan" "Bavaria-Czech" "male" "adult" "summer" -11 15.95 10 7 2005
0.166666666666667 "night" 0.5 "Milan" "Bavaria-Czech" "male" "adult" "summer" -10 15.9166666666667 11 7 2005
0.727272727272727 "night" 0.5 "Milan" "Bavaria-Czech" "male" "adult" "summer" -9 15.9 12 7 2005
0.416666666666667 "night" 0.5 "Milan" "Bavaria-Czech" "male" "adult" "summer" -8 15.8666666666667 13 7 2005
0.5 "night" 0.5 "Milan" "Bavaria-Czech" "male" "adult" "summer" -7 15.8333333333333 14 7 2005
0 "night" 0.5 "Milan" "Bavaria-Czech" "male" "adult" "summer" -6 15.8 15 7 2005
0.5 "night" 0.5 "Milan" "Bavaria-Czech" "male" "adult" "summer" -5 15.7666666666667 16 7 2005
0.181818181818182 "night" 0.5 "Milan" "Bavaria-Czech" "male" "adult" "summer" -4 15.75 17 7 2005
0.5 "night" 0.5 "Milan" "Bavaria-Czech" "male" "adult" "summer" -3 15.7166666666667 18 7 2005
0.5 "night" 0.5 "Milan" "Bavaria-Czech" "male" "adult" "summer" -2 15.6833333333333 19 7 2005
0.916666666666667 "night" 0.5 "Milan" "Bavaria-Czech" "male" "adult" "summer" -1 15.65 20 7 2005
0.916666666666667 "night" 0.5 "Milan" "Bavaria-Czech" "male" "adult" "summer" 0 15.6166666666667 21 7 2005
0.272727272727273 "night" 0.5 "Milan" "Bavaria-Czech" "male" "adult" "summer" 1 15.55 22 7 2005
0.75 "night" 0.5 "Milan" "Bavaria-Czech" "male" "adult" "autumn" -4 9.35 12 11 2005
0 "night" 0.5 "Milan" "Bavaria-Czech" "male" "adult" "autumn" -3 9.28333333333333 13 11 2005
0.583333333333333 "night" 0.5 "Milan" "Bavaria-Czech" "male" "adult" "autumn" -2 9.25 14 11 2005
0.666666666666667 "night" 0.5 "Milan" "Bavaria-Czech" "male" "adult" "autumn" -1 9.2 15 11 2005
0.818181818181818 "night" 0.5 "Milan" "Bavaria-Czech" "male" "adult" "autumn" 0 9.15 16 11 2005
1 "night" 0.5 "Milan" "Bavaria-Czech" "male" "adult" "autumn" 1 9.1 17 11 2005
0.25 "night" 0.5 "Milan" "Bavaria-Czech" "male" "adult" "autumn" 2 9.06666666666667 18 11 2005
0.916666666666667 "night" 0.5 "Milan" "Bavaria-Czech" "male" "adult" "autumn" 3 9.01666666666667 19 11 2005
0 "night" 0.5 "Milan" "Bavaria-Czech" "male" "adult" "autumn" 4 8.98333333333333 20 11 2005
0 "night" 0.5 "Milan" "Bavaria-Czech" "male" "adult" "autumn" 5 8.93333333333333 21 11 2005
0 "night" 0.5 "Milan" "Bavaria-Czech" "male" "adult" "autumn" 6 8.9 22 11 2005
0 "night" 0.5 "Milan" "Bavaria-Czech" "male" "adult" "autumn" 7 8.85 23 11 2005
0.75 "night" 0.5 "Milan" "Bavaria-Czech" "male" "adult" "autumn" 8 8.81666666666667 24 11 2005
0.583333333333333 "night" 0.5 "Milan" "Bavaria-Czech" "male" "adult" "autumn" 9 8.76666666666667 25 11 2005
0 "night" 0.5 "Milan" "Bavaria-Czech" "male" "adult" "autumn" 10 8.75 26 11 2005
0.833333333333333 "night" 0.5 "Milan" "Bavaria-Czech" "male" "adult" "autumn" 11 8.7 27 11 2005
0.666666666666667 "night" 0.5 "Milan" "Bavaria-Czech" "male" "adult" "autumn" 12 8.66666666666667 28 11 2005
1 "night" 0.5 "Milan" "Bavaria-Czech" "male" "adult" "autumn" 13 8.63333333333333 29 11 2005
0 "night" 0.5 "Milan" "Bavaria-Czech" "male" "adult" "autumn" 14 8.6 30 11 2005
0 "night" 0.5 "Milan" "Bavaria-Czech" "male" "adult" "autumn" -14 8.56666666666667 1 12 2005
0.5 "night" 0.5 "Milan" "Bavaria-Czech" "male" "adult" "autumn" -13 8.55 2 12 2005
0 "night" 0.5 "Milan" "Bavaria-Czech" "male" "adult" "autumn" -12 8.5 3 12 2005
0 "night" 0.5 "Milan" "Bavaria-Czech" "male" "adult" "autumn" -11 8.48333333333333 4 12 2005
0.833333333333333 "night" 0.5 "Milan" "Bavaria-Czech" "male" "adult" "autumn" -10 8.45 5 12 2005
1 "night" 0.5 "Milan" "Bavaria-Czech" "male" "adult" "autumn" -9 8.43333333333333 6 12 2005
0.25 "night" 0.5 "Milan" "Bavaria-Czech" "male" "adult" "autumn" -8 8.41666666666667 7 12 2005
0.833333333333333 "night" 0.5 "Milan" "Bavaria-Czech" "male" "adult" "autumn" -7 8.4 8 12 2005
0.583333333333333 "night" 0.5 "Milan" "Bavaria-Czech" "male" "adult" "autumn" -6 8.35 9 12 2005
1 "night" 0.5 "Milan" "Bavaria-Czech" "male" "adult" "autumn" -5 8.33333333333333 10 12 2005
0.166666666666667 "night" 0.5 "Milan" "Bavaria-Czech" "male" "adult" "autumn" -4 8.31666666666667 11 12 2005
0 "night" 0.5 "Milan" "Bavaria-Czech" "male" "adult" "autumn" -3 8.3 12 12 2005
0 "night" 0.5 "Milan" "Bavaria-Czech" "male" "adult" "autumn" -2 8.3 13 12 2005
0 "night" 0.5 "Milan" "Bavaria-Czech" "male" "adult" "autumn" -1 8.28333333333333 14 12 2005
0 "night" 0.5 "Milan" "Bavaria-Czech" "male" "adult" "autumn" 0 8.26666666666667 15 12 2005
0 "night" 0.5 "Milan" "Bavaria-Czech" "male" "adult" "autumn" 1 8.25 16 12 2005
0 "night" 0.5 "Milan" "Bavaria-Czech" "male" "adult" "autumn" 2 8.25 17 12 2005
0.833333333333333 "night" 0.5 "Milan" "Bavaria-Czech" "male" "adult" "autumn" 3 8.25 18 12 2005
0.916666666666667 "night" 0.5 "Milan" "Bavaria-Czech" "male" "adult" "autumn" 4 8.23333333333333 19 12 2005
0.0909090909090909 "night" 0.5 "Milan" "Bavaria-Czech" "male" "adult" "autumn" 5 8.23333333333333 20 12 2005
0.416666666666667 "night" 0.5 "Milan" "Bavaria-Czech" "male" "adult" "winter" 6 8.23333333333333 21 12 2005
0.363636363636364 "night" 0.5 "Milan" "Bavaria-Czech" "male" "adult" "winter" 7 8.23333333333333 22 12 2005
0.0909090909090909 "night" 0.5 "Milan" "Bavaria-Czech" "male" "adult" "winter" 8 8.23333333333333 23 12 2005
0.333333333333333 "night" 0.5 "Milan" "Bavaria-Czech" "male" "adult" "winter" 9 8.23333333333333 24 12 2005
1 "night" 0.5 "Milan" "Bavaria-Czech" "male" "adult" "winter" 10 8.23333333333333 25 12 2005
0.833333333333333 "night" 0.5 "Milan" "Bavaria-Czech" "male" "adult" "winter" 11 8.25 26 12 2005
0 "night" 0.5 "Milan" "Bavaria-Czech" "male" "adult" "winter" 12 8.25 27 12 2005
0 "night" 0.5 "Milan" "Bavaria-Czech" "male" "adult" "winter" 13 8.26666666666667 28 12 2005
0.166666666666667 "night" 0.5 "Milan" "Bavaria-Czech" "male" "adult" "winter" 14 8.26666666666667 29 12 2005
0.0909090909090909 "night" 0.5 "Milan" "Bavaria-Czech" "male" "adult" "winter" 15 8.28333333333333 30 12 2005
0 "night" 0.5 "Milan" "Bavaria-Czech" "male" "adult" "winter" -14 8.3 31 12 2005
0.333333333333333 "night" 0.5 "Milan" "Bavaria-Czech" "male" "adult" "winter" -13 8.31666666666667 1 1 2006
0.181818181818182 "night" 0.5 "Milan" "Bavaria-Czech" "male" "adult" "winter" -12 8.33333333333333 2 1 2006
0 "night" 0.5 "Milan" "Bavaria-Czech" "male" "adult" "winter" -11 8.35 3 1 2006
0.727272727272727 "night" 0.5 "Milan" "Bavaria-Czech" "male" "adult" "winter" -10 8.36666666666667 4 1 2006
0.75 "night" 0.5 "Milan" "Bavaria-Czech" "male" "adult" "winter" -9 8.38333333333333 5 1 2006
0.0833333333333333 "night" 0.5 "Milan" "Bavaria-Czech" "male" "adult" "winter" -8 8.41666666666667 6 1 2006
0.666666666666667 "night" 0.5 "Milan" "Bavaria-Czech" "male" "adult" "winter" -7 8.43333333333333 7 1 2006
0.25 "night" 0.5 "Milan" "Bavaria-Czech" "male" "adult" "winter" -6 8.46666666666667 8 1 2006
0.636363636363636 "night" 0.5 "Milan" "Bavaria-Czech" "male" "adult" "winter" -5 8.48333333333333 9 1 2006
0.666666666666667 "night" 0.5 "Milan" "Bavaria-Czech" "male" "adult" "winter" -4 8.51666666666667 10 1 2006
0.25 "night" 0.5 "Milan" "Bavaria-Czech" "male" "adult" "winter" -3 8.55 11 1 2006
0.666666666666667 "night" 0.5 "Milan" "Bavaria-Czech" "male" "adult" "winter" -2 8.58333333333333 12 1 2006
0 "night" 0.5 "Milan" "Bavaria-Czech" "male" "adult" "winter" -1 8.6 13 1 2006
0.75 "night" 0.5 "Milan" "Bavaria-Czech" "male" "adult" "winter" 0 8.65 14 1 2006
0.727272727272727 "night" 0.5 "Milan" "Bavaria-Czech" "male" "adult" "winter" 1 8.66666666666667 15 1 2006
1 "night" 0.5 "Milan" "Bavaria-Czech" "male" "adult" "winter" 2 8.71666666666667 16 1 2006
0.333333333333333 "night" 0.5 "Milan" "Bavaria-Czech" "male" "adult" "winter" 3 8.75 17 1 2006
0 "night" 0.5 "Milan" "Bavaria-Czech" "male" "adult" "winter" 4 8.8 18 1 2006
0 "night" 0.5 "Milan" "Bavaria-Czech" "male" "adult" "winter" 5 8.81666666666667 19 1 2006
0.727272727272727 "night" 0.5 "Milan" "Bavaria-Czech" "male" "adult" "winter" 6 8.86666666666667 20 1 2006
0.333333333333333 "night" 0.5 "Milan" "Bavaria-Czech" "male" "adult" "winter" 7 8.9 21 1 2006
0.75 "night" 0.5 "Milan" "Bavaria-Czech" "male" "adult" "winter" 8 8.95 22 1 2006
0.75 "night" 0.5 "Milan" "Bavaria-Czech" "male" "adult" "winter" 9 8.98333333333333 23 1 2006
1 "night" 0.5 "Milan" "Bavaria-Czech" "male" "adult" "winter" 10 9.03333333333333 24 1 2006
0.75 "night" 0.5 "Milan" "Bavaria-Czech" "male" "adult" "winter" 11 9.06666666666667 25 1 2006
0.666666666666667 "night" 0.5 "Milan" "Bavaria-Czech" "male" "adult" "winter" 12 9.13333333333333 26 1 2006
1 "night" 0.5 "Milan" "Bavaria-Czech" "male" "adult" "winter" 13 9.18333333333333 27 1 2006
0.916666666666667 "night" 0.5 "Milan" "Bavaria-Czech" "male" "adult" "winter" 14 9.21666666666667 28 1 2006
0.545454545454545 "night" 0.5 "Milan" "Bavaria-Czech" "male" "adult" "winter" 15 9.26666666666667 29 1 2006
0.363636363636364 "night" 0.5 "Milan" "Bavaria-Czech" "male" "adult" "winter" -14 9.3 30 1 2006
0 "night" 0.5 "Milan" "Bavaria-Czech" "male" "adult" "winter" -13 9.36666666666667 31 1 2006
0 "night" 0.5 "Milan" "Bavaria-Czech" "male" "adult" "winter" -12 9.41666666666667 1 2 2006
0.333333333333333 "night" 0.5 "Milan" "Bavaria-Czech" "male" "adult" "winter" -11 9.45 2 2 2006
0.583333333333333 "night" 0.5 "Milan" "Bavaria-Czech" "male" "adult" "winter" -10 9.51666666666667 3 2 2006
1 "night" 0.5 "Milan" "Bavaria-Czech" "male" "adult" "winter" -9 9.56666666666667 4 2 2006
0.166666666666667 "night" 0.5 "Milan" "Bavaria-Czech" "male" "adult" "winter" -8 9.61666666666667 5 2 2006
0 "night" 0.5 "Milan" "Bavaria-Czech" "male" "adult" "winter" -7 9.66666666666667 6 2 2006
0 "night" 0.5 "Milan" "Bavaria-Czech" "male" "adult" "winter" -6 9.73333333333333 7 2 2006
0 "night" 0.5 "Milan" "Bavaria-Czech" "male" "adult" "winter" -5 9.76666666666667 8 2 2006
0.583333333333333 "night" 0.5 "Milan" "Bavaria-Czech" "male" "adult" "winter" -4 9.83333333333333 9 2 2006
0 "night" 0.5 "Milan" "Bavaria-Czech" "male" "adult" "winter" -3 9.88333333333333 10 2 2006
0.916666666666667 "night" 0.5 "Milan" "Bavaria-Czech" "male" "adult" "winter" -2 9.93333333333333 11 2 2006
0.454545454545455 "night" 0.5 "Milan" "Bavaria-Czech" "male" "adult" "winter" -1 10 12 2 2006
0 "night" 0.5 "Milan" "Bavaria-Czech" "male" "adult" "winter" 0 10.05 13 2 2006
0 "night" 0.5 "Milan" "Bavaria-Czech" "male" "adult" "winter" 1 10.1 14 2 2006
0.833333333333333 "night" 0.5 "Milan" "Bavaria-Czech" "male" "adult" "winter" 2 10.1666666666667 15 2 2006
0.916666666666667 "night" 0.5 "Milan" "Bavaria-Czech" "male" "adult" "winter" 3 10.2333333333333 16 2 2006
1 "night" 0.5 "Milan" "Bavaria-Czech" "male" "adult" "winter" 4 10.2666666666667 17 2 2006
0.333333333333333 "night" 0.5 "Milan" "Bavaria-Czech" "male" "adult" "winter" 5 10.3333333333333 18 2 2006
0.0833333333333333 "night" 0.5 "Patrik" "Bavaria-Czech" "male" "adult" "winter" -13 11.95 17 3 2010
0 "night" 0.5 "Patrik" "Bavaria-Czech" "male" "adult" "winter" -12 12 18 3 2010
0.272727272727273 "night" 0.5 "Patrik" "Bavaria-Czech" "male" "adult" "winter" -11 12.0666666666667 19 3 2010
0.75 "night" 0.5 "Patrik" "Bavaria-Czech" "male" "adult" "spring" -10 12.1166666666667 20 3 2010
0.833333333333333 "night" 0.5 "Patrik" "Bavaria-Czech" "male" "adult" "spring" -9 12.1833333333333 21 3 2010
1 "night" 0.5 "Patrik" "Bavaria-Czech" "male" "adult" "spring" -8 12.2333333333333 22 3 2010
1 "night" 0.5 "Patrik" "Bavaria-Czech" "male" "adult" "spring" -7 12.3 23 3 2010
1 "night" 0.5 "Patrik" "Bavaria-Czech" "male" "adult" "spring" -6 12.35 24 3 2010
0.25 "night" 0.5 "Patrik" "Bavaria-Czech" "male" "adult" "spring" -5 12.4333333333333 25 3 2010
0.25 "night" 0.5 "Patrik" "Bavaria-Czech" "male" "adult" "spring" -4 12.4833333333333 26 3 2010
0 "night" 0.5 "Patrik" "Bavaria-Czech" "male" "adult" "spring" -3 12.55 27 3 2010
0.166666666666667 "night" 0.5 "Patrik" "Bavaria-Czech" "male" "adult" "spring" -2 12.6 28 3 2010
0.75 "night" 0.5 "Patrik" "Bavaria-Czech" "male" "adult" "spring" -1 12.6666666666667 29 3 2010
1 "night" 0.5 "Patrik" "Bavaria-Czech" "male" "adult" "spring" 0 12.7166666666667 30 3 2010
1 "night" 0.5 "Patrik" "Bavaria-Czech" "male" "adult" "spring" 1 12.7833333333333 31 3 2010
0.25 "night" 0.5 "Patrik" "Bavaria-Czech" "male" "adult" "spring" 2 12.8333333333333 1 4 2010
0.666666666666667 "night" 0.5 "Patrik" "Bavaria-Czech" "male" "adult" "spring" 3 12.9 2 4 2010
0.25 "night" 0.5 "Patrik" "Bavaria-Czech" "male" "adult" "spring" 4 12.95 3 4 2010
0 "night" 0.5 "Patrik" "Bavaria-Czech" "male" "adult" "spring" 5 13.0333333333333 4 4 2010
0.833333333333333 "night" 0.5 "Patrik" "Bavaria-Czech" "male" "adult" "spring" 6 13.0833333333333 5 4 2010
1 "night" 0.5 "Patrik" "Bavaria-Czech" "male" "adult" "spring" 7 13.15 6 4 2010
0.166666666666667 "night" 0.5 "Patrik" "Bavaria-Czech" "male" "adult" "spring" 8 13.2 7 4 2010
0.0833333333333333 "night" 0.5 "Patrik" "Bavaria-Czech" "male" "adult" "spring" 9 13.2666666666667 8 4 2010
0.833333333333333 "night" 0.5 "Patrik" "Bavaria-Czech" "male" "adult" "spring" 10 13.3166666666667 9 4 2010
0.833333333333333 "night" 0.5 "Patrik" "Bavaria-Czech" "male" "adult" "spring" 11 13.3833333333333 10 4 2010
0.0833333333333333 "night" 0.5 "Patrik" "Bavaria-Czech" "male" "adult" "spring" 12 13.4333333333333 11 4 2010
0.666666666666667 "night" 0.5 "Patrik" "Bavaria-Czech" "male" "adult" "spring" 13 13.5 12 4 2010
0 "night" 0.5 "Patrik" "Bavaria-Czech" "male" "adult" "spring" 14 13.55 13 4 2010
0.583333333333333 "night" 0.5 "Patrik" "Bavaria-Czech" "male" "adult" "spring" -14 13.6166666666667 14 4 2010
0.833333333333333 "night" 0.5 "Patrik" "Bavaria-Czech" "male" "adult" "spring" -13 13.6666666666667 15 4 2010
1 "night" 0.5 "Patrik" "Bavaria-Czech" "male" "adult" "spring" -12 13.7333333333333 16 4 2010
0.916666666666667 "night" 0.5 "Patrik" "Bavaria-Czech" "male" "adult" "spring" -11 13.7833333333333 17 4 2010
0.166666666666667 "night" 0.5 "Patrik" "Bavaria-Czech" "male" "adult" "spring" -10 13.85 18 4 2010
0 "night" 0.5 "Patrik" "Bavaria-Czech" "male" "adult" "spring" -9 13.9 19 4 2010
0.583333333333333 "night" 0.5 "Patrik" "Bavaria-Czech" "male" "adult" "spring" -8 13.9666666666667 20 4 2010
0.833333333333333 "night" 0.5 "Patrik" "Bavaria-Czech" "male" "adult" "spring" -7 14.0166666666667 21 4 2010
0.75 "night" 0.5 "Patrik" "Bavaria-Czech" "male" "adult" "spring" -6 14.0833333333333 22 4 2010
0.0833333333333333 "night" 0.5 "Patrik" "Bavaria-Czech" "male" "adult" "spring" -5 14.1166666666667 23 4 2010
0.833333333333333 "night" 0.5 "Patrik" "Bavaria-Czech" "male" "adult" "spring" -4 14.1833333333333 24 4 2010
0.909090909090909 "night" 0.5 "Patrik" "Bavaria-Czech" "male" "adult" "spring" -3 14.2333333333333 25 4 2010
0.181818181818182 "night" 0.5 "Patrik" "Bavaria-Czech" "male" "adult" "spring" -2 14.3 26 4 2010
0.666666666666667 "night" 0.5 "Patrik" "Bavaria-Czech" "male" "adult" "spring" -1 14.35 27 4 2010
0.666666666666667 "night" 0.5 "Patrik" "Bavaria-Czech" "male" "adult" "spring" 0 14.4166666666667 28 4 2010
0.666666666666667 "night" 0.5 "Patrik" "Bavaria-Czech" "male" "adult" "spring" 1 14.45 29 4 2010
0.916666666666667 "night" 0.5 "Patrik" "Bavaria-Czech" "male" "adult" "spring" 2 14.5166666666667 30 4 2010
0.0833333333333333 "night" 0.5 "Patrik" "Bavaria-Czech" "male" "adult" "spring" 3 14.5666666666667 1 5 2010
1 "night" 0.5 "Patrik" "Bavaria-Czech" "male" "adult" "spring" 4 14.6333333333333 2 5 2010
1 "night" 0.5 "Patrik" "Bavaria-Czech" "male" "adult" "spring" 5 14.6666666666667 3 5 2010
0.666666666666667 "night" 0.5 "Patrik" "Bavaria-Czech" "male" "adult" "spring" 6 14.7333333333333 4 5 2010
0.0833333333333333 "night" 0.5 "Patrik" "Bavaria-Czech" "male" "adult" "spring" 7 14.7833333333333 5 5 2010
1 "night" 0.5 "Patrik" "Bavaria-Czech" "male" "adult" "spring" 8 14.8166666666667 6 5 2010
0.0833333333333333 "night" 0.5 "Patrik" "Bavaria-Czech" "male" "adult" "spring" 9 14.8833333333333 7 5 2010
0.666666666666667 "night" 0.5 "Patrik" "Bavaria-Czech" "male" "adult" "spring" 10 14.9166666666667 8 5 2010
0.5 "night" 0.5 "Patrik" "Bavaria-Czech" "male" "adult" "spring" 11 14.9833333333333 9 5 2010
1 "night" 0.5 "Patrik" "Bavaria-Czech" "male" "adult" "spring" 12 15.0166666666667 10 5 2010
0.5 "night" 0.5 "Patrik" "Bavaria-Czech" "male" "adult" "spring" 13 15.0833333333333 11 5 2010
0.0833333333333333 "night" 0.5 "Patrik" "Bavaria-Czech" "male" "adult" "spring" 14 15.1166666666667 12 5 2010
0 "night" 0.5 "Patrik" "Bavaria-Czech" "male" "adult" "spring" -14 15.1666666666667 13 5 2010
0 "night" 0.5 "Patrik" "Bavaria-Czech" "male" "adult" "spring" -13 15.2166666666667 14 5 2010
0.583333333333333 "night" 0.5 "Patrik" "Bavaria-Czech" "male" "adult" "spring" -12 15.2666666666667 15 5 2010
0.0833333333333333 "night" 0.5 "Patrik" "Bavaria-Czech" "male" "adult" "spring" -11 15.3 16 5 2010
0.916666666666667 "night" 0.5 "Patrik" "Bavaria-Czech" "male" "adult" "spring" -10 15.35 17 5 2010
0.0833333333333333 "night" 0.5 "Patrik" "Bavaria-Czech" "male" "adult" "spring" -9 15.3833333333333 18 5 2010
0 "night" 0.5 "Patrik" "Bavaria-Czech" "male" "adult" "spring" -8 15.4333333333333 19 5 2010
0.5 "night" 0.5 "Patrik" "Bavaria-Czech" "male" "adult" "spring" -7 15.4833333333333 20 5 2010
1 "night" 0.5 "Patrik" "Bavaria-Czech" "male" "adult" "spring" -6 15.5166666666667 21 5 2010
0.0833333333333333 "night" 0.5 "Patrik" "Bavaria-Czech" "male" "adult" "spring" -5 15.55 22 5 2010
0.583333333333333 "night" 0.5 "Patrik" "Bavaria-Czech" "male" "adult" "spring" -4 15.5833333333333 23 5 2010
0.0833333333333333 "night" 0.5 "Patrik" "Bavaria-Czech" "male" "adult" "spring" -3 15.6333333333333 24 5 2010
0.909090909090909 "night" 0.5 "Patrik" "Bavaria-Czech" "male" "adult" "spring" -2 15.6666666666667 25 5 2010
0.916666666666667 "night" 0.5 "Patrik" "Bavaria-Czech" "male" "adult" "spring" -1 15.7 26 5 2010
1 "night" 0.5 "Patrik" "Bavaria-Czech" "male" "adult" "spring" 0 15.7333333333333 27 5 2010
0.833333333333333 "night" 0.5 "Patrik" "Bavaria-Czech" "male" "adult" "spring" 1 15.7666666666667 28 5 2010
0.833333333333333 "night" 0.5 "Patrik" "Bavaria-Czech" "male" "adult" "spring" 2 15.8 29 5 2010
0.0833333333333333 "night" 0.5 "Patrik" "Bavaria-Czech" "male" "adult" "spring" 3 15.8333333333333 30 5 2010
0 "night" 0.5 "Patrik" "Bavaria-Czech" "male" "adult" "spring" 4 15.8666666666667 31 5 2010
0.5 "night" 0.5 "Patrik" "Bavaria-Czech" "male" "adult" "spring" 5 15.8833333333333 1 6 2010
0.0833333333333333 "night" 0.5 "Patrik" "Bavaria-Czech" "male" "adult" "spring" 6 15.9166666666667 2 6 2010
0 "night" 0.5 "Patrik" "Bavaria-Czech" "male" "adult" "spring" 7 15.95 3 6 2010
0.636363636363636 "night" 0.5 "Patrik" "Bavaria-Czech" "male" "adult" "spring" 8 15.9666666666667 4 6 2010
0.272727272727273 "night" 0.5 "Patrik" "Bavaria-Czech" "male" "adult" "spring" 9 16 5 6 2010
0.583333333333333 "night" 0.5 "Patrik" "Bavaria-Czech" "male" "adult" "spring" 10 16.0166666666667 6 6 2010
0 "night" 0.5 "Patrik" "Bavaria-Czech" "male" "adult" "spring" 11 16.05 7 6 2010
0.25 "night" 0.5 "Patrik" "Bavaria-Czech" "male" "adult" "spring" 12 16.0666666666667 8 6 2010
0.166666666666667 "night" 0.5 "Patrik" "Bavaria-Czech" "male" "adult" "spring" 13 16.0833333333333 9 6 2010
0 "night" 0.5 "Patrik" "Bavaria-Czech" "male" "adult" "spring" 14 16.1 10 6 2010
0.75 "night" 0.5 "Patrik" "Bavaria-Czech" "male" "adult" "spring" 15 16.1166666666667 11 6 2010
0.333333333333333 "night" 0.5 "Patrik" "Bavaria-Czech" "male" "adult" "spring" -14 16.1333333333333 12 6 2010
0 "night" 0.5 "Patrik" "Bavaria-Czech" "male" "adult" "spring" -13 16.15 13 6 2010
0.0833333333333333 "night" 0.5 "Patrik" "Bavaria-Czech" "male" "adult" "spring" -12 16.15 14 6 2010
0.833333333333333 "night" 0.5 "Patrik" "Bavaria-Czech" "male" "adult" "spring" -11 16.1666666666667 15 6 2010
0.0833333333333333 "night" 0.5 "Patrik" "Bavaria-Czech" "male" "adult" "spring" -10 16.1666666666667 16 6 2010
0.833333333333333 "night" 0.5 "Patrik" "Bavaria-Czech" "male" "adult" "spring" -9 16.1833333333333 17 6 2010
0.166666666666667 "night" 0.5 "Patrik" "Bavaria-Czech" "male" "adult" "spring" -8 16.1833333333333 18 6 2010
0 "night" 0.5 "Patrik" "Bavaria-Czech" "male" "adult" "spring" -7 16.2 19 6 2010
0.833333333333333 "night" 0.5 "Patrik" "Bavaria-Czech" "male" "adult" "spring" -6 16.2 20 6 2010
0.833333333333333 "night" 0.5 "Patrik" "Bavaria-Czech" "male" "adult" "summer" -5 16.2 21 6 2010
0.0833333333333333 "night" 0.5 "Patrik" "Bavaria-Czech" "male" "adult" "summer" -4 16.2 22 6 2010
0 "night" 0.5 "Patrik" "Bavaria-Czech" "male" "adult" "summer" -3 16.1833333333333 23 6 2010
0.833333333333333 "night" 0.5 "Patrik" "Bavaria-Czech" "male" "adult" "summer" -2 16.2 24 6 2010
0.5 "night" 0.5 "Patrik" "Bavaria-Czech" "male" "adult" "summer" -1 16.2 25 6 2010
0.833333333333333 "night" 0.5 "Patrik" "Bavaria-Czech" "male" "adult" "summer" 0 16.1833333333333 26 6 2010
1 "night" 0.5 "Patrik" "Bavaria-Czech" "male" "adult" "summer" 1 16.1833333333333 27 6 2010
0.416666666666667 "night" 0.5 "Patrik" "Bavaria-Czech" "male" "adult" "summer" 2 16.1833333333333 28 6 2010
0 "night" 0.5 "Patrik" "Bavaria-Czech" "male" "adult" "summer" 3 16.15 29 6 2010
0 "night" 0.5 "Patrik" "Bavaria-Czech" "male" "adult" "summer" 4 16.15 30 6 2010
0.0909090909090909 "night" 0.5 "Patrik" "Bavaria-Czech" "male" "adult" "summer" 5 16.1333333333333 1 7 2010
0.666666666666667 "night" 0.5 "Patrik" "Bavaria-Czech" "male" "adult" "summer" 6 16.1166666666667 2 7 2010
0.454545454545455 "night" 0.5 "Patrik" "Bavaria-Czech" "male" "adult" "summer" 7 16.1 3 7 2010
0.833333333333333 "night" 0.5 "Patrik" "Bavaria-Czech" "male" "adult" "summer" 8 16.0833333333333 4 7 2010
1 "night" 0.5 "Patrik" "Bavaria-Czech" "male" "adult" "summer" 9 16.0666666666667 5 7 2010
1 "night" 0.5 "Patrik" "Bavaria-Czech" "male" "adult" "summer" 10 16.05 6 7 2010
0.0833333333333333 "night" 0.5 "Patrik" "Bavaria-Czech" "male" "adult" "summer" 11 16.0333333333333 7 7 2010
0.416666666666667 "night" 0.5 "Patrik" "Bavaria-Czech" "male" "adult" "summer" 12 16 8 7 2010
1 "night" 0.5 "Patrik" "Bavaria-Czech" "male" "adult" "summer" 13 15.9833333333333 9 7 2010
0.75 "night" 0.5 "Patrik" "Bavaria-Czech" "male" "adult" "summer" 14 15.95 10 7 2010
0 "night" 0.5 "Patrik" "Bavaria-Czech" "male" "adult" "summer" 15 15.9166666666667 11 7 2010
0 "night" 0.5 "Patrik" "Bavaria-Czech" "male" "adult" "summer" -14 15.9 12 7 2010
0 "night" 0.5 "Patrik" "Bavaria-Czech" "male" "adult" "summer" -13 15.8666666666667 13 7 2010
0.5 "night" 0.5 "Patrik" "Bavaria-Czech" "male" "adult" "summer" -12 15.8333333333333 14 7 2010
0.75 "night" 0.5 "Patrik" "Bavaria-Czech" "male" "adult" "summer" -11 15.8 15 7 2010
0.416666666666667 "night" 0.5 "Patrik" "Bavaria-Czech" "male" "adult" "summer" -10 15.7666666666667 16 7 2010
0.75 "night" 0.5 "Patrik" "Bavaria-Czech" "male" "adult" "summer" -9 15.75 17 7 2010
0.666666666666667 "night" 0.5 "Patrik" "Bavaria-Czech" "male" "adult" "summer" -8 15.7166666666667 18 7 2010
0.166666666666667 "night" 0.5 "Patrik" "Bavaria-Czech" "male" "adult" "summer" -7 15.6833333333333 19 7 2010
0.333333333333333 "night" 0.5 "Patrik" "Bavaria-Czech" "male" "adult" "summer" -6 15.65 20 7 2010
1 "night" 0.5 "Patrik" "Bavaria-Czech" "male" "adult" "summer" -5 15.6166666666667 21 7 2010
0.0833333333333333 "night" 0.5 "Patrik" "Bavaria-Czech" "male" "adult" "summer" -4 15.55 22 7 2010
0 "night" 0.5 "Patrik" "Bavaria-Czech" "male" "adult" "summer" -3 15.5166666666667 23 7 2010
0.666666666666667 "night" 0.5 "Patrik" "Bavaria-Czech" "male" "adult" "summer" -2 15.4833333333333 24 7 2010
0.166666666666667 "night" 0.5 "Patrik" "Bavaria-Czech" "male" "adult" "summer" -1 15.45 25 7 2010
0 "night" 0.5 "Patrik" "Bavaria-Czech" "male" "adult" "summer" 0 15.4 26 7 2010
0.75 "night" 0.5 "Patrik" "Bavaria-Czech" "male" "adult" "summer" 1 15.35 27 7 2010
0.25 "night" 0.5 "Patrik" "Bavaria-Czech" "male" "adult" "summer" 2 15.3166666666667 28 7 2010
0.0833333333333333 "night" 0.5 "Patrik" "Bavaria-Czech" "male" "adult" "summer" 3 15.2833333333333 29 7 2010
0.583333333333333 "night" 0.5 "Patrik" "Bavaria-Czech" "male" "adult" "summer" 4 15.2166666666667 30 7 2010
1 "night" 0.5 "Patrik" "Bavaria-Czech" "male" "adult" "summer" 5 15.1833333333333 31 7 2010
0.25 "night" 0.5 "Patrik" "Bavaria-Czech" "male" "adult" "summer" 6 15.1333333333333 1 8 2010
0.666666666666667 "night" 0.5 "Patrik" "Bavaria-Czech" "male" "adult" "summer" 7 15.0833333333333 2 8 2010
1 "night" 0.5 "Patrik" "Bavaria-Czech" "male" "adult" "summer" 8 15.0333333333333 3 8 2010
1 "night" 0.5 "Patrik" "Bavaria-Czech" "male" "adult" "summer" 9 15 4 8 2010
1 "night" 0.5 "Patrik" "Bavaria-Czech" "male" "adult" "summer" 10 14.9333333333333 5 8 2010
0.25 "night" 0.5 "Patrik" "Bavaria-Czech" "male" "adult" "summer" 11 14.9 6 8 2010
0 "night" 0.5 "Patrik" "Bavaria-Czech" "male" "adult" "summer" 12 14.8333333333333 7 8 2010
0.75 "night" 0.5 "Patrik" "Bavaria-Czech" "male" "adult" "summer" 13 14.8 8 8 2010
0.166666666666667 "night" 0.5 "Patrik" "Bavaria-Czech" "male" "adult" "summer" 14 14.75 9 8 2010
0 "night" 0.5 "Patrik" "Bavaria-Czech" "male" "adult" "summer" -14 14.6833333333333 10 8 2010
0.75 "night" 0.5 "Patrik" "Bavaria-Czech" "male" "adult" "summer" -13 14.6333333333333 11 8 2010
1 "night" 0.5 "Patrik" "Bavaria-Czech" "male" "adult" "summer" -12 14.5833333333333 12 8 2010
0.833333333333333 "night" 0.5 "Patrik" "Bavaria-Czech" "male" "adult" "summer" -11 14.5333333333333 13 8 2010
0.538461538461538 "night" 0.5 "Patrik" "Bavaria-Czech" "male" "adult" "summer" -10 14.4833333333333 14 8 2010
0.0833333333333333 "night" 0.5 "Patrik" "Bavaria-Czech" "male" "adult" "summer" -9 14.4166666666667 15 8 2010
0.75 "night" 0.5 "Patrik" "Bavaria-Czech" "male" "adult" "summer" -8 14.3833333333333 16 8 2010
0.25 "night" 0.5 "Patrik" "Bavaria-Czech" "male" "adult" "summer" -7 14.3166666666667 17 8 2010
0 "night" 0.5 "Patrik" "Bavaria-Czech" "male" "adult" "summer" -6 14.2666666666667 18 8 2010
0.5 "night" 0.5 "Patrik" "Bavaria-Czech" "male" "adult" "summer" -5 14.2166666666667 19 8 2010
0.166666666666667 "night" 0.5 "Patrik" "Bavaria-Czech" "male" "adult" "summer" -4 14.15 20 8 2010
0.25 "night" 0.5 "Patrik" "Bavaria-Czech" "male" "adult" "summer" -3 14.1 21 8 2010
0.416666666666667 "night" 0.5 "Patrik" "Bavaria-Czech" "male" "adult" "summer" -2 14.0333333333333 22 8 2010
0.25 "night" 0.5 "Patrik" "Bavaria-Czech" "male" "adult" "summer" -1 13.9833333333333 23 8 2010
0.666666666666667 "night" 0.5 "Patrik" "Bavaria-Czech" "male" "adult" "summer" 0 13.9166666666667 24 8 2010
0.833333333333333 "night" 0.5 "Patrik" "Bavaria-Czech" "male" "adult" "summer" 1 13.8833333333333 25 8 2010
1 "night" 0.5 "Patrik" "Bavaria-Czech" "male" "adult" "summer" 2 13.8333333333333 26 8 2010
0.166666666666667 "night" 0.5 "Patrik" "Bavaria-Czech" "male" "adult" "summer" 3 13.7666666666667 27 8 2010
0.833333333333333 "night" 0.5 "Patrik" "Bavaria-Czech" "male" "adult" "summer" 4 13.7166666666667 28 8 2010
0.166666666666667 "night" 0.5 "Patrik" "Bavaria-Czech" "male" "adult" "summer" 5 13.65 29 8 2010
0.833333333333333 "night" 0.5 "Patrik" "Bavaria-Czech" "male" "adult" "summer" 6 13.6 30 8 2010
0.916666666666667 "night" 0.5 "Patrik" "Bavaria-Czech" "male" "adult" "summer" 7 13.55 31 8 2010
0.166666666666667 "night" 0.5 "Patrik" "Bavaria-Czech" "male" "adult" "summer" 8 13.4666666666667 1 9 2010
0.5 "night" 0.5 "Patrik" "Bavaria-Czech" "male" "adult" "summer" 9 13.4166666666667 2 9 2010
0.0833333333333333 "night" 0.5 "Patrik" "Bavaria-Czech" "male" "adult" "summer" 10 13.35 3 9 2010
0.0909090909090909 "night" 0.5 "Patrik" "Bavaria-Czech" "male" "adult" "summer" 11 13.3 4 9 2010
0.454545454545455 "night" 0.5 "Patrik" "Bavaria-Czech" "male" "adult" "summer" 12 13.2333333333333 5 9 2010
0.0833333333333333 "night" 0.5 "Patrik" "Bavaria-Czech" "male" "adult" "summer" 13 13.1833333333333 6 9 2010
0.166666666666667 "night" 0.5 "Patrik" "Bavaria-Czech" "male" "adult" "summer" 14 13.1333333333333 7 9 2010
0 "night" 0.5 "Patrik" "Bavaria-Czech" "male" "adult" "summer" 15 13.0666666666667 8 9 2010
0.166666666666667 "night" 0.5 "Patrik" "Bavaria-Czech" "male" "adult" "summer" -14 13.0166666666667 9 9 2010
0 "night" 0.5 "Patrik" "Bavaria-Czech" "male" "adult" "summer" -13 12.95 10 9 2010
0.916666666666667 "night" 0.5 "Patrik" "Bavaria-Czech" "male" "adult" "summer" -12 12.9 11 9 2010
0.833333333333333 "night" 0.5 "Patrik" "Bavaria-Czech" "male" "adult" "summer" -11 12.8166666666667 12 9 2010
0.0833333333333333 "night" 0.5 "Patrik" "Bavaria-Czech" "male" "adult" "summer" -10 12.7666666666667 13 9 2010
0 "night" 0.5 "Patrik" "Bavaria-Czech" "male" "adult" "summer" -9 12.7166666666667 14 9 2010
0.333333333333333 "night" 0.5 "Patrik" "Bavaria-Czech" "male" "adult" "summer" -8 12.65 15 9 2010
0 "night" 0.5 "Patrik" "Bavaria-Czech" "male" "adult" "summer" -7 12.6 16 9 2010
0.916666666666667 "night" 0.5 "Patrik" "Bavaria-Czech" "male" "adult" "summer" -6 12.5333333333333 17 9 2010
0.666666666666667 "night" 0.5 "Patrik" "Bavaria-Czech" "male" "adult" "summer" -5 12.4833333333333 18 9 2010
1 "night" 0.5 "Patrik" "Bavaria-Czech" "male" "adult" "summer" -4 12.4 19 9 2010
1 "night" 0.5 "Patrik" "Bavaria-Czech" "male" "adult" "summer" -3 12.35 20 9 2010
0.666666666666667 "night" 0.5 "Patrik" "Bavaria-Czech" "male" "adult" "summer" -2 12.3 21 9 2010
0.5 "night" 0.5 "Patrik" "Bavaria-Czech" "male" "adult" "autumn" -1 12.2333333333333 22 9 2010
1 "night" 0.5 "Patrik" "Bavaria-Czech" "male" "adult" "autumn" 0 12.1833333333333 23 9 2010
1 "night" 0.5 "Patrik" "Bavaria-Czech" "male" "adult" "autumn" 1 12.1166666666667 24 9 2010
0.916666666666667 "night" 0.5 "Patrik" "Bavaria-Czech" "male" "adult" "autumn" 2 12.0666666666667 25 9 2010
0.25 "night" 0.5 "Patrik" "Bavaria-Czech" "male" "adult" "autumn" 3 12 26 9 2010
0 "night" 0.5 "Patrik" "Bavaria-Czech" "male" "adult" "autumn" 4 11.9333333333333 27 9 2010
0.0833333333333333 "night" 0.5 "Patrik" "Bavaria-Czech" "male" "adult" "autumn" 5 11.8666666666667 28 9 2010
0.833333333333333 "night" 0.5 "Patrik" "Bavaria-Czech" "male" "adult" "autumn" 6 11.8166666666667 29 9 2010
0.833333333333333 "night" 0.5 "Patrik" "Bavaria-Czech" "male" "adult" "autumn" 7 11.7666666666667 30 9 2010
1 "night" 0.5 "Patrik" "Bavaria-Czech" "male" "adult" "autumn" 8 11.7 1 10 2010
0.916666666666667 "night" 0.5 "Patrik" "Bavaria-Czech" "male" "adult" "autumn" 9 11.65 2 10 2010
0.916666666666667 "night" 0.5 "Patrik" "Bavaria-Czech" "male" "adult" "autumn" 10 11.5833333333333 3 10 2010
0 "night" 0.5 "Patrik" "Bavaria-Czech" "male" "adult" "autumn" 11 11.5333333333333 4 10 2010
0.181818181818182 "night" 0.5 "Patrik" "Bavaria-Czech" "male" "adult" "autumn" 12 11.4666666666667 5 10 2010
1 "night" 0.5 "Patrik" "Bavaria-Czech" "male" "adult" "autumn" 13 11.4 6 10 2010
1 "night" 0.5 "Patrik" "Bavaria-Czech" "male" "adult" "autumn" 14 11.3333333333333 7 10 2010
0.916666666666667 "night" 0.5 "Patrik" "Bavaria-Czech" "male" "adult" "autumn" 15 11.2833333333333 8 10 2010
1 "night" 0.5 "Patrik" "Bavaria-Czech" "male" "adult" "autumn" -14 11.2166666666667 9 10 2010
0 "night" 0.5 "Patrik" "Bavaria-Czech" "male" "adult" "autumn" -13 11.1666666666667 10 10 2010
0 "night" 0.5 "Patrik" "Bavaria-Czech" "male" "adult" "autumn" -12 11.1 11 10 2010
0 "night" 0.5 "Patrik" "Bavaria-Czech" "male" "adult" "autumn" -11 11.05 12 10 2010
0.166666666666667 "night" 0.5 "Patrik" "Bavaria-Czech" "male" "adult" "autumn" -10 10.9833333333333 13 10 2010
0.333333333333333 "night" 0.5 "Patrik" "Bavaria-Czech" "male" "adult" "autumn" -9 10.9333333333333 14 10 2010
0.833333333333333 "night" 0.5 "Patrik" "Bavaria-Czech" "male" "adult" "autumn" -8 10.8666666666667 15 10 2010
0.0833333333333333 "night" 0.5 "Patrik" "Bavaria-Czech" "male" "adult" "autumn" -7 10.8166666666667 16 10 2010
0.166666666666667 "night" 0.5 "Patrik" "Bavaria-Czech" "male" "adult" "autumn" -6 10.75 17 10 2010
0 "night" 0.5 "Patrik" "Bavaria-Czech" "male" "adult" "autumn" -5 10.7 18 10 2010
0 "night" 0.5 "Patrik" "Bavaria-Czech" "male" "adult" "autumn" -4 10.6333333333333 19 10 2010
0.833333333333333 "night" 0.5 "Patrik" "Bavaria-Czech" "male" "adult" "autumn" -3 10.5666666666667 20 10 2010
0.166666666666667 "night" 0.5 "Patrik" "Bavaria-Czech" "male" "adult" "autumn" -2 10.5333333333333 21 10 2010
0.75 "night" 0.5 "Patrik" "Bavaria-Czech" "male" "adult" "autumn" -1 10.4666666666667 22 10 2010
0 "night" 0.5 "Patrik" "Bavaria-Czech" "male" "adult" "autumn" 0 10.4166666666667 23 10 2010
0.666666666666667 "night" 0.5 "Patrik" "Bavaria-Czech" "male" "adult" "autumn" 1 10.35 24 10 2010
1 "night" 0.5 "Patrik" "Bavaria-Czech" "male" "adult" "autumn" 2 10.3 25 10 2010
0.0909090909090909 "night" 0.5 "Patrik" "Bavaria-Czech" "male" "adult" "autumn" 3 10.2333333333333 26 10 2010
0.818181818181818 "night" 0.5 "Patrik" "Bavaria-Czech" "male" "adult" "autumn" 4 10.2 27 10 2010
0 "night" 0.5 "Patrik" "Bavaria-Czech" "male" "adult" "autumn" 5 10.1333333333333 28 10 2010
0.363636363636364 "night" 0.5 "Patrik" "Bavaria-Czech" "male" "adult" "autumn" 6 10.0666666666667 29 10 2010
0 "night" 0.5 "Patrik" "Bavaria-Czech" "male" "adult" "autumn" 7 10.0166666666667 30 10 2010
0.818181818181818 "night" 0.5 "Patrik" "Bavaria-Czech" "male" "adult" "autumn" 8 9.96666666666667 31 10 2010
1 "night" 0.5 "Patrik" "Bavaria-Czech" "male" "adult" "autumn" 9 9.91666666666667 1 11 2010
1 "night" 0.5 "Patrik" "Bavaria-Czech" "male" "adult" "autumn" 10 9.85 2 11 2010
0.454545454545455 "night" 0.5 "Patrik" "Bavaria-Czech" "male" "adult" "autumn" 11 9.8 3 11 2010
1 "night" 0.5 "Patrik" "Bavaria-Czech" "male" "adult" "autumn" 12 9.75 4 11 2010
1 "night" 0.5 "Patrik" "Bavaria-Czech" "male" "adult" "autumn" 13 9.7 5 11 2010
0 "night" 0.5 "Patrik" "Bavaria-Czech" "male" "adult" "autumn" 14 9.65 6 11 2010
1 "night" 0.5 "Patrik" "Bavaria-Czech" "male" "adult" "autumn" -14 9.6 7 11 2010
1 "night" 0.5 "Patrik" "Bavaria-Czech" "male" "adult" "autumn" -13 9.53333333333333 8 11 2010
1 "night" 0.5 "Patrik" "Bavaria-Czech" "male" "adult" "autumn" -12 9.5 9 11 2010
1 "night" 0.5 "Patrik" "Bavaria-Czech" "male" "adult" "autumn" -11 9.43333333333333 10 11 2010
0 "night" 0.5 "Patrik" "Bavaria-Czech" "male" "adult" "autumn" -10 9.4 11 11 2010
1 "night" 0.5 "Patrik" "Bavaria-Czech" "male" "adult" "autumn" -9 9.35 12 11 2010
1 "night" 0.5 "Patrik" "Bavaria-Czech" "male" "adult" "autumn" -8 9.28333333333333 13 11 2010
0 "night" 0.5 "Patrik" "Bavaria-Czech" "male" "adult" "autumn" -7 9.25 14 11 2010
1 "night" 0.5 "Patrik" "Bavaria-Czech" "male" "adult" "autumn" -6 9.2 15 11 2010
0.916666666666667 "night" 0.5 "Patrik" "Bavaria-Czech" "male" "adult" "autumn" -5 9.15 16 11 2010
0 "night" 0.5 "Patrik" "Bavaria-Czech" "male" "adult" "autumn" -4 9.1 17 11 2010
0 "night" 0.5 "Patrik" "Bavaria-Czech" "male" "adult" "autumn" -3 9.06666666666667 18 11 2010
0.916666666666667 "night" 0.5 "Patrik" "Bavaria-Czech" "male" "adult" "autumn" -2 9.01666666666667 19 11 2010
0.833333333333333 "night" 0.5 "Patrik" "Bavaria-Czech" "male" "adult" "autumn" -1 8.98333333333333 20 11 2010
0 "night" 0.5 "Patrik" "Bavaria-Czech" "male" "adult" "autumn" 0 8.93333333333333 21 11 2010
0 "night" 0.5 "Patrik" "Bavaria-Czech" "male" "adult" "autumn" 1 8.9 22 11 2010
0 "night" 0.5 "Patrik" "Bavaria-Czech" "male" "adult" "autumn" 2 8.85 23 11 2010
0.25 "night" 0.5 "Patrik" "Bavaria-Czech" "male" "adult" "autumn" 3 8.81666666666667 24 11 2010
0.5 "night" 0.5 "Patrik" "Bavaria-Czech" "male" "adult" "autumn" 4 8.76666666666667 25 11 2010
1 "night" 0.5 "Patrik" "Bavaria-Czech" "male" "adult" "autumn" 5 8.75 26 11 2010
1 "night" 0.5 "Patrik" "Bavaria-Czech" "male" "adult" "autumn" 6 8.7 27 11 2010
0.75 "night" 0.5 "Patrik" "Bavaria-Czech" "male" "adult" "autumn" 7 8.66666666666667 28 11 2010
0.666666666666667 "night" 0.5 "Patrik" "Bavaria-Czech" "male" "adult" "autumn" 8 8.63333333333333 29 11 2010
0.0909090909090909 "night" 0.5 "Patrik" "Bavaria-Czech" "male" "adult" "autumn" 9 8.6 30 11 2010
0.818181818181818 "night" 0.5 "Patrik" "Bavaria-Czech" "male" "adult" "autumn" 10 8.56666666666667 1 12 2010
0 "night" 0.5 "Patrik" "Bavaria-Czech" "male" "adult" "autumn" 11 8.55 2 12 2010
1 "night" 0.5 "Patrik" "Bavaria-Czech" "male" "adult" "autumn" 12 8.5 3 12 2010
0.416666666666667 "night" 0.5 "Patrik" "Bavaria-Czech" "male" "adult" "autumn" 13 8.48333333333333 4 12 2010
0 "night" 0.5 "Patrik" "Bavaria-Czech" "male" "adult" "autumn" 14 8.45 5 12 2010
0.25 "night" 0.5 "Patrik" "Bavaria-Czech" "male" "adult" "autumn" 15 8.43333333333333 6 12 2010
0 "night" 0.5 "Patrik" "Bavaria-Czech" "male" "adult" "autumn" -14 8.41666666666667 7 12 2010
0.307692307692308 "night" 0.5 "Patrik" "Bavaria-Czech" "male" "adult" "autumn" -13 8.4 8 12 2010
0 "night" 0.5 "Patrik" "Bavaria-Czech" "male" "adult" "autumn" -12 8.35 9 12 2010
0 "night" 0.5 "Patrik" "Bavaria-Czech" "male" "adult" "autumn" -11 8.33333333333333 10 12 2010
0 "night" 0.5 "Patrik" "Bavaria-Czech" "male" "adult" "autumn" -10 8.31666666666667 11 12 2010
0 "night" 0.5 "Patrik" "Bavaria-Czech" "male" "adult" "autumn" -9 8.3 12 12 2010
0.727272727272727 "night" 0.5 "Patrik" "Bavaria-Czech" "male" "adult" "autumn" -8 8.3 13 12 2010
1 "night" 0.5 "Patrik" "Bavaria-Czech" "male" "adult" "autumn" -7 8.28333333333333 14 12 2010
0.583333333333333 "night" 0.5 "Patrik" "Bavaria-Czech" "male" "adult" "autumn" -6 8.26666666666667 15 12 2010
0.916666666666667 "night" 0.5 "Patrik" "Bavaria-Czech" "male" "adult" "autumn" -5 8.25 16 12 2010
0.166666666666667 "night" 0.5 "Patrik" "Bavaria-Czech" "male" "adult" "autumn" -4 8.25 17 12 2010
0.0833333333333333 "night" 0.5 "Patrik" "Bavaria-Czech" "male" "adult" "autumn" -3 8.25 18 12 2010
0.75 "night" 0.5 "Patrik" "Bavaria-Czech" "male" "adult" "autumn" -2 8.23333333333333 19 12 2010
1 "night" 0.5 "Patrik" "Bavaria-Czech" "male" "adult" "autumn" -1 8.23333333333333 20 12 2010
0.5 "night" 0.5 "Patrik" "Bavaria-Czech" "male" "adult" "winter" 0 8.23333333333333 21 12 2010
0 "night" 0.5 "Patrik" "Bavaria-Czech" "male" "adult" "winter" 1 8.23333333333333 22 12 2010
0 "night" 0.5 "Patrik" "Bavaria-Czech" "male" "adult" "winter" 2 8.23333333333333 23 12 2010
1 "night" 0.5 "Patrik" "Bavaria-Czech" "male" "adult" "winter" 3 8.23333333333333 24 12 2010
0.833333333333333 "night" 0.5 "Patrik" "Bavaria-Czech" "male" "adult" "winter" 4 8.23333333333333 25 12 2010
0.166666666666667 "night" 0.5 "Patrik" "Bavaria-Czech" "male" "adult" "winter" 5 8.25 26 12 2010
0.833333333333333 "night" 0.5 "Patrik" "Bavaria-Czech" "male" "adult" "winter" 6 8.25 27 12 2010
0.166666666666667 "night" 0.5 "Patrik" "Bavaria-Czech" "male" "adult" "winter" 7 8.26666666666667 28 12 2010
0.833333333333333 "night" 0.5 "Patrik" "Bavaria-Czech" "male" "adult" "winter" 8 8.26666666666667 29 12 2010
0.166666666666667 "night" 0.5 "Patrik" "Bavaria-Czech" "male" "adult" "winter" 9 8.28333333333333 30 12 2010
0.0833333333333333 "night" 0.5 "Patrik" "Bavaria-Czech" "male" "adult" "winter" 10 8.3 31 12 2010
0.833333333333333 "night" 0.5 "Patrik" "Bavaria-Czech" "male" "adult" "winter" 11 8.31666666666667 1 1 2011
1 "night" 0.5 "Patrik" "Bavaria-Czech" "male" "adult" "winter" 12 8.33333333333333 2 1 2011
0.25 "night" 0.5 "Patrik" "Bavaria-Czech" "male" "adult" "winter" 13 8.35 3 1 2011
0.75 "night" 0.5 "Patrik" "Bavaria-Czech" "male" "adult" "winter" 14 8.36666666666667 4 1 2011
1 "night" 0.5 "Patrik" "Bavaria-Czech" "male" "adult" "winter" -14 8.38333333333333 5 1 2011
0.25 "night" 0.5 "Patrik" "Bavaria-Czech" "male" "adult" "winter" -13 8.41666666666667 6 1 2011
0.75 "night" 0.5 "Patrik" "Bavaria-Czech" "male" "adult" "winter" -12 8.43333333333333 7 1 2011
0.25 "night" 0.5 "Patrik" "Bavaria-Czech" "male" "adult" "winter" -11 8.46666666666667 8 1 2011
0.583333333333333 "night" 0.5 "Patrik" "Bavaria-Czech" "male" "adult" "winter" -10 8.48333333333333 9 1 2011
0 "night" 0.5 "Patrik" "Bavaria-Czech" "male" "adult" "winter" -9 8.51666666666667 10 1 2011
0.666666666666667 "night" 0.5 "Patrik" "Bavaria-Czech" "male" "adult" "winter" -8 8.55 11 1 2011
0.833333333333333 "night" 0.5 "Patrik" "Bavaria-Czech" "male" "adult" "winter" -7 8.58333333333333 12 1 2011
0.454545454545455 "night" 0.5 "Patrik" "Bavaria-Czech" "male" "adult" "winter" -6 8.6 13 1 2011
0.416666666666667 "night" 0.5 "Patrik" "Bavaria-Czech" "male" "adult" "winter" -5 8.65 14 1 2011
0 "night" 0.5 "Patrik" "Bavaria-Czech" "male" "adult" "winter" -4 8.66666666666667 15 1 2011
0.166666666666667 "night" 0.5 "Patrik" "Bavaria-Czech" "male" "adult" "winter" -3 8.71666666666667 16 1 2011
0.666666666666667 "night" 0.5 "Patrik" "Bavaria-Czech" "male" "adult" "winter" -2 8.75 17 1 2011
0.666666666666667 "night" 0.5 "Patrik" "Bavaria-Czech" "male" "adult" "winter" -1 8.8 18 1 2011
0.333333333333333 "night" 0.5 "Patrik" "Bavaria-Czech" "male" "adult" "winter" 0 8.81666666666667 19 1 2011
0 "night" 0.5 "Patrik" "Bavaria-Czech" "male" "adult" "winter" 1 8.86666666666667 20 1 2011
0.666666666666667 "night" 0.5 "Patrik" "Bavaria-Czech" "male" "adult" "winter" 2 8.9 21 1 2011
0.25 "night" 0.5 "Patrik" "Bavaria-Czech" "male" "adult" "winter" 3 8.95 22 1 2011
0 "night" 0.5 "Patrik" "Bavaria-Czech" "male" "adult" "winter" 4 8.98333333333333 23 1 2011
0.666666666666667 "night" 0.5 "Patrik" "Bavaria-Czech" "male" "adult" "winter" 5 9.03333333333333 24 1 2011
1 "night" 0.5 "Patrik" "Bavaria-Czech" "male" "adult" "winter" 6 9.06666666666667 25 1 2011
0.833333333333333 "night" 0.5 "Patrik" "Bavaria-Czech" "male" "adult" "winter" 7 9.13333333333333 26 1 2011
0.5 "night" 0.5 "Patrik" "Bavaria-Czech" "male" "adult" "winter" 8 9.18333333333333 27 1 2011
0.583333333333333 "night" 0.5 "Patrik" "Bavaria-Czech" "male" "adult" "winter" 9 9.21666666666667 28 1 2011
0.636363636363636 "night" 0.5 "Patrik" "Bavaria-Czech" "male" "adult" "winter" 10 9.26666666666667 29 1 2011
0.545454545454545 "night" 0.5 "Patrik" "Bavaria-Czech" "male" "adult" "winter" 11 9.3 30 1 2011
0 "night" 0.5 "Patrik" "Bavaria-Czech" "male" "adult" "winter" 12 9.36666666666667 31 1 2011
0.0833333333333333 "night" 0.5 "Patrik" "Bavaria-Czech" "male" "adult" "winter" 13 9.41666666666667 1 2 2011
0 "night" 0.5 "Patrik" "Bavaria-Czech" "male" "adult" "winter" 14 9.45 2 2 2011
0.166666666666667 "night" 0.5 "Patrik" "Bavaria-Czech" "male" "adult" "winter" 15 9.51666666666667 3 2 2011
0.583333333333333 "night" 0.5 "Patrik" "Bavaria-Czech" "male" "adult" "winter" -14 9.56666666666667 4 2 2011
0.583333333333333 "night" 0.5 "Patrik" "Bavaria-Czech" "male" "adult" "winter" -13 9.61666666666667 5 2 2011
0.666666666666667 "night" 0.5 "Patrik" "Bavaria-Czech" "male" "adult" "winter" -12 9.66666666666667 6 2 2011
0.333333333333333 "night" 0.5 "Patrik" "Bavaria-Czech" "male" "adult" "winter" -11 9.73333333333333 7 2 2011
0 "night" 0.5 "Patrik" "Bavaria-Czech" "male" "adult" "winter" -10 9.76666666666667 8 2 2011
0.583333333333333 "night" 0.5 "Patrik" "Bavaria-Czech" "male" "adult" "winter" -9 9.83333333333333 9 2 2011
0.583333333333333 "night" 0.5 "Patrik" "Bavaria-Czech" "male" "adult" "winter" -8 9.88333333333333 10 2 2011
0.416666666666667 "night" 0.5 "Patrik" "Bavaria-Czech" "male" "adult" "winter" -7 9.93333333333333 11 2 2011
0 "night" 0.5 "Patrik" "Bavaria-Czech" "male" "adult" "winter" -6 10 12 2 2011
0.166666666666667 "night" 0.5 "Patrik" "Bavaria-Czech" "male" "adult" "winter" -5 10.05 13 2 2011
0.25 "night" 0.5 "Patrik" "Bavaria-Czech" "male" "adult" "winter" -4 10.1 14 2 2011
0.75 "night" 0.5 "Patrik" "Bavaria-Czech" "male" "adult" "winter" -3 10.1666666666667 15 2 2011
0.416666666666667 "night" 0.5 "Patrik" "Bavaria-Czech" "male" "adult" "winter" -2 10.2333333333333 16 2 2011
0.666666666666667 "night" 0.5 "Radek" "Bavaria-Czech" "male" "adult" "winter" 5 9.03333333333333 24 1 2011
0.333333333333333 "night" 0.5 "Radek" "Bavaria-Czech" "male" "adult" "winter" 6 9.06666666666667 25 1 2011
0 "night" 0.5 "Radek" "Bavaria-Czech" "male" "adult" "winter" 7 9.13333333333333 26 1 2011
0.0833333333333333 "night" 0.5 "Radek" "Bavaria-Czech" "male" "adult" "winter" 8 9.18333333333333 27 1 2011
0.166666666666667 "night" 0.5 "Radek" "Bavaria-Czech" "male" "adult" "winter" 9 9.21666666666667 28 1 2011
0.363636363636364 "night" 0.5 "Radek" "Bavaria-Czech" "male" "adult" "winter" 10 9.26666666666667 29 1 2011
0 "night" 0.5 "Radek" "Bavaria-Czech" "male" "adult" "winter" 11 9.3 30 1 2011
0 "night" 0.5 "Radek" "Bavaria-Czech" "male" "adult" "winter" 12 9.36666666666667 31 1 2011
0 "night" 0.5 "Radek" "Bavaria-Czech" "male" "adult" "winter" 13 9.41666666666667 1 2 2011
0.5 "night" 0.5 "Radek" "Bavaria-Czech" "male" "adult" "winter" 14 9.45 2 2 2011
0.666666666666667 "night" 0.5 "Radek" "Bavaria-Czech" "male" "adult" "winter" 15 9.51666666666667 3 2 2011
1 "night" 0.5 "Radek" "Bavaria-Czech" "male" "adult" "winter" -14 9.56666666666667 4 2 2011
0.416666666666667 "night" 0.5 "Radek" "Bavaria-Czech" "male" "adult" "winter" -13 9.61666666666667 5 2 2011
0 "night" 0.5 "Radek" "Bavaria-Czech" "male" "adult" "winter" -12 9.66666666666667 6 2 2011
0.583333333333333 "night" 0.5 "Radek" "Bavaria-Czech" "male" "adult" "winter" -11 9.73333333333333 7 2 2011
0.181818181818182 "night" 0.5 "Radek" "Bavaria-Czech" "male" "adult" "winter" -10 9.76666666666667 8 2 2011
0 "night" 0.5 "Radek" "Bavaria-Czech" "male" "adult" "winter" -9 9.83333333333333 9 2 2011
0 "night" 0.5 "Radek" "Bavaria-Czech" "male" "adult" "winter" -8 9.88333333333333 10 2 2011
0 "night" 0.5 "Radek" "Bavaria-Czech" "male" "adult" "winter" -7 9.93333333333333 11 2 2011
0.166666666666667 "night" 0.5 "Radek" "Bavaria-Czech" "male" "adult" "winter" -6 10 12 2 2011
1 "night" 0.5 "Radek" "Bavaria-Czech" "male" "adult" "winter" -5 10.05 13 2 2011
1 "night" 0.5 "Radek" "Bavaria-Czech" "male" "adult" "winter" -4 10.1 14 2 2011
0.583333333333333 "night" 0.5 "Radek" "Bavaria-Czech" "male" "adult" "winter" -3 10.1666666666667 15 2 2011
0 "night" 0.5 "Radek" "Bavaria-Czech" "male" "adult" "winter" -2 10.2333333333333 16 2 2011
0 "night" 0.5 "Radek" "Bavaria-Czech" "male" "adult" "winter" -1 10.2666666666667 17 2 2011
0.416666666666667 "night" 0.5 "Radek" "Bavaria-Czech" "male" "adult" "winter" 0 10.3333333333333 18 2 2011
0.583333333333333 "night" 0.5 "Radek" "Bavaria-Czech" "male" "adult" "winter" 1 10.3833333333333 19 2 2011
0.833333333333333 "night" 0.5 "Radek" "Bavaria-Czech" "male" "adult" "winter" 2 10.45 20 2 2011
0.583333333333333 "night" 0.5 "Radek" "Bavaria-Czech" "male" "adult" "winter" 3 10.5166666666667 21 2 2011
0.454545454545455 "night" 0.5 "Radek" "Bavaria-Czech" "male" "adult" "winter" 4 10.55 22 2 2011
0.5 "night" 0.5 "Radek" "Bavaria-Czech" "male" "adult" "winter" 5 10.6166666666667 23 2 2011
1 "night" 0.5 "Radek" "Bavaria-Czech" "male" "adult" "winter" 6 10.6833333333333 24 2 2011
1 "night" 0.5 "Radek" "Bavaria-Czech" "male" "adult" "winter" 7 10.7333333333333 25 2 2011
0.818181818181818 "night" 0.5 "Radek" "Bavaria-Czech" "male" "adult" "winter" 8 10.8 26 2 2011
0.0833333333333333 "night" 0.5 "Radek" "Bavaria-Czech" "male" "adult" "winter" 9 10.85 27 2 2011
0.833333333333333 "night" 0.5 "Radek" "Bavaria-Czech" "male" "adult" "winter" 10 10.9166666666667 28 2 2011
0.833333333333333 "night" 0.5 "Radek" "Bavaria-Czech" "male" "adult" "winter" 11 10.9833333333333 1 3 2011
0.25 "night" 0.5 "Radek" "Bavaria-Czech" "male" "adult" "winter" 12 11.0333333333333 2 3 2011
0 "night" 0.5 "Radek" "Bavaria-Czech" "male" "adult" "winter" 13 11.1 3 3 2011
0.5 "night" 0.5 "Radek" "Bavaria-Czech" "male" "adult" "winter" 14 11.15 4 3 2011
0.166666666666667 "night" 0.5 "Radek" "Bavaria-Czech" "male" "adult" "winter" -14 11.2166666666667 5 3 2011
0.583333333333333 "night" 0.5 "Radek" "Bavaria-Czech" "male" "adult" "winter" -13 11.2833333333333 6 3 2011
0.75 "night" 0.5 "Radek" "Bavaria-Czech" "male" "adult" "winter" -12 11.3333333333333 7 3 2011
0.333333333333333 "night" 0.5 "Radek" "Bavaria-Czech" "male" "adult" "winter" -11 11.4 8 3 2011
0.25 "night" 0.5 "Radek" "Bavaria-Czech" "male" "adult" "winter" -10 11.45 9 3 2011
0.333333333333333 "night" 0.5 "Radek" "Bavaria-Czech" "male" "adult" "winter" -9 11.5166666666667 10 3 2011
0.75 "night" 0.5 "Radek" "Bavaria-Czech" "male" "adult" "winter" -8 11.5666666666667 11 3 2011
0.454545454545455 "night" 0.5 "Radek" "Bavaria-Czech" "male" "adult" "winter" -7 11.6333333333333 12 3 2011
0.833333333333333 "night" 0.5 "Radek" "Bavaria-Czech" "male" "adult" "winter" -6 11.6833333333333 13 3 2011
0.25 "night" 0.5 "Radek" "Bavaria-Czech" "male" "adult" "winter" -5 11.75 14 3 2011
0.25 "night" 0.5 "Radek" "Bavaria-Czech" "male" "adult" "winter" -4 11.8166666666667 15 3 2011
0.25 "night" 0.5 "Radek" "Bavaria-Czech" "male" "adult" "winter" -3 11.8833333333333 16 3 2011
0.416666666666667 "night" 0.5 "Radek" "Bavaria-Czech" "male" "adult" "winter" -2 11.95 17 3 2011
0.0909090909090909 "night" 0.5 "Radek" "Bavaria-Czech" "male" "adult" "winter" -1 12 18 3 2011
0.727272727272727 "night" 0.5 "Radek" "Bavaria-Czech" "male" "adult" "winter" 0 12.0666666666667 19 3 2011
0.916666666666667 "night" 0.5 "Radek" "Bavaria-Czech" "male" "adult" "spring" 1 12.1166666666667 20 3 2011
0.636363636363636 "night" 0.5 "Radek" "Bavaria-Czech" "male" "adult" "spring" 2 12.1833333333333 21 3 2011
0.583333333333333 "night" 0.5 "Radek" "Bavaria-Czech" "male" "adult" "spring" 3 12.2333333333333 22 3 2011
0.333333333333333 "night" 0.5 "Radek" "Bavaria-Czech" "male" "adult" "spring" 4 12.3 23 3 2011
0.583333333333333 "night" 0.5 "Radek" "Bavaria-Czech" "male" "adult" "spring" 5 12.35 24 3 2011
0.666666666666667 "night" 0.5 "Radek" "Bavaria-Czech" "male" "adult" "spring" 6 12.4333333333333 25 3 2011
0.916666666666667 "night" 0.5 "Radek" "Bavaria-Czech" "male" "adult" "spring" 7 12.4833333333333 26 3 2011
0.181818181818182 "night" 0.5 "Radek" "Bavaria-Czech" "male" "adult" "spring" 8 12.55 27 3 2011
0.75 "night" 0.5 "Radek" "Bavaria-Czech" "male" "adult" "spring" 9 12.6 28 3 2011
0.916666666666667 "night" 0.5 "Radek" "Bavaria-Czech" "male" "adult" "spring" 10 12.6666666666667 29 3 2011
0.272727272727273 "night" 0.5 "Radek" "Bavaria-Czech" "male" "adult" "spring" 11 12.7166666666667 30 3 2011
0.75 "night" 0.5 "Radek" "Bavaria-Czech" "male" "adult" "spring" 12 12.7833333333333 31 3 2011
1 "night" 0.5 "Radek" "Bavaria-Czech" "male" "adult" "spring" 13 12.8333333333333 1 4 2011
1 "night" 0.5 "Radek" "Bavaria-Czech" "male" "adult" "spring" 14 12.9 2 4 2011
0.25 "night" 0.5 "Radek" "Bavaria-Czech" "male" "adult" "spring" 15 12.95 3 4 2011
0.8 "night" 0.5 "Radek" "Bavaria-Czech" "male" "adult" "spring" -14 13.0333333333333 4 4 2011
0.166666666666667 "night" 0.5 "Radek" "Bavaria-Czech" "male" "adult" "spring" -13 13.0833333333333 5 4 2011
0.416666666666667 "night" 0.5 "Radek" "Bavaria-Czech" "male" "adult" "spring" -12 13.15 6 4 2011
1 "night" 0.5 "Radek" "Bavaria-Czech" "male" "adult" "spring" -11 13.2 7 4 2011
0.181818181818182 "night" 0.5 "Radek" "Bavaria-Czech" "male" "adult" "spring" -10 13.2666666666667 8 4 2011
0.166666666666667 "night" 0.5 "Radek" "Bavaria-Czech" "male" "adult" "spring" -9 13.3166666666667 9 4 2011
0.666666666666667 "night" 0.5 "Radek" "Bavaria-Czech" "male" "adult" "spring" -8 13.3833333333333 10 4 2011
0.833333333333333 "night" 0.5 "Radek" "Bavaria-Czech" "male" "adult" "spring" -7 13.4333333333333 11 4 2011
0.166666666666667 "night" 0.5 "Radek" "Bavaria-Czech" "male" "adult" "spring" -6 13.5 12 4 2011
0.454545454545455 "night" 0.5 "Radek" "Bavaria-Czech" "male" "adult" "spring" -5 13.55 13 4 2011
0.333333333333333 "night" 0.5 "Radek" "Bavaria-Czech" "male" "adult" "spring" -4 13.6166666666667 14 4 2011
0.75 "night" 0.5 "Radek" "Bavaria-Czech" "male" "adult" "spring" -3 13.6666666666667 15 4 2011
0.75 "night" 0.5 "Radek" "Bavaria-Czech" "male" "adult" "spring" -2 13.7333333333333 16 4 2011
0.166666666666667 "night" 0.5 "Radek" "Bavaria-Czech" "male" "adult" "spring" -1 13.7833333333333 17 4 2011
0 "night" 0.5 "Radek" "Bavaria-Czech" "male" "adult" "spring" 0 13.85 18 4 2011
0 "night" 0.5 "Radek" "Bavaria-Czech" "male" "adult" "spring" 1 13.9 19 4 2011
0.25 "night" 0.5 "Radek" "Bavaria-Czech" "male" "adult" "spring" 2 13.9666666666667 20 4 2011
0.416666666666667 "night" 0.5 "Radek" "Bavaria-Czech" "male" "adult" "spring" 3 14.0166666666667 21 4 2011
0.727272727272727 "night" 0.5 "Radek" "Bavaria-Czech" "male" "adult" "spring" 4 14.0833333333333 22 4 2011
0.75 "night" 0.5 "Radek" "Bavaria-Czech" "male" "adult" "spring" 5 14.1166666666667 23 4 2011
1 "night" 0.5 "Radek" "Bavaria-Czech" "male" "adult" "spring" 6 14.1833333333333 24 4 2011
1 "night" 0.5 "Radek" "Bavaria-Czech" "male" "adult" "spring" 7 14.2333333333333 25 4 2011
0.0909090909090909 "night" 0.5 "Radek" "Bavaria-Czech" "male" "adult" "spring" 8 14.3 26 4 2011
0 "night" 0.5 "Radek" "Bavaria-Czech" "male" "adult" "spring" 9 14.35 27 4 2011
0 "night" 0.5 "Radek" "Bavaria-Czech" "male" "adult" "spring" 10 14.4166666666667 28 4 2011
0 "night" 0.5 "Radek" "Bavaria-Czech" "male" "adult" "spring" 11 14.45 29 4 2011
0.416666666666667 "night" 0.5 "Radek" "Bavaria-Czech" "male" "adult" "spring" 12 14.5166666666667 30 4 2011
0 "night" 0.5 "Radek" "Bavaria-Czech" "male" "adult" "spring" 13 14.5666666666667 1 5 2011
0.416666666666667 "night" 0.5 "Radek" "Bavaria-Czech" "male" "adult" "spring" 14 14.6333333333333 2 5 2011
0 "night" 0.5 "Radek" "Bavaria-Czech" "male" "adult" "spring" -14 14.6666666666667 3 5 2011
0 "night" 0.5 "Radek" "Bavaria-Czech" "male" "adult" "spring" -13 14.7333333333333 4 5 2011
0.75 "night" 0.5 "Radek" "Bavaria-Czech" "male" "adult" "spring" -12 14.7833333333333 5 5 2011
0.416666666666667 "night" 0.5 "Radek" "Bavaria-Czech" "male" "adult" "spring" -11 14.8166666666667 6 5 2011
0.75 "night" 0.5 "Radek" "Bavaria-Czech" "male" "adult" "spring" -10 14.8833333333333 7 5 2011
0 "night" 0.5 "Radek" "Bavaria-Czech" "male" "adult" "spring" -9 14.9166666666667 8 5 2011
0 "night" 0.5 "Radek" "Bavaria-Czech" "male" "adult" "spring" -8 14.9833333333333 9 5 2011
0 "night" 0.5 "Radek" "Bavaria-Czech" "male" "adult" "spring" -7 15.0166666666667 10 5 2011
0 "night" 0.5 "Radek" "Bavaria-Czech" "male" "adult" "spring" -6 15.0833333333333 11 5 2011
0 "night" 0.5 "Radek" "Bavaria-Czech" "male" "adult" "spring" -5 15.1166666666667 12 5 2011
0.583333333333333 "night" 0.5 "Radek" "Bavaria-Czech" "male" "adult" "spring" -4 15.1666666666667 13 5 2011
1 "night" 0.5 "Radek" "Bavaria-Czech" "male" "adult" "spring" -3 15.2166666666667 14 5 2011
0.0833333333333333 "night" 0.5 "Radek" "Bavaria-Czech" "male" "adult" "spring" -2 15.2666666666667 15 5 2011
0.416666666666667 "night" 0.5 "Radek" "Bavaria-Czech" "male" "adult" "spring" -1 15.3 16 5 2011
0 "night" 0.5 "Radek" "Bavaria-Czech" "male" "adult" "spring" 0 15.35 17 5 2011
0.583333333333333 "night" 0.5 "Radek" "Bavaria-Czech" "male" "adult" "spring" 1 15.3833333333333 18 5 2011
0.909090909090909 "night" 0.5 "Radek" "Bavaria-Czech" "male" "adult" "spring" 2 15.4333333333333 19 5 2011
1 "night" 0.5 "Radek" "Bavaria-Czech" "male" "adult" "spring" 3 15.4833333333333 20 5 2011
1 "night" 0.5 "Radek" "Bavaria-Czech" "male" "adult" "spring" 4 15.5166666666667 21 5 2011
0.0833333333333333 "night" 0.5 "Radek" "Bavaria-Czech" "male" "adult" "spring" 5 15.55 22 5 2011
0 "night" 0.5 "Radek" "Bavaria-Czech" "male" "adult" "spring" 6 15.5833333333333 23 5 2011
0.416666666666667 "night" 0.5 "Radek" "Bavaria-Czech" "male" "adult" "spring" 7 15.6333333333333 24 5 2011
0.75 "night" 0.5 "Radek" "Bavaria-Czech" "male" "adult" "spring" 8 15.6666666666667 25 5 2011
0.916666666666667 "night" 0.5 "Radek" "Bavaria-Czech" "male" "adult" "spring" 9 15.7 26 5 2011
0.5 "night" 0.5 "Radek" "Bavaria-Czech" "male" "adult" "spring" 10 15.7333333333333 27 5 2011
0 "night" 0.5 "Radek" "Bavaria-Czech" "male" "adult" "spring" 11 15.7666666666667 28 5 2011
0.25 "night" 0.5 "Radek" "Bavaria-Czech" "male" "adult" "spring" 12 15.8 29 5 2011
0.583333333333333 "night" 0.5 "Radek" "Bavaria-Czech" "male" "adult" "spring" 13 15.8333333333333 30 5 2011
0 "night" 0.5 "Radek" "Bavaria-Czech" "male" "adult" "spring" 14 15.8666666666667 31 5 2011
0.75 "night" 0.5 "Radek" "Bavaria-Czech" "male" "adult" "spring" -14 15.8833333333333 1 6 2011
0.833333333333333 "night" 0.5 "Radek" "Bavaria-Czech" "male" "adult" "spring" -13 15.9166666666667 2 6 2011
0 "night" 0.5 "Radek" "Bavaria-Czech" "male" "adult" "spring" -12 15.95 3 6 2011
0 "night" 0.5 "Radek" "Bavaria-Czech" "male" "adult" "spring" -11 15.9666666666667 4 6 2011
0.727272727272727 "night" 0.5 "Radek" "Bavaria-Czech" "male" "adult" "spring" -10 16 5 6 2011
0.181818181818182 "night" 0.5 "Radek" "Bavaria-Czech" "male" "adult" "spring" -9 16.0166666666667 6 6 2011
0.0833333333333333 "night" 0.5 "Radek" "Bavaria-Czech" "male" "adult" "spring" -8 16.05 7 6 2011
0 "night" 0.5 "Radek" "Bavaria-Czech" "male" "adult" "spring" -7 16.0666666666667 8 6 2011
0.25 "night" 0.5 "Radek" "Bavaria-Czech" "male" "adult" "spring" -6 16.0833333333333 9 6 2011
1 "night" 0.5 "Radek" "Bavaria-Czech" "male" "adult" "spring" -5 16.1 10 6 2011
0.818181818181818 "night" 0.5 "Radek" "Bavaria-Czech" "male" "adult" "spring" -4 16.1166666666667 11 6 2011
0 "night" 0.5 "Radek" "Bavaria-Czech" "male" "adult" "spring" -3 16.1333333333333 12 6 2011
0.833333333333333 "night" 0.5 "Radek" "Bavaria-Czech" "male" "adult" "spring" -2 16.15 13 6 2011
0.583333333333333 "night" 0.5 "Radek" "Bavaria-Czech" "male" "adult" "spring" -1 16.15 14 6 2011
0.818181818181818 "night" 0.5 "Radek" "Bavaria-Czech" "male" "adult" "spring" 0 16.1666666666667 15 6 2011
0.916666666666667 "night" 0.5 "Radek" "Bavaria-Czech" "male" "adult" "spring" 1 16.1666666666667 16 6 2011
0.75 "night" 0.5 "Radek" "Bavaria-Czech" "male" "adult" "spring" 2 16.1833333333333 17 6 2011
0.166666666666667 "night" 0.5 "Radek" "Bavaria-Czech" "male" "adult" "spring" 3 16.1833333333333 18 6 2011
0.333333333333333 "night" 0.5 "Radek" "Bavaria-Czech" "male" "adult" "spring" 4 16.2 19 6 2011
1 "night" 0.5 "Radek" "Bavaria-Czech" "male" "adult" "spring" 5 16.2 20 6 2011
0.166666666666667 "night" 0.5 "Radek" "Bavaria-Czech" "male" "adult" "summer" 6 16.2 21 6 2011
0.833333333333333 "night" 0.5 "Radek" "Bavaria-Czech" "male" "adult" "summer" 7 16.2 22 6 2011
0.5 "night" 0.5 "Radek" "Bavaria-Czech" "male" "adult" "summer" 8 16.1833333333333 23 6 2011
0.181818181818182 "night" 0.5 "Radek" "Bavaria-Czech" "male" "adult" "summer" 9 16.2 24 6 2011
0.583333333333333 "night" 0.5 "Radek" "Bavaria-Czech" "male" "adult" "summer" 10 16.2 25 6 2011
0.75 "night" 0.5 "Radek" "Bavaria-Czech" "male" "adult" "summer" 11 16.1833333333333 26 6 2011
0.25 "night" 0.5 "Radek" "Bavaria-Czech" "male" "adult" "summer" 12 16.1833333333333 27 6 2011
0.833333333333333 "night" 0.5 "Radek" "Bavaria-Czech" "male" "adult" "summer" 13 16.1833333333333 28 6 2011
0.545454545454545 "night" 0.5 "Radek" "Bavaria-Czech" "male" "adult" "summer" 14 16.15 29 6 2011
0.166666666666667 "night" 0.5 "Radek" "Bavaria-Czech" "male" "adult" "summer" 15 16.15 30 6 2011
0 "night" 0.5 "Radek" "Bavaria-Czech" "male" "adult" "summer" -14 16.1333333333333 1 7 2011
0.666666666666667 "night" 0.5 "Radek" "Bavaria-Czech" "male" "adult" "summer" -13 16.1166666666667 2 7 2011
0 "night" 0.5 "Radek" "Bavaria-Czech" "male" "adult" "summer" -12 16.1 3 7 2011
0.5 "night" 0.5 "Radek" "Bavaria-Czech" "male" "adult" "summer" -11 16.0833333333333 4 7 2011
0.25 "night" 0.5 "Radek" "Bavaria-Czech" "male" "adult" "summer" -10 16.0666666666667 5 7 2011
0 "night" 0.5 "Radek" "Bavaria-Czech" "male" "adult" "summer" -9 16.05 6 7 2011
0 "night" 0.5 "Radek" "Bavaria-Czech" "male" "adult" "summer" -8 16.0333333333333 7 7 2011
0 "night" 0.5 "Radek" "Bavaria-Czech" "male" "adult" "summer" -7 16 8 7 2011
0.5 "night" 0.5 "Radek" "Bavaria-Czech" "male" "adult" "summer" -6 15.9833333333333 9 7 2011
0.833333333333333 "night" 0.5 "Radek" "Bavaria-Czech" "male" "adult" "summer" -5 15.95 10 7 2011
0.75 "night" 0.5 "Radek" "Bavaria-Czech" "male" "adult" "summer" -4 15.9166666666667 11 7 2011
0.666666666666667 "night" 0.5 "Radek" "Bavaria-Czech" "male" "adult" "summer" -3 15.9 12 7 2011
0.75 "night" 0.5 "Radek" "Bavaria-Czech" "male" "adult" "summer" -2 15.8666666666667 13 7 2011
0.916666666666667 "night" 0.5 "Radek" "Bavaria-Czech" "male" "adult" "summer" -1 15.8333333333333 14 7 2011
1 "night" 0.5 "Radek" "Bavaria-Czech" "male" "adult" "summer" 0 15.8 15 7 2011
0.25 "night" 0.5 "Radek" "Bavaria-Czech" "male" "adult" "summer" 1 15.7666666666667 16 7 2011
0 "night" 0.5 "Radek" "Bavaria-Czech" "male" "adult" "summer" 2 15.75 17 7 2011
0.583333333333333 "night" 0.5 "Radek" "Bavaria-Czech" "male" "adult" "summer" 3 15.7166666666667 18 7 2011
0.916666666666667 "night" 0.5 "Radek" "Bavaria-Czech" "male" "adult" "summer" 4 15.6833333333333 19 7 2011
0.833333333333333 "night" 0.5 "Radek" "Bavaria-Czech" "male" "adult" "summer" 5 15.65 20 7 2011
1 "night" 0.5 "Radek" "Bavaria-Czech" "male" "adult" "summer" 6 15.6166666666667 21 7 2011
0.25 "night" 0.5 "Radek" "Bavaria-Czech" "male" "adult" "summer" 7 15.55 22 7 2011
0.0833333333333333 "night" 0.5 "Radek" "Bavaria-Czech" "male" "adult" "summer" 8 15.5166666666667 23 7 2011
0.25 "night" 0.5 "Radek" "Bavaria-Czech" "male" "adult" "summer" 9 15.4833333333333 24 7 2011
0 "night" 0.5 "Radek" "Bavaria-Czech" "male" "adult" "summer" 10 15.45 25 7 2011
0.272727272727273 "night" 0.5 "Radek" "Bavaria-Czech" "male" "adult" "summer" 11 15.4 26 7 2011
0 "night" 0.5 "Radek" "Bavaria-Czech" "male" "adult" "summer" 12 15.35 27 7 2011
0.25 "night" 0.5 "Radek" "Bavaria-Czech" "male" "adult" "summer" 13 15.3166666666667 28 7 2011
0 "night" 0.5 "Radek" "Bavaria-Czech" "male" "adult" "summer" 14 15.2833333333333 29 7 2011
0.0833333333333333 "night" 0.5 "Radek" "Bavaria-Czech" "male" "adult" "summer" -14 15.2166666666667 30 7 2011
0.166666666666667 "night" 0.5 "Radek" "Bavaria-Czech" "male" "adult" "summer" -13 15.1833333333333 31 7 2011
0 "night" 0.5 "Radek" "Bavaria-Czech" "male" "adult" "summer" -12 15.1333333333333 1 8 2011
0 "night" 0.5 "Radek" "Bavaria-Czech" "male" "adult" "summer" -11 15.0833333333333 2 8 2011
0.75 "night" 0.5 "Radek" "Bavaria-Czech" "male" "adult" "summer" -10 15.0333333333333 3 8 2011
0.727272727272727 "night" 0.5 "Radek" "Bavaria-Czech" "male" "adult" "summer" -9 15 4 8 2011
0.166666666666667 "night" 0.5 "Radek" "Bavaria-Czech" "male" "adult" "summer" -8 14.9333333333333 5 8 2011
0 "night" 0.5 "Radek" "Bavaria-Czech" "male" "adult" "summer" -7 14.9 6 8 2011
0.75 "night" 0.5 "Radek" "Bavaria-Czech" "male" "adult" "summer" -6 14.8333333333333 7 8 2011
0.916666666666667 "night" 0.5 "Radek" "Bavaria-Czech" "male" "adult" "summer" -5 14.8 8 8 2011
1 "night" 0.5 "Radek" "Bavaria-Czech" "male" "adult" "summer" -4 14.75 9 8 2011
0.181818181818182 "night" 0.5 "Radek" "Bavaria-Czech" "male" "adult" "summer" -3 14.6833333333333 10 8 2011
0 "night" 0.5 "Radek" "Bavaria-Czech" "male" "adult" "summer" -2 14.6333333333333 11 8 2011
0.416666666666667 "night" 0.5 "Radek" "Bavaria-Czech" "male" "adult" "summer" -1 14.5833333333333 12 8 2011
0.636363636363636 "night" 0.5 "Radek" "Bavaria-Czech" "male" "adult" "summer" 0 14.5333333333333 13 8 2011
0.916666666666667 "night" 0.5 "Radek" "Bavaria-Czech" "male" "adult" "summer" 1 14.4833333333333 14 8 2011
0.916666666666667 "night" 0.5 "Radek" "Bavaria-Czech" "male" "adult" "summer" 2 14.4166666666667 15 8 2011
0.416666666666667 "night" 0.5 "Radek" "Bavaria-Czech" "male" "adult" "summer" 3 14.3833333333333 16 8 2011
0.666666666666667 "night" 0.5 "Radek" "Bavaria-Czech" "male" "adult" "summer" 4 14.3166666666667 17 8 2011
0 "night" 0.5 "Radek" "Bavaria-Czech" "male" "adult" "summer" 5 14.2666666666667 18 8 2011
0.0909090909090909 "night" 0.5 "Radek" "Bavaria-Czech" "male" "adult" "summer" 6 14.2166666666667 19 8 2011
0 "night" 0.5 "Radek" "Bavaria-Czech" "male" "adult" "summer" 7 14.15 20 8 2011
0 "night" 0.5 "Radek" "Bavaria-Czech" "male" "adult" "summer" 8 14.1 21 8 2011
0.181818181818182 "night" 0.5 "Radek" "Bavaria-Czech" "male" "adult" "summer" 9 14.0333333333333 22 8 2011
0.166666666666667 "night" 0.5 "Radek" "Bavaria-Czech" "male" "adult" "summer" 10 13.9833333333333 23 8 2011
0 "night" 0.5 "Radek" "Bavaria-Czech" "male" "adult" "summer" 11 13.9166666666667 24 8 2011
0.333333333333333 "night" 0.5 "Radek" "Bavaria-Czech" "male" "adult" "summer" 12 13.8833333333333 25 8 2011
0.833333333333333 "night" 0.5 "Radek" "Bavaria-Czech" "male" "adult" "summer" 13 13.8333333333333 26 8 2011
0.181818181818182 "night" 0.5 "Radek" "Bavaria-Czech" "male" "adult" "summer" 14 13.7666666666667 27 8 2011
0 "night" 0.5 "Radek" "Bavaria-Czech" "male" "adult" "summer" 15 13.7166666666667 28 8 2011
0.916666666666667 "night" 0.5 "Radek" "Bavaria-Czech" "male" "adult" "summer" -14 13.65 29 8 2011
1 "night" 0.5 "Radek" "Bavaria-Czech" "male" "adult" "summer" -13 13.6 30 8 2011
0.181818181818182 "night" 0.5 "Radek" "Bavaria-Czech" "male" "adult" "summer" -12 13.55 31 8 2011
0.25 "night" 0.5 "Radek" "Bavaria-Czech" "male" "adult" "summer" -11 13.4666666666667 1 9 2011
0.916666666666667 "night" 0.5 "Radek" "Bavaria-Czech" "male" "adult" "summer" -10 13.4166666666667 2 9 2011
0.166666666666667 "night" 0.5 "Radek" "Bavaria-Czech" "male" "adult" "summer" -9 13.35 3 9 2011
0.181818181818182 "night" 0.5 "Radek" "Bavaria-Czech" "male" "adult" "summer" -8 13.3 4 9 2011
0.909090909090909 "night" 0.5 "Radek" "Bavaria-Czech" "male" "adult" "summer" -7 13.2333333333333 5 9 2011
0.818181818181818 "night" 0.5 "Radek" "Bavaria-Czech" "male" "adult" "summer" -6 13.1833333333333 6 9 2011
1 "night" 0.5 "Radek" "Bavaria-Czech" "male" "adult" "summer" -5 13.1333333333333 7 9 2011
0.0833333333333333 "night" 0.5 "Radek" "Bavaria-Czech" "male" "adult" "summer" -4 13.0666666666667 8 9 2011
0.909090909090909 "night" 0.5 "Radek" "Bavaria-Czech" "male" "adult" "summer" -3 13.0166666666667 9 9 2011
0 "night" 0.5 "Radek" "Bavaria-Czech" "male" "adult" "summer" -2 12.95 10 9 2011
0 "night" 0.5 "Radek" "Bavaria-Czech" "male" "adult" "summer" -1 12.9 11 9 2011
0.916666666666667 "night" 0.5 "Radek" "Bavaria-Czech" "male" "adult" "summer" 0 12.8166666666667 12 9 2011
0.5 "night" 0.5 "Radek" "Bavaria-Czech" "male" "adult" "summer" 1 12.7666666666667 13 9 2011
1 "night" 0.5 "Radek" "Bavaria-Czech" "male" "adult" "summer" 2 12.7166666666667 14 9 2011
0.583333333333333 "night" 0.5 "Radek" "Bavaria-Czech" "male" "adult" "summer" 3 12.65 15 9 2011
1 "night" 0.5 "Radek" "Bavaria-Czech" "male" "adult" "summer" 4 12.6 16 9 2011
0.666666666666667 "night" 0.5 "Radek" "Bavaria-Czech" "male" "adult" "summer" 5 12.5333333333333 17 9 2011
0 "night" 0.5 "Radek" "Bavaria-Czech" "male" "adult" "summer" 6 12.4833333333333 18 9 2011
0 "night" 0.5 "Radek" "Bavaria-Czech" "male" "adult" "summer" 7 12.4 19 9 2011
0 "night" 0.5 "Radek" "Bavaria-Czech" "male" "adult" "summer" 8 12.35 20 9 2011
1 "night" 0.5 "Radek" "Bavaria-Czech" "male" "adult" "summer" 9 12.3 21 9 2011
0 "night" 0.5 "Radek" "Bavaria-Czech" "male" "adult" "autumn" 10 12.2333333333333 22 9 2011
0 "night" 0.5 "Radek" "Bavaria-Czech" "male" "adult" "autumn" 11 12.1833333333333 23 9 2011
0 "night" 0.5 "Radek" "Bavaria-Czech" "male" "adult" "autumn" 12 12.1166666666667 24 9 2011
0.833333333333333 "night" 0.5 "Radek" "Bavaria-Czech" "male" "adult" "autumn" 13 12.0666666666667 25 9 2011
0.5 "night" 0.5 "Radek" "Bavaria-Czech" "male" "adult" "autumn" 14 12 26 9 2011
0.727272727272727 "night" 0.5 "Radek" "Bavaria-Czech" "male" "adult" "autumn" 15 11.9333333333333 27 9 2011
0 "night" 0.5 "Radek" "Bavaria-Czech" "male" "adult" "autumn" -14 11.8666666666667 28 9 2011
1 "night" 0.5 "Radek" "Bavaria-Czech" "male" "adult" "autumn" -13 11.8166666666667 29 9 2011
0 "night" 0.5 "Radek" "Bavaria-Czech" "male" "adult" "autumn" -12 11.7666666666667 30 9 2011
0.666666666666667 "night" 0.5 "Radek" "Bavaria-Czech" "male" "adult" "autumn" -11 11.7 1 10 2011
1 "night" 0.5 "Radek" "Bavaria-Czech" "male" "adult" "autumn" -10 11.65 2 10 2011
0.916666666666667 "night" 0.5 "Radek" "Bavaria-Czech" "male" "adult" "autumn" -9 11.5833333333333 3 10 2011
0.454545454545455 "night" 0.5 "Radek" "Bavaria-Czech" "male" "adult" "autumn" -8 11.5333333333333 4 10 2011
0.545454545454545 "night" 0.5 "Radek" "Bavaria-Czech" "male" "adult" "autumn" -7 11.4666666666667 5 10 2011
0.818181818181818 "night" 0.5 "Radek" "Bavaria-Czech" "male" "adult" "autumn" -6 11.4 6 10 2011
0 "night" 0.5 "Radek" "Bavaria-Czech" "male" "adult" "autumn" -5 11.3333333333333 7 10 2011
0 "night" 0.5 "Radek" "Bavaria-Czech" "male" "adult" "autumn" -4 11.2833333333333 8 10 2011
0.666666666666667 "night" 0.5 "Radek" "Bavaria-Czech" "male" "adult" "autumn" -3 11.2166666666667 9 10 2011
0.0833333333333333 "night" 0.5 "Radek" "Bavaria-Czech" "male" "adult" "autumn" -2 11.1666666666667 10 10 2011
0.545454545454545 "night" 0.5 "Radek" "Bavaria-Czech" "male" "adult" "autumn" -1 11.1 11 10 2011
0.416666666666667 "night" 0.5 "Radek" "Bavaria-Czech" "male" "adult" "autumn" 0 11.05 12 10 2011
0 "night" 0.5 "Radek" "Bavaria-Czech" "male" "adult" "autumn" 1 10.9833333333333 13 10 2011
1 "night" 0.5 "Radek" "Bavaria-Czech" "male" "adult" "autumn" 2 10.9333333333333 14 10 2011
0.916666666666667 "night" 0.5 "Radek" "Bavaria-Czech" "male" "adult" "autumn" 3 10.8666666666667 15 10 2011
1 "night" 0.5 "Radek" "Bavaria-Czech" "male" "adult" "autumn" 4 10.8166666666667 16 10 2011
0 "night" 0.5 "Radek" "Bavaria-Czech" "male" "adult" "autumn" 5 10.75 17 10 2011
1 "night" 0.5 "Radek" "Bavaria-Czech" "male" "adult" "autumn" 6 10.7 18 10 2011
1 "night" 0.5 "Radek" "Bavaria-Czech" "male" "adult" "autumn" 7 10.6333333333333 19 10 2011
0.545454545454545 "night" 0.5 "Radek" "Bavaria-Czech" "male" "adult" "autumn" 8 10.5666666666667 20 10 2011
0.333333333333333 "night" 0.5 "Radek" "Bavaria-Czech" "male" "adult" "autumn" 9 10.5333333333333 21 10 2011
0.75 "night" 0.5 "Radek" "Bavaria-Czech" "male" "adult" "autumn" 10 10.4666666666667 22 10 2011
0.75 "night" 0.5 "Radek" "Bavaria-Czech" "male" "adult" "autumn" 11 10.4166666666667 23 10 2011
0.916666666666667 "night" 0.5 "Radek" "Bavaria-Czech" "male" "adult" "autumn" 12 10.35 24 10 2011
0.0909090909090909 "night" 0.5 "Radek" "Bavaria-Czech" "male" "adult" "autumn" 13 10.3 25 10 2011
0.818181818181818 "night" 0.5 "Radek" "Bavaria-Czech" "male" "adult" "autumn" 14 10.2333333333333 26 10 2011
0.909090909090909 "night" 0.5 "Radek" "Bavaria-Czech" "male" "adult" "autumn" -14 10.2 27 10 2011
0 "night" 0.5 "Radek" "Bavaria-Czech" "male" "adult" "autumn" -13 10.1333333333333 28 10 2011
0 "night" 0.5 "Radek" "Bavaria-Czech" "male" "adult" "autumn" -12 10.0666666666667 29 10 2011
0.916666666666667 "night" 0.5 "Radek" "Bavaria-Czech" "male" "adult" "autumn" -11 10.0166666666667 30 10 2011
1 "night" 0.5 "Radek" "Bavaria-Czech" "male" "adult" "autumn" -10 9.96666666666667 31 10 2011
0 "night" 0.5 "Radek" "Bavaria-Czech" "male" "adult" "autumn" -9 9.91666666666667 1 11 2011
0 "night" 0.5 "Radek" "Bavaria-Czech" "male" "adult" "autumn" -8 9.85 2 11 2011
0.5 "night" 0.5 "Tessa" "Bavaria-Czech" "female_kitten" "adult" "winter" -12 11.3333333333333 7 3 2011
0.416666666666667 "night" 0.5 "Tessa" "Bavaria-Czech" "female_kitten" "adult" "winter" -11 11.4 8 3 2011
0.666666666666667 "night" 0.5 "Tessa" "Bavaria-Czech" "female_kitten" "adult" "winter" -10 11.45 9 3 2011
0 "night" 0.5 "Tessa" "Bavaria-Czech" "female_kitten" "adult" "winter" -9 11.5166666666667 10 3 2011
0.416666666666667 "night" 0.5 "Tessa" "Bavaria-Czech" "female_kitten" "adult" "winter" -8 11.5666666666667 11 3 2011
0.333333333333333 "night" 0.5 "Tessa" "Bavaria-Czech" "female_kitten" "adult" "winter" -7 11.6333333333333 12 3 2011
0 "night" 0.5 "Tessa" "Bavaria-Czech" "female_kitten" "adult" "winter" -6 11.6833333333333 13 3 2011
0 "night" 0.5 "Tessa" "Bavaria-Czech" "female_kitten" "adult" "winter" -5 11.75 14 3 2011
0.25 "night" 0.5 "Tessa" "Bavaria-Czech" "female_kitten" "adult" "winter" -4 11.8166666666667 15 3 2011
0.416666666666667 "night" 0.5 "Tessa" "Bavaria-Czech" "female_kitten" "adult" "winter" -3 11.8833333333333 16 3 2011
0.166666666666667 "night" 0.5 "Tessa" "Bavaria-Czech" "female_kitten" "adult" "winter" -2 11.95 17 3 2011
0.0909090909090909 "night" 0.5 "Tessa" "Bavaria-Czech" "female_kitten" "adult" "winter" -1 12 18 3 2011
0.272727272727273 "night" 0.5 "Tessa" "Bavaria-Czech" "female_kitten" "adult" "winter" 0 12.0666666666667 19 3 2011
0.75 "night" 0.5 "Tessa" "Bavaria-Czech" "female_kitten" "adult" "spring" 1 12.1166666666667 20 3 2011
0.916666666666667 "night" 0.5 "Tessa" "Bavaria-Czech" "female_kitten" "adult" "spring" 2 12.1833333333333 21 3 2011
0.545454545454545 "night" 0.5 "Tessa" "Bavaria-Czech" "female_kitten" "adult" "spring" 3 12.2333333333333 22 3 2011
0.666666666666667 "night" 0.5 "Tessa" "Bavaria-Czech" "female_kitten" "adult" "spring" 4 12.3 23 3 2011
1 "night" 0.5 "Tessa" "Bavaria-Czech" "female_kitten" "adult" "spring" 5 12.35 24 3 2011
0.416666666666667 "night" 0.5 "Tessa" "Bavaria-Czech" "female_kitten" "adult" "spring" 6 12.4333333333333 25 3 2011
0.666666666666667 "night" 0.5 "Tessa" "Bavaria-Czech" "female_kitten" "adult" "spring" 7 12.4833333333333 26 3 2011
0.75 "night" 0.5 "Tessa" "Bavaria-Czech" "female_kitten" "adult" "spring" 8 12.55 27 3 2011
0.181818181818182 "night" 0.5 "Tessa" "Bavaria-Czech" "female_kitten" "adult" "spring" 9 12.6 28 3 2011
0 "night" 0.5 "Tessa" "Bavaria-Czech" "female_kitten" "adult" "spring" 10 12.6666666666667 29 3 2011
0 "night" 0.5 "Tessa" "Bavaria-Czech" "female_kitten" "adult" "spring" 11 12.7166666666667 30 3 2011
0 "night" 0.5 "Tessa" "Bavaria-Czech" "female_kitten" "adult" "spring" 12 12.7833333333333 31 3 2011
0.0833333333333333 "night" 0.5 "Tessa" "Bavaria-Czech" "female_kitten" "adult" "spring" 13 12.8333333333333 1 4 2011
0.666666666666667 "night" 0.5 "Tessa" "Bavaria-Czech" "female_kitten" "adult" "spring" 14 12.9 2 4 2011
0.25 "night" 0.5 "Tessa" "Bavaria-Czech" "female_kitten" "adult" "spring" 15 12.95 3 4 2011
0.454545454545455 "night" 0.5 "Tessa" "Bavaria-Czech" "female_kitten" "adult" "spring" -14 13.0333333333333 4 4 2011
0.833333333333333 "night" 0.5 "Tessa" "Bavaria-Czech" "female_kitten" "adult" "spring" -13 13.0833333333333 5 4 2011
0.909090909090909 "night" 0.5 "Tessa" "Bavaria-Czech" "female_kitten" "adult" "spring" -12 13.15 6 4 2011
0.25 "night" 0.5 "Tessa" "Bavaria-Czech" "female_kitten" "adult" "spring" -11 13.2 7 4 2011
0.5 "night" 0.5 "Tessa" "Bavaria-Czech" "female_kitten" "adult" "spring" -10 13.2666666666667 8 4 2011
0.363636363636364 "night" 0.5 "Tessa" "Bavaria-Czech" "female_kitten" "adult" "spring" -9 13.3166666666667 9 4 2011
0.833333333333333 "night" 0.5 "Tessa" "Bavaria-Czech" "female_kitten" "adult" "spring" -8 13.3833333333333 10 4 2011
1 "night" 0.5 "Tessa" "Bavaria-Czech" "female_kitten" "adult" "spring" -7 13.4333333333333 11 4 2011
0.916666666666667 "night" 0.5 "Tessa" "Bavaria-Czech" "female_kitten" "adult" "spring" -6 13.5 12 4 2011
0.5 "night" 0.5 "Tessa" "Bavaria-Czech" "female_kitten" "adult" "spring" -5 13.55 13 4 2011
0.5 "night" 0.5 "Tessa" "Bavaria-Czech" "female_kitten" "adult" "spring" -4 13.6166666666667 14 4 2011
0 "night" 0.5 "Tessa" "Bavaria-Czech" "female_kitten" "adult" "spring" -3 13.6666666666667 15 4 2011
0.666666666666667 "night" 0.5 "Tessa" "Bavaria-Czech" "female_kitten" "adult" "spring" -2 13.7333333333333 16 4 2011
0 "night" 0.5 "Tessa" "Bavaria-Czech" "female_kitten" "adult" "spring" -1 13.7833333333333 17 4 2011
0 "night" 0.5 "Tessa" "Bavaria-Czech" "female_kitten" "adult" "spring" 0 13.85 18 4 2011
0.25 "night" 0.5 "Tessa" "Bavaria-Czech" "female_kitten" "adult" "spring" 1 13.9 19 4 2011
0 "night" 0.5 "Tessa" "Bavaria-Czech" "female_kitten" "adult" "spring" 2 13.9666666666667 20 4 2011
0.25 "night" 0.5 "Tessa" "Bavaria-Czech" "female_kitten" "adult" "spring" 3 14.0166666666667 21 4 2011
0.833333333333333 "night" 0.5 "Tessa" "Bavaria-Czech" "female_kitten" "adult" "spring" 4 14.0833333333333 22 4 2011
0.666666666666667 "night" 0.5 "Tessa" "Bavaria-Czech" "female_kitten" "adult" "spring" 5 14.1166666666667 23 4 2011
0.909090909090909 "night" 0.5 "Tessa" "Bavaria-Czech" "female_kitten" "adult" "spring" 6 14.1833333333333 24 4 2011
0.363636363636364 "night" 0.5 "Tessa" "Bavaria-Czech" "female_kitten" "adult" "spring" 7 14.2333333333333 25 4 2011
0.636363636363636 "night" 0.5 "Tessa" "Bavaria-Czech" "female_kitten" "adult" "spring" 8 14.3 26 4 2011
1 "night" 0.5 "Tessa" "Bavaria-Czech" "female_kitten" "adult" "spring" 9 14.35 27 4 2011
0.166666666666667 "night" 0.5 "Tessa" "Bavaria-Czech" "female_kitten" "adult" "spring" 10 14.4166666666667 28 4 2011
0 "night" 0.5 "Tessa" "Bavaria-Czech" "female_kitten" "adult" "spring" 11 14.45 29 4 2011
0.25 "night" 0.5 "Tessa" "Bavaria-Czech" "female_kitten" "adult" "spring" 12 14.5166666666667 30 4 2011
0.916666666666667 "night" 0.5 "Tessa" "Bavaria-Czech" "female_kitten" "adult" "spring" 13 14.5666666666667 1 5 2011
0.818181818181818 "night" 0.5 "Tessa" "Bavaria-Czech" "female_kitten" "adult" "spring" 14 14.6333333333333 2 5 2011
0 "night" 0.5 "Tessa" "Bavaria-Czech" "female_kitten" "adult" "spring" -14 14.6666666666667 3 5 2011
0 "night" 0.5 "Tessa" "Bavaria-Czech" "female_kitten" "adult" "spring" -13 14.7333333333333 4 5 2011
0.0833333333333333 "night" 0.5 "Tessa" "Bavaria-Czech" "female_kitten" "adult" "spring" -12 14.7833333333333 5 5 2011
0 "night" 0.5 "Tessa" "Bavaria-Czech" "female_kitten" "adult" "spring" -11 14.8166666666667 6 5 2011
0.75 "night" 0.5 "Tessa" "Bavaria-Czech" "female_kitten" "adult" "spring" -10 14.8833333333333 7 5 2011
0.166666666666667 "night" 0.5 "Tessa" "Bavaria-Czech" "female_kitten" "adult" "spring" -9 14.9166666666667 8 5 2011
0.0833333333333333 "night" 0.5 "Tessa" "Bavaria-Czech" "female_kitten" "adult" "spring" -8 14.9833333333333 9 5 2011
0.916666666666667 "night" 0.5 "Tessa" "Bavaria-Czech" "female_kitten" "adult" "spring" -7 15.0166666666667 10 5 2011
0.583333333333333 "night" 0.5 "Tessa" "Bavaria-Czech" "female_kitten" "adult" "spring" -6 15.0833333333333 11 5 2011
0 "night" 0.5 "Tessa" "Bavaria-Czech" "female_kitten" "adult" "spring" -5 15.1166666666667 12 5 2011
0.583333333333333 "night" 0.5 "Tessa" "Bavaria-Czech" "female_kitten" "adult" "spring" -4 15.1666666666667 13 5 2011
0.25 "night" 0.5 "Tessa" "Bavaria-Czech" "female_kitten" "adult" "spring" -3 15.2166666666667 14 5 2011
0 "night" 0.5 "Tessa" "Bavaria-Czech" "female_kitten" "adult" "spring" -2 15.2666666666667 15 5 2011
0 "night" 0.5 "Tessa" "Bavaria-Czech" "female_kitten" "adult" "spring" -1 15.3 16 5 2011
0.0833333333333333 "night" 0.5 "Tessa" "Bavaria-Czech" "female_kitten" "adult" "spring" 0 15.35 17 5 2011
0.25 "night" 0.5 "Tessa" "Bavaria-Czech" "female_kitten" "adult" "spring" 1 15.3833333333333 18 5 2011
0.583333333333333 "night" 0.5 "Tessa" "Bavaria-Czech" "female_kitten" "adult" "spring" 2 15.4333333333333 19 5 2011
0.909090909090909 "night" 0.5 "Tessa" "Bavaria-Czech" "female_kitten" "adult" "spring" 3 15.4833333333333 20 5 2011
0.75 "night" 0.5 "Tessa" "Bavaria-Czech" "female_kitten" "adult" "spring" 4 15.5166666666667 21 5 2011
0.916666666666667 "night" 0.5 "Tessa" "Bavaria-Czech" "female_kitten" "adult" "spring" 5 15.55 22 5 2011
0.75 "night" 0.5 "Tessa" "Bavaria-Czech" "female_kitten" "adult" "spring" 6 15.5833333333333 23 5 2011
0.0833333333333333 "night" 0.5 "Tessa" "Bavaria-Czech" "female_kitten" "adult" "spring" 7 15.6333333333333 24 5 2011
0.666666666666667 "night" 0.5 "Tessa" "Bavaria-Czech" "female_kitten" "adult" "spring" 8 15.6666666666667 25 5 2011
0.166666666666667 "night" 0.5 "Tessa" "Bavaria-Czech" "female_kitten" "adult" "spring" 9 15.7 26 5 2011
0 "night" 0.5 "Tessa" "Bavaria-Czech" "female_kitten" "adult" "spring" 10 15.7333333333333 27 5 2011
0 "night" 0.5 "Tessa" "Bavaria-Czech" "female_kitten" "adult" "spring" 11 15.7666666666667 28 5 2011
0.0909090909090909 "night" 0.5 "Tessa" "Bavaria-Czech" "female_kitten" "adult" "spring" 12 15.8 29 5 2011
0.166666666666667 "night" 0.5 "Tessa" "Bavaria-Czech" "female_kitten" "adult" "spring" 13 15.8333333333333 30 5 2011
0.0833333333333333 "night" 0.5 "Tessa" "Bavaria-Czech" "female_kitten" "adult" "spring" 14 15.8666666666667 31 5 2011
0.583333333333333 "night" 0.5 "Tessa" "Bavaria-Czech" "female_kitten" "adult" "spring" -14 15.8833333333333 1 6 2011
0.166666666666667 "night" 0.5 "Tessa" "Bavaria-Czech" "female_kitten" "adult" "spring" -13 15.9166666666667 2 6 2011
0 "night" 0.5 "Tessa" "Bavaria-Czech" "female_kitten" "adult" "spring" -12 15.95 3 6 2011
0.272727272727273 "night" 0.5 "Tessa" "Bavaria-Czech" "female_kitten" "adult" "spring" -11 15.9666666666667 4 6 2011
0 "night" 0.5 "Tessa" "Bavaria-Czech" "female_kitten" "adult" "spring" -10 16 5 6 2011
0.75 "night" 0.5 "Tessa" "Bavaria-Czech" "female_kitten" "adult" "spring" -9 16.0166666666667 6 6 2011
0.818181818181818 "night" 0.5 "Tessa" "Bavaria-Czech" "female_kitten" "adult" "spring" -8 16.05 7 6 2011
1 "night" 0.5 "Tessa" "Bavaria-Czech" "female_kitten" "adult" "spring" -7 16.0666666666667 8 6 2011
0.416666666666667 "night" 0.5 "Tessa" "Bavaria-Czech" "female_kitten" "adult" "spring" -6 16.0833333333333 9 6 2011
0.833333333333333 "night" 0.5 "Tessa" "Bavaria-Czech" "female_kitten" "adult" "spring" -5 16.1 10 6 2011
0.916666666666667 "night" 0.5 "Tessa" "Bavaria-Czech" "female_kitten" "adult" "spring" -4 16.1166666666667 11 6 2011
0.416666666666667 "night" 0.5 "Tessa" "Bavaria-Czech" "female_kitten" "adult" "spring" -3 16.1333333333333 12 6 2011
0.666666666666667 "night" 0.5 "Tessa" "Bavaria-Czech" "female_kitten" "adult" "spring" -2 16.15 13 6 2011
0.0833333333333333 "night" 0.5 "Tessa" "Bavaria-Czech" "female_kitten" "adult" "spring" -1 16.15 14 6 2011
0.0833333333333333 "night" 0.5 "Tessa" "Bavaria-Czech" "female_kitten" "adult" "spring" 0 16.1666666666667 15 6 2011
0.636363636363636 "night" 0.5 "Tessa" "Bavaria-Czech" "female_kitten" "adult" "spring" 1 16.1666666666667 16 6 2011
0.0833333333333333 "night" 0.5 "Tessa" "Bavaria-Czech" "female_kitten" "adult" "spring" 2 16.1833333333333 17 6 2011
0.416666666666667 "night" 0.5 "Tessa" "Bavaria-Czech" "female_kitten" "adult" "spring" 3 16.1833333333333 18 6 2011
0.166666666666667 "night" 0.5 "Tessa" "Bavaria-Czech" "female_kitten" "adult" "spring" 4 16.2 19 6 2011
0.0833333333333333 "night" 0.5 "Tessa" "Bavaria-Czech" "female_kitten" "adult" "spring" 5 16.2 20 6 2011
0.333333333333333 "night" 0.5 "Tessa" "Bavaria-Czech" "female_kitten" "adult" "summer" 6 16.2 21 6 2011
0.833333333333333 "night" 0.5 "Tessa" "Bavaria-Czech" "female_kitten" "adult" "summer" 7 16.2 22 6 2011
0.166666666666667 "night" 0.5 "Tessa" "Bavaria-Czech" "female_kitten" "adult" "summer" 8 16.1833333333333 23 6 2011
0 "night" 0.5 "Tessa" "Bavaria-Czech" "female_kitten" "adult" "summer" 9 16.2 24 6 2011
0 "night" 0.5 "Tessa" "Bavaria-Czech" "female_kitten" "adult" "summer" 10 16.2 25 6 2011
0 "night" 0.5 "Tessa" "Bavaria-Czech" "female_kitten" "adult" "summer" 11 16.1833333333333 26 6 2011
0.833333333333333 "night" 0.5 "Tessa" "Bavaria-Czech" "female_kitten" "adult" "summer" 12 16.1833333333333 27 6 2011
0.25 "night" 0.5 "Tessa" "Bavaria-Czech" "female_kitten" "adult" "summer" 13 16.1833333333333 28 6 2011
0.833333333333333 "night" 0.5 "Tessa" "Bavaria-Czech" "female_kitten" "adult" "summer" 14 16.15 29 6 2011
0.166666666666667 "night" 0.5 "Tessa" "Bavaria-Czech" "female_kitten" "adult" "summer" 15 16.15 30 6 2011
0 "night" 0.5 "Tessa" "Bavaria-Czech" "female_kitten" "adult" "summer" -14 16.1333333333333 1 7 2011
0.416666666666667 "night" 0.5 "Tessa" "Bavaria-Czech" "female_kitten" "adult" "summer" -13 16.1166666666667 2 7 2011
0.636363636363636 "night" 0.5 "Tessa" "Bavaria-Czech" "female_kitten" "adult" "summer" -12 16.1 3 7 2011
0 "night" 0.5 "Tessa" "Bavaria-Czech" "female_kitten" "adult" "summer" -11 16.0833333333333 4 7 2011
0.75 "night" 0.5 "Tessa" "Bavaria-Czech" "female_kitten" "adult" "summer" -10 16.0666666666667 5 7 2011
0.416666666666667 "night" 0.5 "Tessa" "Bavaria-Czech" "female_kitten" "adult" "summer" -9 16.05 6 7 2011
0.333333333333333 "night" 0.5 "Tessa" "Bavaria-Czech" "female_kitten" "adult" "summer" -8 16.0333333333333 7 7 2011
0 "night" 0.5 "Tessa" "Bavaria-Czech" "female_kitten" "adult" "summer" -7 16 8 7 2011
0.833333333333333 "night" 0.5 "Tessa" "Bavaria-Czech" "female_kitten" "adult" "summer" -6 15.9833333333333 9 7 2011
0.25 "night" 0.5 "Tessa" "Bavaria-Czech" "female_kitten" "adult" "summer" -5 15.95 10 7 2011
0.75 "night" 0.5 "Tessa" "Bavaria-Czech" "female_kitten" "adult" "summer" -4 15.9166666666667 11 7 2011
0.166666666666667 "night" 0.5 "Tessa" "Bavaria-Czech" "female_kitten" "adult" "summer" -3 15.9 12 7 2011
0.727272727272727 "night" 0.5 "Tessa" "Bavaria-Czech" "female_kitten" "adult" "summer" -2 15.8666666666667 13 7 2011
0.916666666666667 "night" 0.5 "Tessa" "Bavaria-Czech" "female_kitten" "adult" "summer" -1 15.8333333333333 14 7 2011
0.166666666666667 "night" 0.5 "Tessa" "Bavaria-Czech" "female_kitten" "adult" "summer" 0 15.8 15 7 2011
0.5 "night" 0.5 "Tessa" "Bavaria-Czech" "female_kitten" "adult" "summer" 1 15.7666666666667 16 7 2011
0.0833333333333333 "night" 0.5 "Tessa" "Bavaria-Czech" "female_kitten" "adult" "summer" 2 15.75 17 7 2011
0.666666666666667 "night" 0.5 "Tessa" "Bavaria-Czech" "female_kitten" "adult" "summer" 3 15.7166666666667 18 7 2011
0.909090909090909 "night" 0.5 "Tessa" "Bavaria-Czech" "female_kitten" "adult" "summer" 4 15.6833333333333 19 7 2011
0.333333333333333 "night" 0.5 "Tessa" "Bavaria-Czech" "female_kitten" "adult" "summer" 5 15.65 20 7 2011
0.166666666666667 "night" 0.5 "Tessa" "Bavaria-Czech" "female_kitten" "adult" "summer" 6 15.6166666666667 21 7 2011
0.0909090909090909 "night" 0.5 "Tessa" "Bavaria-Czech" "female_kitten" "adult" "summer" 7 15.55 22 7 2011
0 "night" 0.5 "Tessa" "Bavaria-Czech" "female_kitten" "adult" "summer" 8 15.5166666666667 23 7 2011
0.666666666666667 "night" 0.5 "Tessa" "Bavaria-Czech" "female_kitten" "adult" "summer" 9 15.4833333333333 24 7 2011
0.25 "night" 0.5 "Tessa" "Bavaria-Czech" "female_kitten" "adult" "summer" 10 15.45 25 7 2011
0 "night" 0.5 "Tessa" "Bavaria-Czech" "female_kitten" "adult" "summer" 11 15.4 26 7 2011
0 "night" 0.5 "Tessa" "Bavaria-Czech" "female_kitten" "adult" "summer" 12 15.35 27 7 2011
0.0909090909090909 "night" 0.5 "Tessa" "Bavaria-Czech" "female_kitten" "adult" "summer" 13 15.3166666666667 28 7 2011
0 "night" 0.5 "Tessa" "Bavaria-Czech" "female_kitten" "adult" "summer" 14 15.2833333333333 29 7 2011
0.666666666666667 "night" 0.5 "Tessa" "Bavaria-Czech" "female_kitten" "adult" "summer" -14 15.2166666666667 30 7 2011
0.181818181818182 "night" 0.5 "Tessa" "Bavaria-Czech" "female_kitten" "adult" "summer" -13 15.1833333333333 31 7 2011
0.333333333333333 "night" 0.5 "Tessa" "Bavaria-Czech" "female_kitten" "adult" "summer" -12 15.1333333333333 1 8 2011
0.416666666666667 "night" 0.5 "Tessa" "Bavaria-Czech" "female_kitten" "adult" "summer" -11 15.0833333333333 2 8 2011
0.166666666666667 "night" 0.5 "Tessa" "Bavaria-Czech" "female_kitten" "adult" "summer" -10 15.0333333333333 3 8 2011
0 "night" 0.5 "Tessa" "Bavaria-Czech" "female_kitten" "adult" "summer" -9 15 4 8 2011
0.0833333333333333 "night" 0.5 "Tessa" "Bavaria-Czech" "female_kitten" "adult" "summer" -8 14.9333333333333 5 8 2011
0.272727272727273 "night" 0.5 "Tessa" "Bavaria-Czech" "female_kitten" "adult" "summer" -7 14.9 6 8 2011
0.916666666666667 "night" 0.5 "Tessa" "Bavaria-Czech" "female_kitten" "adult" "summer" -6 14.8333333333333 7 8 2011
0.25 "night" 0.5 "Tessa" "Bavaria-Czech" "female_kitten" "adult" "summer" -5 14.8 8 8 2011
0 "night" 0.5 "Tessa" "Bavaria-Czech" "female_kitten" "adult" "summer" -4 14.75 9 8 2011
0.0833333333333333 "night" 0.5 "Tessa" "Bavaria-Czech" "female_kitten" "adult" "summer" -3 14.6833333333333 10 8 2011
0 "night" 0.5 "Tessa" "Bavaria-Czech" "female_kitten" "adult" "summer" -2 14.6333333333333 11 8 2011
0.75 "night" 0.5 "Tessa" "Bavaria-Czech" "female_kitten" "adult" "summer" -1 14.5833333333333 12 8 2011
0.5 "night" 0.5 "Tessa" "Bavaria-Czech" "female_kitten" "adult" "summer" 0 14.5333333333333 13 8 2011
0.916666666666667 "night" 0.5 "Tessa" "Bavaria-Czech" "female_kitten" "adult" "summer" 1 14.4833333333333 14 8 2011
0.727272727272727 "night" 0.5 "Tessa" "Bavaria-Czech" "female_kitten" "adult" "summer" 2 14.4166666666667 15 8 2011
0.833333333333333 "night" 0.5 "Tessa" "Bavaria-Czech" "female_kitten" "adult" "summer" 3 14.3833333333333 16 8 2011
0.75 "night" 0.5 "Tessa" "Bavaria-Czech" "female_kitten" "adult" "summer" 4 14.3166666666667 17 8 2011
0.6 "night" 0.5 "Tessa" "Bavaria-Czech" "female_kitten" "adult" "summer" 5 14.2666666666667 18 8 2011
0.166666666666667 "night" 0.5 "Tessa" "Bavaria-Czech" "female_kitten" "adult" "summer" 6 14.2166666666667 19 8 2011
0.833333333333333 "night" 0.5 "Tessa" "Bavaria-Czech" "female_kitten" "adult" "summer" 7 14.15 20 8 2011
0.833333333333333 "night" 0.5 "Tessa" "Bavaria-Czech" "female_kitten" "adult" "summer" 8 14.1 21 8 2011
0.333333333333333 "night" 0.5 "Tessa" "Bavaria-Czech" "female_kitten" "adult" "summer" 9 14.0333333333333 22 8 2011
0 "night" 0.5 "Tessa" "Bavaria-Czech" "female_kitten" "adult" "summer" 10 13.9833333333333 23 8 2011
0.727272727272727 "night" 0.5 "Tessa" "Bavaria-Czech" "female_kitten" "adult" "summer" 11 13.9166666666667 24 8 2011
1 "night" 0.5 "Tessa" "Bavaria-Czech" "female_kitten" "adult" "summer" 12 13.8833333333333 25 8 2011
0.333333333333333 "night" 0.5 "Tessa" "Bavaria-Czech" "female_kitten" "adult" "summer" 13 13.8333333333333 26 8 2011
0.454545454545455 "night" 0.5 "Tessa" "Bavaria-Czech" "female_kitten" "adult" "summer" 14 13.7666666666667 27 8 2011
0.666666666666667 "night" 0.5 "Tessa" "Bavaria-Czech" "female_kitten" "adult" "summer" 15 13.7166666666667 28 8 2011
0.25 "night" 0.5 "Tessa" "Bavaria-Czech" "female_kitten" "adult" "summer" -14 13.65 29 8 2011
0.75 "night" 0.5 "Tessa" "Bavaria-Czech" "female_kitten" "adult" "summer" -13 13.6 30 8 2011
0.666666666666667 "night" 0.5 "Tessa" "Bavaria-Czech" "female_kitten" "adult" "summer" -12 13.55 31 8 2011
0 "night" 0.5 "Tessa" "Bavaria-Czech" "female_kitten" "adult" "summer" -11 13.4666666666667 1 9 2011
0 "night" 0.5 "Tessa" "Bavaria-Czech" "female_kitten" "adult" "summer" -10 13.4166666666667 2 9 2011
0 "night" 0.5 "Tessa" "Bavaria-Czech" "female_kitten" "adult" "summer" -9 13.35 3 9 2011
0.181818181818182 "night" 0.5 "Tessa" "Bavaria-Czech" "female_kitten" "adult" "summer" -8 13.3 4 9 2011
0 "night" 0.5 "Tessa" "Bavaria-Czech" "female_kitten" "adult" "summer" -7 13.2333333333333 5 9 2011
0.166666666666667 "night" 0.5 "Tessa" "Bavaria-Czech" "female_kitten" "adult" "summer" -6 13.1833333333333 6 9 2011
1 "night" 0.5 "Tessa" "Bavaria-Czech" "female_kitten" "adult" "summer" -5 13.1333333333333 7 9 2011
0.333333333333333 "night" 0.5 "Tessa" "Bavaria-Czech" "female_kitten" "adult" "summer" -4 13.0666666666667 8 9 2011
0.0833333333333333 "night" 0.5 "Tessa" "Bavaria-Czech" "female_kitten" "adult" "summer" -3 13.0166666666667 9 9 2011
0 "night" 0.5 "Tessa" "Bavaria-Czech" "female_kitten" "adult" "summer" -2 12.95 10 9 2011
0.166666666666667 "night" 0.5 "Tessa" "Bavaria-Czech" "female_kitten" "adult" "summer" -1 12.9 11 9 2011
0.75 "night" 0.5 "Tessa" "Bavaria-Czech" "female_kitten" "adult" "summer" 0 12.8166666666667 12 9 2011
0.5 "night" 0.5 "Tessa" "Bavaria-Czech" "female_kitten" "adult" "summer" 1 12.7666666666667 13 9 2011
0.181818181818182 "night" 0.5 "Tessa" "Bavaria-Czech" "female_kitten" "adult" "summer" 2 12.7166666666667 14 9 2011
0.666666666666667 "night" 0.5 "Tessa" "Bavaria-Czech" "female_kitten" "adult" "summer" 3 12.65 15 9 2011
0 "night" 0.5 "Tessa" "Bavaria-Czech" "female_kitten" "adult" "summer" 4 12.6 16 9 2011
0 "night" 0.5 "Tessa" "Bavaria-Czech" "female_kitten" "adult" "summer" 5 12.5333333333333 17 9 2011
0.5 "night" 0.5 "Tessa" "Bavaria-Czech" "female_kitten" "adult" "summer" 6 12.4833333333333 18 9 2011
0.5 "night" 0.5 "Tessa" "Bavaria-Czech" "female_kitten" "adult" "summer" 7 12.4 19 9 2011
0 "night" 0.5 "Mihec" "Bavaria-Czech" "male" "young" "winter" 5 8.68333333333333 26 12 2010
0.0833333333333333 "night" 0.5 "Mihec" "Bavaria-Czech" "male" "young" "winter" 6 8.7 27 12 2010
0.666666666666667 "night" 0.5 "Mihec" "Bavaria-Czech" "male" "young" "winter" 7 8.7 28 12 2010
0 "night" 0.5 "Mihec" "Bavaria-Czech" "male" "young" "winter" 8 8.71666666666667 29 12 2010
0 "night" 0.5 "Mihec" "Bavaria-Czech" "male" "young" "winter" 9 8.71666666666667 30 12 2010
0 "night" 0.5 "Mihec" "Bavaria-Czech" "male" "young" "winter" 10 8.73333333333333 31 12 2010
0 "night" 0.5 "Mihec" "Bavaria-Czech" "male" "young" "winter" 11 8.75 1 1 2011
0.333333333333333 "night" 0.5 "Mihec" "Bavaria-Czech" "male" "young" "winter" 12 8.76666666666667 2 1 2011
0.166666666666667 "night" 0.5 "Mihec" "Bavaria-Czech" "male" "young" "winter" 13 8.78333333333333 3 1 2011
0 "night" 0.5 "Mihec" "Bavaria-Czech" "male" "young" "winter" 14 8.8 4 1 2011
0 "night" 0.5 "Mihec" "Bavaria-Czech" "male" "young" "winter" -14 8.81666666666667 5 1 2011
0 "night" 0.5 "Mihec" "Bavaria-Czech" "male" "young" "winter" -13 8.83333333333333 6 1 2011
0 "night" 0.5 "Mihec" "Bavaria-Czech" "male" "young" "winter" -12 8.88333333333333 7 1 2011
0 "night" 0.5 "Mihec" "Bavaria-Czech" "male" "young" "winter" -11 8.9 8 1 2011
0 "night" 0.5 "Mihec" "Bavaria-Czech" "male" "young" "winter" -10 8.91666666666667 9 1 2011
0 "night" 0.5 "Mihec" "Bavaria-Czech" "male" "young" "winter" -9 8.93333333333333 10 1 2011
0 "night" 0.5 "Mihec" "Bavaria-Czech" "male" "young" "winter" -8 8.96666666666667 11 1 2011
0.833333333333333 "night" 0.5 "Mihec" "Bavaria-Czech" "male" "young" "winter" -7 8.98333333333333 12 1 2011
0 "night" 0.5 "Mihec" "Bavaria-Czech" "male" "young" "winter" -6 9.03333333333333 13 1 2011
0.25 "night" 0.5 "Mihec" "Bavaria-Czech" "male" "young" "winter" -5 9.05 14 1 2011
0.0833333333333333 "night" 0.5 "Mihec" "Bavaria-Czech" "male" "young" "winter" -4 9.08333333333333 15 1 2011
0.583333333333333 "night" 0.5 "Mihec" "Bavaria-Czech" "male" "young" "winter" -3 9.1 16 1 2011
0.583333333333333 "night" 0.5 "Mihec" "Bavaria-Czech" "male" "young" "winter" -2 9.15 17 1 2011
0.25 "night" 0.5 "Mihec" "Bavaria-Czech" "male" "young" "winter" -1 9.18333333333333 18 1 2011
0.25 "night" 0.5 "Mihec" "Bavaria-Czech" "male" "young" "winter" 0 9.23333333333333 19 1 2011
0 "night" 0.5 "Mihec" "Bavaria-Czech" "male" "young" "winter" 1 9.25 20 1 2011
0 "night" 0.5 "Mihec" "Bavaria-Czech" "male" "young" "winter" 2 9.28333333333333 21 1 2011
0 "night" 0.5 "Mihec" "Bavaria-Czech" "male" "young" "winter" 3 9.33333333333333 22 1 2011
0 "night" 0.5 "Mihec" "Bavaria-Czech" "male" "young" "winter" 4 9.36666666666667 23 1 2011
0 "night" 0.5 "Mihec" "Bavaria-Czech" "male" "young" "winter" 5 9.4 24 1 2011
0.916666666666667 "night" 0.5 "Mihec" "Bavaria-Czech" "male" "young" "winter" 6 9.45 25 1 2011
0.916666666666667 "night" 0.5 "Mihec" "Bavaria-Czech" "male" "young" "winter" 7 9.48333333333333 26 1 2011
0.272727272727273 "night" 0.5 "Mihec" "Bavaria-Czech" "male" "young" "winter" 8 9.53333333333333 27 1 2011
0.909090909090909 "night" 0.5 "Mihec" "Bavaria-Czech" "male" "young" "winter" 9 9.56666666666667 28 1 2011
0.25 "night" 0.5 "Mihec" "Bavaria-Czech" "male" "young" "winter" 10 9.61666666666667 29 1 2011
0 "night" 0.5 "Mihec" "Bavaria-Czech" "male" "young" "winter" 11 9.65 30 1 2011
0.0833333333333333 "night" 0.5 "Mihec" "Bavaria-Czech" "male" "young" "winter" 12 9.7 31 1 2011
0.333333333333333 "night" 0.5 "Mihec" "Bavaria-Czech" "male" "young" "winter" 13 9.73333333333333 1 2 2011
0.916666666666667 "night" 0.5 "Mihec" "Bavaria-Czech" "male" "young" "winter" 14 9.8 2 2 2011
0.25 "night" 0.5 "Mihec" "Bavaria-Czech" "male" "young" "winter" 15 9.83333333333333 3 2 2011
0.333333333333333 "night" 0.5 "Mihec" "Bavaria-Czech" "male" "young" "winter" -14 9.86666666666667 4 2 2011
0.583333333333333 "night" 0.5 "Mihec" "Bavaria-Czech" "male" "young" "winter" -13 9.91666666666667 5 2 2011
0.583333333333333 "night" 0.5 "Mihec" "Bavaria-Czech" "male" "young" "winter" -12 9.96666666666667 6 2 2011
0.166666666666667 "night" 0.5 "Mihec" "Bavaria-Czech" "male" "young" "winter" -11 10.0166666666667 7 2 2011
0 "night" 0.5 "Mihec" "Bavaria-Czech" "male" "young" "winter" -10 10.05 8 2 2011
0.166666666666667 "night" 0.5 "Mihec" "Bavaria-Czech" "male" "young" "winter" -9 10.1166666666667 9 2 2011
0.25 "night" 0.5 "Mihec" "Bavaria-Czech" "male" "young" "winter" -8 10.15 10 2 2011
0.583333333333333 "night" 0.5 "Mihec" "Bavaria-Czech" "male" "young" "winter" -7 10.2166666666667 11 2 2011
0.833333333333333 "night" 0.5 "Mihec" "Bavaria-Czech" "male" "young" "winter" -6 10.25 12 2 2011
0.0833333333333333 "night" 0.5 "Mihec" "Bavaria-Czech" "male" "young" "winter" -5 10.3166666666667 13 2 2011
0.5 "night" 0.5 "Mihec" "Bavaria-Czech" "male" "young" "winter" -4 10.35 14 2 2011
0.916666666666667 "night" 0.5 "Mihec" "Bavaria-Czech" "male" "young" "winter" -3 10.4166666666667 15 2 2011
0 "night" 0.5 "Mihec" "Bavaria-Czech" "male" "young" "winter" -2 10.45 16 2 2011
0.666666666666667 "night" 0.5 "Mihec" "Bavaria-Czech" "male" "young" "winter" -1 10.5166666666667 17 2 2011
0.583333333333333 "night" 0.5 "Mihec" "Bavaria-Czech" "male" "young" "winter" 0 10.55 18 2 2011
0.416666666666667 "night" 0.5 "Mihec" "Bavaria-Czech" "male" "young" "winter" 1 10.6 19 2 2011
0.833333333333333 "night" 0.5 "Mihec" "Bavaria-Czech" "male" "young" "winter" 2 10.6666666666667 20 2 2011
0.416666666666667 "night" 0.5 "Mihec" "Bavaria-Czech" "male" "young" "winter" 3 10.7 21 2 2011
0.166666666666667 "night" 0.5 "Mihec" "Bavaria-Czech" "male" "young" "winter" 4 10.7666666666667 22 2 2011
0 "night" 0.5 "Mihec" "Bavaria-Czech" "male" "young" "winter" 5 10.8166666666667 23 2 2011
0 "night" 0.5 "Mihec" "Bavaria-Czech" "male" "young" "winter" 6 10.8833333333333 24 2 2011
0 "night" 0.5 "Mihec" "Bavaria-Czech" "male" "young" "winter" 7 10.9166666666667 25 2 2011
0.727272727272727 "night" 0.5 "Mihec" "Bavaria-Czech" "male" "young" "winter" 8 10.9666666666667 26 2 2011
0.909090909090909 "night" 0.5 "Mihec" "Bavaria-Czech" "male" "young" "winter" 9 11.0333333333333 27 2 2011
0.333333333333333 "night" 0.5 "Mihec" "Bavaria-Czech" "male" "young" "winter" 10 11.0833333333333 28 2 2011
0.181818181818182 "night" 0.5 "Mihec" "Bavaria-Czech" "male" "young" "winter" 11 11.1333333333333 1 3 2011
0 "night" 0.5 "Mihec" "Bavaria-Czech" "male" "young" "winter" 12 11.1833333333333 2 3 2011
0 "night" 0.5 "Mihec" "Bavaria-Czech" "male" "young" "winter" 13 11.2333333333333 3 3 2011
0 "night" 0.5 "Mihec" "Bavaria-Czech" "male" "young" "winter" 14 11.3 4 3 2011
0.333333333333333 "night" 0.5 "Mihec" "Bavaria-Czech" "male" "young" "winter" -14 11.35 5 3 2011
0 "night" 0.5 "Mihec" "Bavaria-Czech" "male" "young" "winter" -13 11.4 6 3 2011
0 "night" 0.5 "Mihec" "Bavaria-Czech" "male" "young" "winter" -12 11.45 7 3 2011
0 "night" 0.5 "Mihec" "Bavaria-Czech" "male" "young" "winter" -11 11.5 8 3 2011
0 "night" 0.5 "Mihec" "Bavaria-Czech" "male" "young" "winter" -10 11.5666666666667 9 3 2011
0.333333333333333 "night" 0.5 "Mihec" "Bavaria-Czech" "male" "young" "winter" -9 11.6166666666667 10 3 2011
0 "night" 0.5 "Mihec" "Bavaria-Czech" "male" "young" "winter" -8 11.6666666666667 11 3 2011
0.583333333333333 "night" 0.5 "Mihec" "Bavaria-Czech" "male" "young" "winter" -7 11.7333333333333 12 3 2011
0.916666666666667 "night" 0.5 "Mihec" "Bavaria-Czech" "male" "young" "winter" -6 11.7666666666667 13 3 2011
0.0833333333333333 "night" 0.5 "Mihec" "Bavaria-Czech" "male" "young" "winter" -5 11.8333333333333 14 3 2011
0.333333333333333 "night" 0.5 "Mihec" "Bavaria-Czech" "male" "young" "winter" -4 11.8833333333333 15 3 2011
0.5 "night" 0.5 "Mihec" "Bavaria-Czech" "male" "young" "winter" -3 11.9333333333333 16 3 2011
0.0833333333333333 "night" 0.5 "Mihec" "Bavaria-Czech" "male" "young" "winter" -2 12 17 3 2011
0.583333333333333 "night" 0.5 "Mihec" "Bavaria-Czech" "male" "young" "winter" -1 12.05 18 3 2011
1 "night" 0.5 "Mihec" "Bavaria-Czech" "male" "young" "winter" 0 12.1 19 3 2011
0.25 "night" 0.5 "Mihec" "Bavaria-Czech" "male" "young" "spring" 1 12.15 20 3 2011
0 "night" 0.5 "Mihec" "Bavaria-Czech" "male" "young" "spring" 2 12.2166666666667 21 3 2011
0.384615384615385 "night" 0.5 "Mihec" "Bavaria-Czech" "male" "young" "spring" 3 12.2666666666667 22 3 2011
0.166666666666667 "night" 0.5 "Mihec" "Bavaria-Czech" "male" "young" "spring" 4 12.3166666666667 23 3 2011
0 "night" 0.5 "Mihec" "Bavaria-Czech" "male" "young" "spring" 5 12.3666666666667 24 3 2011
0 "night" 0.5 "Mihec" "Bavaria-Czech" "male" "young" "spring" 6 12.4166666666667 25 3 2011
0 "night" 0.5 "Mihec" "Bavaria-Czech" "male" "young" "spring" 7 12.4666666666667 26 3 2011
0 "night" 0.5 "Mihec" "Bavaria-Czech" "male" "young" "spring" 8 12.5333333333333 27 3 2011
0.416666666666667 "night" 0.5 "Mihec" "Bavaria-Czech" "male" "young" "spring" 9 12.5833333333333 28 3 2011
0.833333333333333 "night" 0.5 "Mihec" "Bavaria-Czech" "male" "young" "spring" 10 12.6333333333333 29 3 2011
0.25 "night" 0.5 "Mihec" "Bavaria-Czech" "male" "young" "spring" 11 12.7 30 3 2011
0.0833333333333333 "night" 0.5 "Mihec" "Bavaria-Czech" "male" "young" "spring" 12 12.75 31 3 2011
0.25 "night" 0.5 "Mihec" "Bavaria-Czech" "male" "young" "spring" 13 12.8 1 4 2011
0.333333333333333 "night" 0.5 "Mihec" "Bavaria-Czech" "male" "young" "spring" 14 12.8666666666667 2 4 2011
0 "night" 0.5 "Mihec" "Bavaria-Czech" "male" "young" "spring" 15 12.9166666666667 3 4 2011
0 "night" 0.5 "Mihec" "Bavaria-Czech" "male" "young" "spring" -14 12.95 4 4 2011
0.0833333333333333 "night" 0.5 "Mihec" "Bavaria-Czech" "male" "young" "spring" -13 13.0166666666667 5 4 2011
0.909090909090909 "night" 0.5 "Mihec" "Bavaria-Czech" "male" "young" "spring" -12 13.0666666666667 6 4 2011
0.416666666666667 "night" 0.5 "Mihec" "Bavaria-Czech" "male" "young" "spring" -11 13.1166666666667 7 4 2011
0.5 "night" 0.5 "Mihec" "Bavaria-Czech" "male" "young" "spring" -10 13.1666666666667 8 4 2011
0.5 "night" 0.5 "Mihec" "Bavaria-Czech" "male" "young" "spring" -9 13.2333333333333 9 4 2011
0.583333333333333 "night" 0.5 "Mihec" "Bavaria-Czech" "male" "young" "spring" -8 13.2833333333333 10 4 2011
1 "night" 0.5 "Mihec" "Bavaria-Czech" "male" "young" "spring" -7 13.3166666666667 11 4 2011
0 "night" 0.5 "Mihec" "Bavaria-Czech" "male" "young" "spring" -6 13.3833333333333 12 4 2011
0.583333333333333 "night" 0.5 "Mihec" "Bavaria-Czech" "male" "young" "spring" -5 13.4333333333333 13 4 2011
0.0833333333333333 "night" 0.5 "Mihec" "Bavaria-Czech" "male" "young" "spring" -4 13.4833333333333 14 4 2011
0.25 "night" 0.5 "Mihec" "Bavaria-Czech" "male" "young" "spring" -3 13.55 15 4 2011
0.333333333333333 "night" 0.5 "Mihec" "Bavaria-Czech" "male" "young" "spring" -2 13.5833333333333 16 4 2011
0 "night" 0.5 "Mihec" "Bavaria-Czech" "male" "young" "spring" -1 13.6333333333333 17 4 2011
0 "night" 0.5 "Mihec" "Bavaria-Czech" "male" "young" "spring" 0 13.7 18 4 2011
NA "day" 0.5 "Mihec" "Bavaria-Czech" "male" "young" "spring" 1 13.75 19 4 2011
0.333333333333333 "night" 0.5 "Mihec" "Bavaria-Czech" "male" "young" "spring" 2 13.7833333333333 20 4 2011
0 "night" 0.5 "Mihec" "Bavaria-Czech" "male" "young" "spring" 3 13.8333333333333 21 4 2011
0 "night" 0.5 "Mihec" "Bavaria-Czech" "male" "young" "spring" 4 13.9 22 4 2011
0.833333333333333 "night" 0.5 "Mihec" "Bavaria-Czech" "male" "young" "spring" 5 13.95 23 4 2011
0 "night" 0.5 "Mihec" "Bavaria-Czech" "male" "young" "spring" 6 13.9833333333333 24 4 2011
0 "night" 0.5 "Mihec" "Bavaria-Czech" "male" "young" "spring" 7 14.05 25 4 2011
0.0833333333333333 "night" 0.5 "Mihec" "Bavaria-Czech" "male" "young" "spring" 8 14.0833333333333 26 4 2011
0.0909090909090909 "night" 0.5 "Mihec" "Bavaria-Czech" "male" "young" "spring" 9 14.1333333333333 27 4 2011
0 "night" 0.5 "Mihec" "Bavaria-Czech" "male" "young" "spring" 10 14.2 28 4 2011
1 "night" 0.5 "Mihec" "Bavaria-Czech" "male" "young" "spring" 11 14.2333333333333 29 4 2011
0.384615384615385 "night" 0.5 "Mihec" "Bavaria-Czech" "male" "young" "spring" 12 14.2833333333333 30 4 2011
0 "night" 0.5 "Mihec" "Bavaria-Czech" "male" "young" "spring" 13 14.3166666666667 1 5 2011
0.846153846153846 "night" 0.5 "Mihec" "Bavaria-Czech" "male" "young" "spring" 14 14.3833333333333 2 5 2011
0.153846153846154 "night" 0.5 "Mihec" "Bavaria-Czech" "male" "young" "spring" -14 14.4166666666667 3 5 2011
0 "night" 0.5 "Mihec" "Bavaria-Czech" "male" "young" "spring" -13 14.4666666666667 4 5 2011
0.153846153846154 "night" 0.5 "Mihec" "Bavaria-Czech" "male" "young" "spring" -12 14.5 5 5 2011
0.307692307692308 "night" 0.5 "Mihec" "Bavaria-Czech" "male" "young" "spring" -11 14.5666666666667 6 5 2011
0.692307692307692 "night" 0.5 "Mihec" "Bavaria-Czech" "male" "young" "spring" -10 14.6 7 5 2011
0.538461538461538 "night" 0.5 "Mihec" "Bavaria-Czech" "male" "young" "spring" -9 14.6333333333333 8 5 2011
0 "night" 0.5 "Mihec" "Bavaria-Czech" "male" "young" "spring" -8 14.6833333333333 9 5 2011
0.615384615384615 "night" 0.5 "Mihec" "Bavaria-Czech" "male" "young" "spring" -7 14.7333333333333 10 5 2011
0.769230769230769 "night" 0.5 "Mihec" "Bavaria-Czech" "male" "young" "spring" -6 14.7666666666667 11 5 2011
0.846153846153846 "night" 0.5 "Mihec" "Bavaria-Czech" "male" "young" "spring" -5 14.8166666666667 12 5 2011
0.461538461538462 "night" 0.5 "Mihec" "Bavaria-Czech" "male" "young" "spring" -4 14.85 13 5 2011
0.230769230769231 "night" 0.5 "Mihec" "Bavaria-Czech" "male" "young" "spring" -3 14.8833333333333 14 5 2011
0.153846153846154 "night" 0.5 "Mihec" "Bavaria-Czech" "male" "young" "spring" -2 14.9333333333333 15 5 2011
0 "night" 0.5 "Mihec" "Bavaria-Czech" "male" "young" "spring" -1 14.9666666666667 16 5 2011
0.461538461538462 "night" 0.5 "Mihec" "Bavaria-Czech" "male" "young" "spring" 0 15.0166666666667 17 5 2011
0 "night" 0.5 "Mihec" "Bavaria-Czech" "male" "young" "spring" 1 15.05 18 5 2011
0 "night" 0.5 "Mihec" "Bavaria-Czech" "male" "young" "spring" 2 15.0833333333333 19 5 2011
0.461538461538462 "night" 0.5 "Mihec" "Bavaria-Czech" "male" "young" "spring" 3 15.1166666666667 20 5 2011
0.230769230769231 "night" 0.5 "Mihec" "Bavaria-Czech" "male" "young" "spring" 4 15.15 21 5 2011
0.307692307692308 "night" 0.5 "Mihec" "Bavaria-Czech" "male" "young" "spring" 5 15.2 22 5 2011
0 "night" 0.5 "Mihec" "Bavaria-Czech" "male" "young" "spring" 6 15.2333333333333 23 5 2011
1 "night" 0.5 "Mihec" "Bavaria-Czech" "male" "young" "spring" 7 15.25 24 5 2011
0 "night" 0.5 "Mihec" "Bavaria-Czech" "male" "young" "spring" 8 15.2833333333333 25 5 2011
0.384615384615385 "night" 0.5 "Mihec" "Bavaria-Czech" "male" "young" "spring" 9 15.3166666666667 26 5 2011
0.0769230769230769 "night" 0.5 "Mihec" "Bavaria-Czech" "male" "young" "spring" 10 15.35 27 5 2011
0 "night" 0.5 "Mihec" "Bavaria-Czech" "male" "young" "spring" 11 15.3833333333333 28 5 2011
0 "night" 0.5 "Mihec" "Bavaria-Czech" "male" "young" "spring" 12 15.4 29 5 2011
1 "night" 0.5 "Mihec" "Bavaria-Czech" "male" "young" "spring" 13 15.4333333333333 30 5 2011
0.0769230769230769 "night" 0.5 "Mihec" "Bavaria-Czech" "male" "young" "spring" 14 15.45 31 5 2011
0.454545454545455 "night" 0.5 "Mihec" "Bavaria-Czech" "male" "young" "spring" -14 15.4666666666667 1 6 2011
0.0909090909090909 "night" 0.5 "Mihec" "Bavaria-Czech" "male" "young" "spring" -13 15.5 2 6 2011
0.0833333333333333 "night" 0.5 "Mihec" "Bavaria-Czech" "male" "young" "spring" -12 15.5166666666667 3 6 2011
0.0833333333333333 "night" 0.5 "Mihec" "Bavaria-Czech" "male" "young" "spring" -11 15.55 4 6 2011
0.666666666666667 "night" 0.5 "Mihec" "Bavaria-Czech" "male" "young" "spring" -10 15.5666666666667 5 6 2011
1 "night" 0.5 "Mihec" "Bavaria-Czech" "male" "young" "spring" -9 15.5833333333333 6 6 2011
0.75 "night" 0.5 "Mihec" "Bavaria-Czech" "male" "young" "spring" -8 15.6 7 6 2011
0.416666666666667 "night" 0.5 "Mihec" "Bavaria-Czech" "male" "young" "spring" -7 15.6166666666667 8 6 2011
0.583333333333333 "night" 0.5 "Mihec" "Bavaria-Czech" "male" "young" "spring" -6 15.6333333333333 9 6 2011
0.166666666666667 "night" 0.5 "Mihec" "Bavaria-Czech" "male" "young" "spring" -5 15.65 10 6 2011
0.166666666666667 "night" 0.5 "Mihec" "Bavaria-Czech" "male" "young" "spring" -4 15.6666666666667 11 6 2011
0.833333333333333 "night" 0.5 "Mihec" "Bavaria-Czech" "male" "young" "spring" -3 15.6666666666667 12 6 2011
0.5 "night" 0.5 "Mihec" "Bavaria-Czech" "male" "young" "spring" -2 15.6833333333333 13 6 2011
0.916666666666667 "night" 0.5 "Mihec" "Bavaria-Czech" "male" "young" "spring" -1 15.6833333333333 14 6 2011
0.583333333333333 "night" 0.5 "Mihec" "Bavaria-Czech" "male" "young" "spring" 0 15.7 15 6 2011
0.583333333333333 "night" 0.5 "Mihec" "Bavaria-Czech" "male" "young" "spring" 1 15.7 16 6 2011
0.583333333333333 "night" 0.5 "Mihec" "Bavaria-Czech" "male" "young" "spring" 2 15.7 17 6 2011
0.0833333333333333 "night" 0.5 "Mihec" "Bavaria-Czech" "male" "young" "spring" 3 15.7166666666667 18 6 2011
0 "night" 0.5 "Mihec" "Bavaria-Czech" "male" "young" "spring" 4 15.7166666666667 19 6 2011
0.916666666666667 "night" 0.5 "Mihec" "Bavaria-Czech" "male" "young" "spring" 5 15.7166666666667 20 6 2011
0.75 "night" 0.5 "Mihec" "Bavaria-Czech" "male" "young" "summer" 6 15.7166666666667 21 6 2011
0.166666666666667 "night" 0.5 "Mihec" "Bavaria-Czech" "male" "young" "summer" 7 15.7333333333333 22 6 2011
0.75 "night" 0.5 "Mihec" "Bavaria-Czech" "male" "young" "summer" 8 15.7166666666667 23 6 2011
0.75 "night" 0.5 "Mihec" "Bavaria-Czech" "male" "young" "summer" 9 15.7166666666667 24 6 2011
1 "night" 0.5 "Mihec" "Bavaria-Czech" "male" "young" "summer" 10 15.7166666666667 25 6 2011
0 "night" 0.5 "Mihec" "Bavaria-Czech" "male" "young" "summer" 11 15.7 26 6 2011
0 "night" 0.5 "Mihec" "Bavaria-Czech" "male" "young" "summer" 12 15.7 27 6 2011
0.0833333333333333 "night" 0.5 "Mihec" "Bavaria-Czech" "male" "young" "summer" 13 15.6833333333333 28 6 2011
0 "night" 0.5 "Mihec" "Bavaria-Czech" "male" "young" "summer" 14 15.6833333333333 29 6 2011
0.583333333333333 "night" 0.5 "Mihec" "Bavaria-Czech" "male" "young" "summer" 15 15.6666666666667 30 6 2011
0 "night" 0.5 "Mihec" "Bavaria-Czech" "male" "young" "summer" -14 15.65 1 7 2011
0.666666666666667 "night" 0.5 "Mihec" "Bavaria-Czech" "male" "young" "summer" -13 15.6333333333333 2 7 2011
1 "night" 0.5 "Mihec" "Bavaria-Czech" "male" "young" "summer" -12 15.6333333333333 3 7 2011
0.416666666666667 "night" 0.5 "Mihec" "Bavaria-Czech" "male" "young" "summer" -11 15.6166666666667 4 7 2011
0.833333333333333 "night" 0.5 "Mihec" "Bavaria-Czech" "male" "young" "summer" -10 15.5833333333333 5 7 2011
0 "night" 0.5 "Mihec" "Bavaria-Czech" "male" "young" "summer" -9 15.5833333333333 6 7 2011
0.75 "night" 0.5 "Mihec" "Bavaria-Czech" "male" "young" "summer" -8 15.55 7 7 2011
0 "night" 0.5 "Mihec" "Bavaria-Czech" "male" "young" "summer" -7 15.5333333333333 8 7 2011
0 "night" 0.5 "Mihec" "Bavaria-Czech" "male" "young" "summer" -6 15.5 9 7 2011
0.75 "night" 0.5 "Mihec" "Bavaria-Czech" "male" "young" "summer" -5 15.5 10 7 2011
0.333333333333333 "night" 0.5 "Mihec" "Bavaria-Czech" "male" "young" "summer" -4 15.4666666666667 11 7 2011
1 "night" 0.5 "Mihec" "Bavaria-Czech" "male" "young" "summer" -3 15.45 12 7 2011
0.75 "night" 0.5 "Mihec" "Bavaria-Czech" "male" "young" "summer" -2 15.4166666666667 13 7 2011
0.5 "night" 0.5 "Mihec" "Bavaria-Czech" "male" "young" "summer" -1 15.3833333333333 14 7 2011
0.916666666666667 "night" 0.5 "Mihec" "Bavaria-Czech" "male" "young" "summer" 0 15.3666666666667 15 7 2011
0.916666666666667 "night" 0.5 "Mihec" "Bavaria-Czech" "male" "young" "summer" 1 15.3333333333333 16 7 2011
0.416666666666667 "night" 0.5 "Mihec" "Bavaria-Czech" "male" "young" "summer" 2 15.3 17 7 2011
0.833333333333333 "night" 0.5 "Mihec" "Bavaria-Czech" "male" "young" "summer" 3 15.2666666666667 18 7 2011
0.333333333333333 "night" 0.5 "Mihec" "Bavaria-Czech" "male" "young" "summer" 4 15.2333333333333 19 7 2011
0.5 "night" 0.5 "Mihec" "Bavaria-Czech" "male" "young" "summer" 5 15.2 20 7 2011
1 "night" 0.5 "Mihec" "Bavaria-Czech" "male" "young" "summer" 6 15.1666666666667 21 7 2011
0 "night" 0.5 "Mihec" "Bavaria-Czech" "male" "young" "summer" 7 15.1333333333333 22 7 2011
0 "night" 0.5 "F199" "North-Norway" "female" "adult" "winter" -11 9.4 28 2 2009
0.769230769230769 "night" 0.5 "F199" "North-Norway" "female" "adult" "winter" -10 9.55 1 3 2009
0.75 "night" 0.5 "F199" "North-Norway" "female" "adult" "winter" -9 9.7 2 3 2009
0 "night" 0.5 "F199" "North-Norway" "female" "adult" "winter" -8 9.85 3 3 2009
1 "night" 0.5 "F199" "North-Norway" "female" "adult" "winter" -7 9.98333333333333 4 3 2009
0.153846153846154 "night" 0.5 "F199" "North-Norway" "female" "adult" "winter" -6 10.1333333333333 5 3 2009
0.692307692307692 "night" 0.5 "F199" "North-Norway" "female" "adult" "winter" -5 10.2833333333333 6 3 2009
0.384615384615385 "night" 0.5 "F199" "North-Norway" "female" "adult" "winter" -4 10.4333333333333 7 3 2009
0.307692307692308 "night" 0.5 "F199" "North-Norway" "female" "adult" "winter" -3 10.5833333333333 8 3 2009
0.692307692307692 "night" 0.5 "F199" "North-Norway" "female" "adult" "winter" -2 10.7166666666667 9 3 2009
1 "night" 0.5 "F199" "North-Norway" "female" "adult" "winter" -1 10.8666666666667 10 3 2009
0.769230769230769 "night" 0.5 "F199" "North-Norway" "female" "adult" "winter" 0 11.0166666666667 11 3 2009
0.0769230769230769 "night" 0.5 "F199" "North-Norway" "female" "adult" "winter" 1 11.15 12 3 2009
0.538461538461538 "night" 0.5 "F199" "North-Norway" "female" "adult" "winter" 2 11.3 13 3 2009
0.0769230769230769 "night" 0.5 "F199" "North-Norway" "female" "adult" "winter" 3 11.45 14 3 2009
0 "night" 0.5 "F199" "North-Norway" "female" "adult" "winter" 4 11.6 15 3 2009
0.153846153846154 "night" 0.5 "F199" "North-Norway" "female" "adult" "winter" 5 11.75 16 3 2009
0.769230769230769 "night" 0.5 "F199" "North-Norway" "female" "adult" "winter" 6 11.8833333333333 17 3 2009
0.692307692307692 "night" 0.5 "F199" "North-Norway" "female" "adult" "winter" 7 12.0333333333333 18 3 2009
0.230769230769231 "night" 0.5 "F199" "North-Norway" "female" "adult" "winter" 8 12.1666666666667 19 3 2009
0.461538461538462 "night" 0.5 "F199" "North-Norway" "female" "adult" "spring" 9 12.3166666666667 20 3 2009
1 "night" 0.5 "F199" "North-Norway" "female" "adult" "spring" 10 12.4666666666667 21 3 2009
0 "night" 0.5 "F199" "North-Norway" "female" "adult" "spring" 11 12.6 22 3 2009
0.461538461538462 "night" 0.5 "F199" "North-Norway" "female" "adult" "spring" 12 12.75 23 3 2009
0.692307692307692 "night" 0.5 "F199" "North-Norway" "female" "adult" "spring" 13 12.8833333333333 24 3 2009
1 "night" 0.5 "F199" "North-Norway" "female" "adult" "spring" 14 13.0333333333333 25 3 2009
0 "night" 0.5 "F199" "North-Norway" "female" "adult" "spring" -14 13.1833333333333 26 3 2009
0.230769230769231 "night" 0.5 "F199" "North-Norway" "female" "adult" "spring" -13 13.3166666666667 27 3 2009
0 "night" 0.5 "F199" "North-Norway" "female" "adult" "spring" -12 13.4666666666667 28 3 2009
0.384615384615385 "night" 0.5 "F199" "North-Norway" "female" "adult" "spring" -11 13.6166666666667 29 3 2009
0 "night" 0.5 "F199" "North-Norway" "female" "adult" "spring" -10 13.7666666666667 30 3 2009
0.615384615384615 "night" 0.5 "F199" "North-Norway" "female" "adult" "spring" -9 13.9166666666667 31 3 2009
0 "night" 0.5 "F199" "North-Norway" "female" "adult" "spring" -8 14.0666666666667 1 4 2009
0.153846153846154 "night" 0.5 "F199" "North-Norway" "female" "adult" "spring" -7 14.2 2 4 2009
0.923076923076923 "night" 0.5 "F199" "North-Norway" "female" "adult" "spring" -6 14.35 3 4 2009
0 "night" 0.5 "F199" "North-Norway" "female" "adult" "spring" -5 14.5 4 4 2009
0 "night" 0.5 "F199" "North-Norway" "female" "adult" "spring" -4 14.6666666666667 5 4 2009
0.846153846153846 "night" 0.5 "F199" "North-Norway" "female" "adult" "spring" -3 14.8 6 4 2009
0 "night" 0.5 "F199" "North-Norway" "female" "adult" "spring" -2 14.95 7 4 2009
0.916666666666667 "night" 0.5 "F199" "North-Norway" "female" "adult" "spring" -1 15.1 8 4 2009
0 "twm" 0.5 "F199" "North-Norway" "female" "adult" "spring" 0 15.2666666666667 9 4 2009
0.615384615384615 "twm" 0.5 "F199" "North-Norway" "female" "adult" "spring" 1 15.4166666666667 10 4 2009
0.230769230769231 "twm" 0.5 "F199" "North-Norway" "female" "adult" "spring" 2 15.55 11 4 2009
0.538461538461538 "twm" 0.5 "F199" "North-Norway" "female" "adult" "spring" 3 15.7166666666667 12 4 2009
0.0769230769230769 "twm" 0.5 "F199" "North-Norway" "female" "adult" "spring" 4 15.8666666666667 13 4 2009
0.538461538461538 "twm" 0.5 "F199" "North-Norway" "female" "adult" "spring" 5 16.0166666666667 14 4 2009
1 "twm" 0.5 "F199" "North-Norway" "female" "adult" "spring" 6 16.1833333333333 15 4 2009
0.846153846153846 "twm" 0.5 "F199" "North-Norway" "female" "adult" "spring" 7 16.35 16 4 2009
0.230769230769231 "twm" 0.5 "F199" "North-Norway" "female" "adult" "spring" 8 16.5 17 4 2009
0.692307692307692 "twm" 0.5 "F199" "North-Norway" "female" "adult" "spring" 9 16.6666666666667 18 4 2009
0.615384615384615 "twm" 0.5 "F199" "North-Norway" "female" "adult" "spring" 10 16.8166666666667 19 4 2009
0.230769230769231 "twm" 0.5 "F199" "North-Norway" "female" "adult" "spring" 11 16.9833333333333 20 4 2009
0.153846153846154 "twm" 0.5 "F199" "North-Norway" "female" "adult" "spring" 12 17.15 21 4 2009
0.307692307692308 "twm" 0.5 "F199" "North-Norway" "female" "adult" "spring" 13 17.3166666666667 22 4 2009
0.538461538461538 "twm" 0.5 "F199" "North-Norway" "female" "adult" "spring" 14 17.5 23 4 2009
0.0769230769230769 "twm" 0.5 "F199" "North-Norway" "female" "adult" "spring" 15 17.6666666666667 24 4 2009
0.153846153846154 "twm" 0.5 "F199" "North-Norway" "female" "adult" "spring" -14 17.8333333333333 25 4 2009
0 "twm" 0.5 "F199" "North-Norway" "female" "adult" "spring" -13 18.0166666666667 26 4 2009
0 "twm" 0.5 "F199" "North-Norway" "female" "adult" "spring" -12 18.1833333333333 27 4 2009
1 "twm" 0.5 "F199" "North-Norway" "female" "adult" "spring" -11 18.35 28 4 2009
0 "twm" 0.5 "F199" "North-Norway" "female" "adult" "spring" -10 18.55 29 4 2009
0.692307692307692 "twm" 0.5 "F199" "North-Norway" "female" "adult" "spring" -9 18.7333333333333 30 4 2009
0 "twm" 0.5 "F199" "North-Norway" "female" "adult" "spring" -8 18.9166666666667 1 5 2009
0.538461538461538 "twm" 0.5 "F199" "North-Norway" "female" "adult" "spring" -7 19.1166666666667 2 5 2009
0.846153846153846 "twm" 0.5 "F199" "North-Norway" "female" "adult" "spring" -6 19.3166666666667 3 5 2009
0.583333333333333 "twm" 0.5 "F199" "North-Norway" "female" "adult" "spring" -5 19.5166666666667 4 5 2009
0.307692307692308 "twm" 0.5 "F199" "North-Norway" "female" "adult" "spring" -4 19.7333333333333 5 5 2009
0.230769230769231 "twm" 0.5 "F199" "North-Norway" "female" "adult" "spring" -3 19.95 6 5 2009
0.692307692307692 "twm" 0.5 "F199" "North-Norway" "female" "adult" "spring" -2 20.1833333333333 7 5 2009
0.916666666666667 "twm" 0.5 "F199" "North-Norway" "female" "adult" "spring" -1 20.4166666666667 8 5 2009
0.230769230769231 "twm" 0.5 "F199" "North-Norway" "female" "adult" "spring" 0 20.7666666666667 9 5 2009
0.0769230769230769 "twm" 0.5 "F199" "North-Norway" "female" "adult" "spring" 1 21.05 10 5 2009
0.769230769230769 "twm" 0.5 "F199" "North-Norway" "female" "adult" "spring" 2 21.3333333333333 11 5 2009
0.461538461538462 "twm" 0.5 "F199" "North-Norway" "female" "adult" "spring" 3 21.65 12 5 2009
0.846153846153846 "twm" 0.5 "F199" "North-Norway" "female" "adult" "spring" 4 22 13 5 2009
0.923076923076923 "twm" 0.5 "F199" "North-Norway" "female" "adult" "spring" 5 22.4333333333333 14 5 2009
0.461538461538462 "twm" 0.5 "F199" "North-Norway" "female" "adult" "spring" 6 23 15 5 2009
0.166666666666667 "day" 0.5 "F199" "North-Norway" "female" "adult" "spring" 7 24 16 5 2009
0.272727272727273 "day" 0.5 "F199" "North-Norway" "female" "adult" "spring" 8 24 17 5 2009
0.0833333333333333 "day" 0.5 "F199" "North-Norway" "female" "adult" "spring" 9 24 18 5 2009
0.0833333333333333 "day" 0.5 "F199" "North-Norway" "female" "adult" "spring" 10 24 19 5 2009
0.416666666666667 "day" 0.5 "F199" "North-Norway" "female" "adult" "spring" 11 24 20 5 2009
0.583333333333333 "day" 0.5 "F199" "North-Norway" "female" "adult" "spring" 12 24 21 5 2009
0 "day" 0.5 "F199" "North-Norway" "female" "adult" "spring" 13 24 22 5 2009
1 "day" 0.5 "F199" "North-Norway" "female" "adult" "spring" 14 24 23 5 2009
0.25 "day" 0.5 "F199" "North-Norway" "female" "adult" "spring" -14 24 24 5 2009
0.166666666666667 "day" 0.5 "F199" "North-Norway" "female" "adult" "spring" -13 24 25 5 2009
0 "day" 0.5 "F199" "North-Norway" "female" "adult" "spring" -12 24 26 5 2009
0 "day" 0.5 "F199" "North-Norway" "female" "adult" "spring" -11 24 27 5 2009
0 "day" 0.5 "F199" "North-Norway" "female" "adult" "spring" -10 24 28 5 2009
0.5 "day" 0.5 "F199" "North-Norway" "female" "adult" "spring" -9 24 29 5 2009
0.833333333333333 "day" 0.5 "F199" "North-Norway" "female" "adult" "spring" -8 24 30 5 2009
0.75 "day" 0.5 "F199" "North-Norway" "female" "adult" "spring" -7 24 31 5 2009
1 "day" 0.5 "F199" "North-Norway" "female" "adult" "spring" -6 24 1 6 2009
0.583333333333333 "day" 0.5 "F199" "North-Norway" "female" "adult" "spring" -5 24 2 6 2009
0.916666666666667 "day" 0.5 "F199" "North-Norway" "female" "adult" "spring" -4 24 3 6 2009
0.25 "day" 0.5 "F199" "North-Norway" "female" "adult" "spring" -3 24 4 6 2009
0.666666666666667 "day" 0.5 "F199" "North-Norway" "female" "adult" "spring" -2 24 5 6 2009
1 "day" 0.5 "F199" "North-Norway" "female" "adult" "spring" -1 24 6 6 2009
0.166666666666667 "day" 0.5 "F199" "North-Norway" "female" "adult" "spring" 0 24 7 6 2009
0 "day" 0.5 "F199" "North-Norway" "female" "adult" "spring" 1 24 8 6 2009
0.833333333333333 "day" 0.5 "F199" "North-Norway" "female" "adult" "spring" 2 24 9 6 2009
0.25 "day" 0.5 "F199" "North-Norway" "female" "adult" "spring" 3 24 10 6 2009
0 "day" 0.5 "F199" "North-Norway" "female" "adult" "spring" 4 24 11 6 2009
0.75 "day" 0.5 "F199" "North-Norway" "female" "adult" "spring" 5 24 12 6 2009
0.75 "day" 0.5 "F199" "North-Norway" "female" "adult" "spring" 6 24 13 6 2009
0.75 "day" 0.5 "F199" "North-Norway" "female" "adult" "spring" 7 24 14 6 2009
0.416666666666667 "day" 0.5 "F199" "North-Norway" "female" "adult" "spring" 8 24 15 6 2009
0.25 "day" 0.5 "F199" "North-Norway" "female" "adult" "spring" 9 24 16 6 2009
0.333333333333333 "day" 0.5 "F199" "North-Norway" "female" "adult" "spring" 10 24 17 6 2009
0.416666666666667 "day" 0.5 "F199" "North-Norway" "female" "adult" "spring" 11 24 18 6 2009
0.916666666666667 "day" 0.5 "F199" "North-Norway" "female" "adult" "spring" 12 24 19 6 2009
0 "day" 0.5 "F199" "North-Norway" "female" "adult" "spring" 13 24 20 6 2009
0 "day" 0.5 "F199" "North-Norway" "female" "adult" "summer" 14 24 21 6 2009
0 "day" 0.5 "F199" "North-Norway" "female" "adult" "summer" 15 24 22 6 2009
0.416666666666667 "day" 0.5 "F199" "North-Norway" "female" "adult" "summer" -14 24 23 6 2009
0.833333333333333 "day" 0.5 "F199" "North-Norway" "female" "adult" "summer" -13 24 24 6 2009
1 "day" 0.5 "F199" "North-Norway" "female" "adult" "summer" -12 24 25 6 2009
0 "day" 0.5 "F199" "North-Norway" "female" "adult" "summer" -11 24 26 6 2009
0.5 "day" 0.5 "F199" "North-Norway" "female" "adult" "summer" -10 24 27 6 2009
0.333333333333333 "day" 0.5 "F199" "North-Norway" "female" "adult" "summer" -9 24 28 6 2009
0.916666666666667 "day" 0.5 "F199" "North-Norway" "female" "adult" "summer" -8 24 29 6 2009
1 "day" 0.5 "F199" "North-Norway" "female" "adult" "summer" -7 24 30 6 2009
0.583333333333333 "day" 0.5 "F199" "North-Norway" "female" "adult" "summer" -6 24 1 7 2009
0 "day" 0.5 "F199" "North-Norway" "female" "adult" "summer" -5 24 2 7 2009
0.333333333333333 "day" 0.5 "F199" "North-Norway" "female" "adult" "summer" -4 24 3 7 2009
0.166666666666667 "day" 0.5 "F199" "North-Norway" "female" "adult" "summer" -3 24 4 7 2009
0.916666666666667 "day" 0.5 "F199" "North-Norway" "female" "adult" "summer" -2 24 5 7 2009
1 "day" 0.5 "F199" "North-Norway" "female" "adult" "summer" -1 24 6 7 2009
0.333333333333333 "day" 0.5 "F199" "North-Norway" "female" "adult" "summer" 0 24 7 7 2009
0.5 "day" 0.5 "F199" "North-Norway" "female" "adult" "summer" 1 24 8 7 2009
1 "day" 0.5 "F199" "North-Norway" "female" "adult" "summer" 2 24 9 7 2009
0.333333333333333 "day" 0.5 "F199" "North-Norway" "female" "adult" "summer" 3 24 10 7 2009
0.583333333333333 "day" 0.5 "F199" "North-Norway" "female" "adult" "summer" 4 24 11 7 2009
1 "day" 0.5 "F199" "North-Norway" "female" "adult" "summer" 5 24 12 7 2009
0.666666666666667 "day" 0.5 "F199" "North-Norway" "female" "adult" "summer" 6 24 13 7 2009
1 "day" 0.5 "F199" "North-Norway" "female" "adult" "summer" 7 24 14 7 2009
0.583333333333333 "day" 0.5 "F199" "North-Norway" "female" "adult" "summer" 8 24 15 7 2009
0.666666666666667 "day" 0.5 "F199" "North-Norway" "female" "adult" "summer" 9 24 16 7 2009
0.833333333333333 "day" 0.5 "F199" "North-Norway" "female" "adult" "summer" 10 24 17 7 2009
1 "day" 0.5 "F199" "North-Norway" "female" "adult" "summer" 11 24 18 7 2009
0.0833333333333333 "day" 0.5 "F199" "North-Norway" "female" "adult" "summer" 12 24 19 7 2009
1 "day" 0.5 "F199" "North-Norway" "female" "adult" "summer" 13 24 20 7 2009
0 "day" 0.5 "F199" "North-Norway" "female" "adult" "summer" 14 24 21 7 2009
0.25 "day" 0.5 "F199" "North-Norway" "female" "adult" "summer" 15 24 22 7 2009
0.416666666666667 "day" 0.5 "F199" "North-Norway" "female" "adult" "summer" -14 24 23 7 2009
0.916666666666667 "day" 0.5 "F199" "North-Norway" "female" "adult" "summer" -13 24 24 7 2009
0.75 "day" 0.5 "F199" "North-Norway" "female" "adult" "summer" -12 24 25 7 2009
1 "day" 0.5 "F199" "North-Norway" "female" "adult" "summer" -11 24 26 7 2009
0.846153846153846 "twm" 0.5 "F199" "North-Norway" "female" "adult" "summer" -10 22.85 27 7 2009
1 "twm" 0.5 "F199" "North-Norway" "female" "adult" "summer" -9 22.3333333333333 28 7 2009
0.0769230769230769 "twm" 0.5 "F199" "North-Norway" "female" "adult" "summer" -8 21.9333333333333 29 7 2009
0.461538461538462 "twm" 0.5 "F199" "North-Norway" "female" "adult" "summer" -7 21.5833333333333 30 7 2009
0.307692307692308 "twm" 0.5 "F199" "North-Norway" "female" "adult" "summer" -6 21.2833333333333 31 7 2009
0.769230769230769 "twm" 0.5 "F199" "North-Norway" "female" "adult" "summer" -5 21.0666666666667 1 8 2009
0.916666666666667 "twm" 0.5 "F199" "North-Norway" "female" "adult" "summer" -4 20.8666666666667 2 8 2009
0.75 "twm" 0.5 "F199" "North-Norway" "female" "adult" "summer" -3 20.6 3 8 2009
1 "twm" 0.5 "F199" "North-Norway" "female" "adult" "summer" -2 20.3666666666667 4 8 2009
0.75 "twm" 0.5 "F199" "North-Norway" "female" "adult" "summer" -1 20.1333333333333 5 8 2009
0.846153846153846 "twm" 0.5 "F199" "North-Norway" "female" "adult" "summer" 0 19.9166666666667 6 8 2009
0.916666666666667 "twm" 0.5 "F199" "North-Norway" "female" "adult" "summer" 1 19.7 7 8 2009
0.75 "twm" 0.5 "F199" "North-Norway" "female" "adult" "summer" 2 19.5 8 8 2009
1 "twm" 0.5 "F199" "North-Norway" "female" "adult" "summer" 3 19.3 9 8 2009
0.75 "twm" 0.5 "F199" "North-Norway" "female" "adult" "summer" 4 19.1 10 8 2009
1 "twm" 0.5 "F199" "North-Norway" "female" "adult" "summer" 5 18.9 11 8 2009
0.384615384615385 "twm" 0.5 "F199" "North-Norway" "female" "adult" "summer" 6 18.7166666666667 12 8 2009
1 "twm" 0.5 "F199" "North-Norway" "female" "adult" "summer" 7 18.5333333333333 13 8 2009
0.615384615384615 "twm" 0.5 "F199" "North-Norway" "female" "adult" "summer" 8 18.35 14 8 2009
0.923076923076923 "twm" 0.5 "F199" "North-Norway" "female" "adult" "summer" 9 18.1833333333333 15 8 2009
0.230769230769231 "twm" 0.5 "F199" "North-Norway" "female" "adult" "summer" 10 18 16 8 2009
0.0769230769230769 "twm" 0.5 "F199" "North-Norway" "female" "adult" "summer" 11 17.8333333333333 17 8 2009
0 "twm" 0.5 "F199" "North-Norway" "female" "adult" "summer" 12 17.6666666666667 18 8 2009
0 "twm" 0.5 "F199" "North-Norway" "female" "adult" "summer" 13 17.4833333333333 19 8 2009
0.923076923076923 "twm" 0.5 "F199" "North-Norway" "female" "adult" "summer" 14 17.3166666666667 20 8 2009
0.692307692307692 "twm" 0.5 "F199" "North-Norway" "female" "adult" "summer" -14 17.15 21 8 2009
0.769230769230769 "twm" 0.5 "F199" "North-Norway" "female" "adult" "summer" -13 17 22 8 2009
0.692307692307692 "twm" 0.5 "F199" "North-Norway" "female" "adult" "summer" -12 16.8333333333333 23 8 2009
0 "twm" 0.5 "F199" "North-Norway" "female" "adult" "summer" -11 16.6833333333333 24 8 2009
0 "twm" 0.5 "F199" "North-Norway" "female" "adult" "summer" -10 16.5166666666667 25 8 2009
1 "twm" 0.5 "F199" "North-Norway" "female" "adult" "summer" -9 16.3666666666667 26 8 2009
0.923076923076923 "twm" 0.5 "F199" "North-Norway" "female" "adult" "summer" -8 16.2 27 8 2009
0.846153846153846 "twm" 0.5 "F199" "North-Norway" "female" "adult" "summer" -7 16.05 28 8 2009
0.0769230769230769 "twm" 0.5 "F199" "North-Norway" "female" "adult" "summer" -6 15.8833333333333 29 8 2009
1 "twm" 0.5 "F199" "North-Norway" "female" "adult" "summer" -5 15.7333333333333 30 8 2009
0.538461538461538 "twm" 0.5 "F199" "North-Norway" "female" "adult" "summer" -4 15.5833333333333 31 8 2009
0.916666666666667 "twm" 0.5 "F199" "North-Norway" "female" "adult" "summer" -3 15.4333333333333 1 9 2009
0.538461538461538 "night" 0.5 "F199" "North-Norway" "female" "adult" "summer" -2 15.2833333333333 2 9 2009
1 "night" 0.5 "F199" "North-Norway" "female" "adult" "summer" -1 15.1333333333333 3 9 2009
0 "night" 0.5 "F199" "North-Norway" "female" "adult" "summer" 0 14.9833333333333 4 9 2009
0.461538461538462 "night" 0.5 "F199" "North-Norway" "female" "adult" "summer" 1 14.8333333333333 5 9 2009
0.538461538461538 "night" 0.5 "F199" "North-Norway" "female" "adult" "summer" 2 14.7 6 9 2009
0.769230769230769 "night" 0.5 "F199" "North-Norway" "female" "adult" "summer" 3 14.55 7 9 2009
0.923076923076923 "night" 0.5 "F199" "North-Norway" "female" "adult" "summer" 4 14.4 8 9 2009
0.615384615384615 "night" 0.5 "F199" "North-Norway" "female" "adult" "summer" 5 14.25 9 9 2009
0 "night" 0.5 "F199" "North-Norway" "female" "adult" "summer" 6 14.1166666666667 10 9 2009
0 "night" 0.5 "F199" "North-Norway" "female" "adult" "summer" 7 13.9666666666667 11 9 2009
0.538461538461538 "night" 0.5 "F199" "North-Norway" "female" "adult" "summer" 8 13.8166666666667 12 9 2009
1 "night" 0.5 "F199" "North-Norway" "female" "adult" "summer" 9 13.6833333333333 13 9 2009
1 "night" 0.5 "F199" "North-Norway" "female" "adult" "summer" 10 13.5333333333333 14 9 2009
0 "night" 0.5 "F199" "North-Norway" "female" "adult" "summer" 11 13.3833333333333 15 9 2009
1 "night" 0.5 "F199" "North-Norway" "female" "adult" "summer" 12 13.25 16 9 2009
0 "night" 0.5 "F199" "North-Norway" "female" "adult" "summer" 13 13.1 17 9 2009
1 "night" 0.5 "F199" "North-Norway" "female" "adult" "summer" 14 12.9666666666667 18 9 2009
0.153846153846154 "night" 0.5 "F199" "North-Norway" "female" "adult" "summer" 15 12.8166666666667 19 9 2009
0.538461538461538 "night" 0.5 "F199" "North-Norway" "female" "adult" "summer" -14 12.6666666666667 20 9 2009
0.846153846153846 "night" 0.5 "F199" "North-Norway" "female" "adult" "summer" -13 12.5333333333333 21 9 2009
0 "night" 0.5 "F199" "North-Norway" "female" "adult" "autumn" -12 12.3833333333333 22 9 2009
0.615384615384615 "night" 0.5 "F199" "North-Norway" "female" "adult" "autumn" -11 12.2333333333333 23 9 2009
1 "night" 0.5 "F199" "North-Norway" "female" "adult" "autumn" -10 12.1 24 9 2009
0 "night" 0.5 "F199" "North-Norway" "female" "adult" "autumn" -9 11.95 25 9 2009
0 "night" 0.5 "F199" "North-Norway" "female" "adult" "autumn" -8 11.8166666666667 26 9 2009
0.153846153846154 "night" 0.5 "F199" "North-Norway" "female" "adult" "autumn" -7 11.6666666666667 27 9 2009
0.307692307692308 "night" 0.5 "F199" "North-Norway" "female" "adult" "autumn" -6 11.5166666666667 28 9 2009
0 "night" 0.5 "F199" "North-Norway" "female" "adult" "autumn" -5 11.3833333333333 29 9 2009
0.692307692307692 "night" 0.5 "F199" "North-Norway" "female" "adult" "autumn" -4 11.25 30 9 2009
0.615384615384615 "night" 0.5 "F199" "North-Norway" "female" "adult" "autumn" -3 11.1166666666667 1 10 2009
1 "night" 0.5 "F199" "North-Norway" "female" "adult" "autumn" -2 10.9666666666667 2 10 2009
0.846153846153846 "night" 0.5 "F199" "North-Norway" "female" "adult" "autumn" -1 10.8166666666667 3 10 2009
1 "night" 0.5 "F199" "North-Norway" "female" "adult" "autumn" 0 10.6833333333333 4 10 2009
0.923076923076923 "night" 0.5 "F199" "North-Norway" "female" "adult" "autumn" 1 10.5333333333333 5 10 2009
0.692307692307692 "night" 0.5 "F199" "North-Norway" "female" "adult" "autumn" 2 10.4 6 10 2009
0.0769230769230769 "night" 0.5 "F199" "North-Norway" "female" "adult" "autumn" 3 10.25 7 10 2009
1 "night" 0.5 "F199" "North-Norway" "female" "adult" "autumn" 4 10.0833333333333 8 10 2009
0.0769230769230769 "night" 0.5 "F199" "North-Norway" "female" "adult" "autumn" 5 9.95 9 10 2009
0.461538461538462 "night" 0.5 "F199" "North-Norway" "female" "adult" "autumn" 6 9.8 10 10 2009
0.384615384615385 "night" 0.5 "F199" "North-Norway" "female" "adult" "autumn" 7 9.66666666666667 11 10 2009
0.615384615384615 "night" 0.5 "F199" "North-Norway" "female" "adult" "autumn" 8 9.51666666666667 12 10 2009
0 "night" 0.5 "F199" "North-Norway" "female" "adult" "autumn" 9 9.36666666666667 13 10 2009
0.384615384615385 "night" 0.5 "F199" "North-Norway" "female" "adult" "autumn" 10 9.23333333333333 14 10 2009
1 "night" 0.5 "F199" "North-Norway" "female" "adult" "autumn" 11 9.06666666666667 15 10 2009
0 "night" 0.5 "F199" "North-Norway" "female" "adult" "autumn" 12 8.91666666666667 16 10 2009
0 "night" 0.5 "F199" "North-Norway" "female" "adult" "autumn" 13 8.78333333333333 17 10 2009
0 "night" 0.5 "F199" "North-Norway" "female" "adult" "autumn" 14 8.63333333333333 18 10 2009
0 "night" 0.5 "F199" "North-Norway" "female" "adult" "autumn" -14 8.46666666666667 19 10 2009
0.692307692307692 "night" 0.5 "F199" "North-Norway" "female" "adult" "autumn" -13 8.33333333333333 20 10 2009
0 "night" 0.5 "F199" "North-Norway" "female" "adult" "autumn" -12 8.16666666666667 21 10 2009
0.538461538461538 "night" 0.5 "F199" "North-Norway" "female" "adult" "autumn" -11 8.01666666666667 22 10 2009
0.461538461538462 "night" 0.5 "F199" "North-Norway" "female" "adult" "autumn" -10 7.85 23 10 2009
0.538461538461538 "night" 0.5 "F199" "North-Norway" "female" "adult" "autumn" -9 7.71666666666667 24 10 2009
0.692307692307692 "night" 0.5 "F199" "North-Norway" "female" "adult" "autumn" -8 7.55 25 10 2009
0.333333333333333 "night" 0.5 "F199" "North-Norway" "female" "adult" "autumn" -7 7.4 26 10 2009
0.666666666666667 "night" 0.5 "F199" "North-Norway" "female" "adult" "autumn" -6 7.23333333333333 27 10 2009
0 "night" 0.5 "F199" "North-Norway" "female" "adult" "autumn" -5 7.06666666666667 28 10 2009
0 "night" 0.5 "F199" "North-Norway" "female" "adult" "autumn" -4 6.91666666666667 29 10 2009
1 "night" 0.5 "F199" "North-Norway" "female" "adult" "autumn" -3 6.75 30 10 2009
1 "night" 0.5 "F199" "North-Norway" "female" "adult" "autumn" -2 6.6 31 10 2009
0 "night" 0.5 "F199" "North-Norway" "female" "adult" "autumn" -1 6.43333333333333 1 11 2009
1 "night" 0.5 "F199" "North-Norway" "female" "adult" "autumn" 0 6.26666666666667 2 11 2009
0 "night" 0.5 "F199" "North-Norway" "female" "adult" "autumn" 1 6.08333333333333 3 11 2009
0 "night" 0.5 "F199" "North-Norway" "female" "adult" "autumn" 2 5.91666666666667 4 11 2009
0.692307692307692 "night" 0.5 "F199" "North-Norway" "female" "adult" "autumn" 3 5.75 5 11 2009
0 "night" 0.5 "F199" "North-Norway" "female" "adult" "autumn" 4 5.56666666666667 6 11 2009
0.75 "night" 0.5 "F199" "North-Norway" "female" "adult" "autumn" 5 5.4 7 11 2009
0 "night" 0.5 "F199" "North-Norway" "female" "adult" "autumn" 6 5.2 8 11 2009
1 "night" 0.5 "F199" "North-Norway" "female" "adult" "autumn" 7 5.03333333333333 9 11 2009
0.846153846153846 "night" 0.5 "F199" "North-Norway" "female" "adult" "autumn" 8 4.85 10 11 2009
0.846153846153846 "night" 0.5 "F199" "North-Norway" "female" "adult" "autumn" 9 4.65 11 11 2009
0.461538461538462 "night" 0.5 "F199" "North-Norway" "female" "adult" "autumn" 10 4.45 12 11 2009
0.538461538461538 "night" 0.5 "F199" "North-Norway" "female" "adult" "autumn" 11 4.26666666666667 13 11 2009
0 "night" 0.5 "F199" "North-Norway" "female" "adult" "autumn" 12 4.06666666666667 14 11 2009
0 "night" 0.5 "F199" "North-Norway" "female" "adult" "autumn" 13 3.85 15 11 2009
0.230769230769231 "night" 0.5 "F199" "North-Norway" "female" "adult" "autumn" 14 3.63333333333333 16 11 2009
0.846153846153846 "night" 0.5 "F199" "North-Norway" "female" "adult" "autumn" 15 3.41666666666667 17 11 2009
1 "night" 0.5 "F199" "North-Norway" "female" "adult" "autumn" -14 3.18333333333333 18 11 2009
0.923076923076923 "night" 0.5 "F199" "North-Norway" "female" "adult" "autumn" -13 2.93333333333333 19 11 2009
0 "night" 0.5 "F199" "North-Norway" "female" "adult" "autumn" -12 2.66666666666667 20 11 2009
0 "night" 0.5 "F199" "North-Norway" "female" "adult" "autumn" -11 2.38333333333333 21 11 2009
1 "night" 0.5 "F199" "North-Norway" "female" "adult" "autumn" -10 2.08333333333333 22 11 2009
1 "night" 0.5 "F199" "North-Norway" "female" "adult" "autumn" -9 1.73333333333333 23 11 2009
0.0769230769230769 "night" 0.5 "F199" "North-Norway" "female" "adult" "autumn" -8 1.31666666666667 24 11 2009
0 "night" 0.5 "F199" "North-Norway" "female" "adult" "autumn" -7 0.683333333333333 25 11 2009
0 "night" 0.5 "F199" "North-Norway" "female" "adult" "autumn" -6 0 26 11 2009
0.307692307692308 "night" 0.5 "F199" "North-Norway" "female" "adult" "autumn" -5 0 27 11 2009
0.230769230769231 "night" 0.5 "F199" "North-Norway" "female" "adult" "autumn" -4 0 28 11 2009
0.307692307692308 "night" 0.5 "F199" "North-Norway" "female" "adult" "autumn" -3 0 29 11 2009
0.0833333333333333 "night" 0.5 "F199" "North-Norway" "female" "adult" "autumn" -2 0 30 11 2009
0.846153846153846 "night" 0.5 "F199" "North-Norway" "female" "adult" "autumn" -1 0 1 12 2009
0.615384615384615 "night" 0.5 "F199" "North-Norway" "female" "adult" "autumn" 0 0 2 12 2009
0.923076923076923 "night" 0.5 "F199" "North-Norway" "female" "adult" "autumn" 1 0 3 12 2009
0.307692307692308 "night" 0.5 "F199" "North-Norway" "female" "adult" "autumn" 2 0 4 12 2009
0 "night" 0.5 "F199" "North-Norway" "female" "adult" "autumn" 3 0 5 12 2009
1 "night" 0.5 "F199" "North-Norway" "female" "adult" "autumn" 4 0 6 12 2009
0.230769230769231 "night" 0.5 "F199" "North-Norway" "female" "adult" "autumn" 5 0 7 12 2009
0.615384615384615 "night" 0.5 "F199" "North-Norway" "female" "adult" "autumn" 6 0 8 12 2009
0 "night" 0.5 "F199" "North-Norway" "female" "adult" "autumn" 7 0 9 12 2009
0.0769230769230769 "night" 0.5 "F199" "North-Norway" "female" "adult" "autumn" 8 0 10 12 2009
0.666666666666667 "night" 0.5 "F199" "North-Norway" "female" "adult" "autumn" 9 0 11 12 2009
0.75 "night" 0.5 "F200" "North-Norway" "female_kitten" "adult" "winter" -9 9.7 2 3 2009
0.692307692307692 "night" 0.5 "F200" "North-Norway" "female_kitten" "adult" "winter" -8 9.85 3 3 2009
0.384615384615385 "night" 0.5 "F200" "North-Norway" "female_kitten" "adult" "winter" -7 9.98333333333333 4 3 2009
1 "night" 0.5 "F200" "North-Norway" "female_kitten" "adult" "winter" -6 10.1333333333333 5 3 2009
0 "night" 0.5 "F200" "North-Norway" "female_kitten" "adult" "winter" -5 10.2833333333333 6 3 2009
0 "night" 0.5 "F200" "North-Norway" "female_kitten" "adult" "winter" -4 10.4333333333333 7 3 2009
1 "night" 0.5 "F200" "North-Norway" "female_kitten" "adult" "winter" -3 10.5833333333333 8 3 2009
0 "night" 0.5 "F200" "North-Norway" "female_kitten" "adult" "winter" -2 10.7166666666667 9 3 2009
0.461538461538462 "night" 0.5 "F200" "North-Norway" "female_kitten" "adult" "winter" -1 10.8666666666667 10 3 2009
0.153846153846154 "night" 0.5 "F200" "North-Norway" "female_kitten" "adult" "winter" 0 11.0166666666667 11 3 2009
0.153846153846154 "night" 0.5 "F200" "North-Norway" "female_kitten" "adult" "winter" 1 11.15 12 3 2009
0.846153846153846 "night" 0.5 "F200" "North-Norway" "female_kitten" "adult" "winter" 2 11.3 13 3 2009
0.769230769230769 "night" 0.5 "F200" "North-Norway" "female_kitten" "adult" "winter" 3 11.45 14 3 2009
0 "night" 0.5 "F200" "North-Norway" "female_kitten" "adult" "winter" 4 11.6 15 3 2009
0.307692307692308 "night" 0.5 "F200" "North-Norway" "female_kitten" "adult" "winter" 5 11.75 16 3 2009
1 "night" 0.5 "F200" "North-Norway" "female_kitten" "adult" "winter" 6 11.8833333333333 17 3 2009
0.615384615384615 "night" 0.5 "F200" "North-Norway" "female_kitten" "adult" "winter" 7 12.0333333333333 18 3 2009
0.461538461538462 "night" 0.5 "F200" "North-Norway" "female_kitten" "adult" "winter" 8 12.1666666666667 19 3 2009
0.0769230769230769 "night" 0.5 "F200" "North-Norway" "female_kitten" "adult" "spring" 9 12.3166666666667 20 3 2009
0 "night" 0.5 "F200" "North-Norway" "female_kitten" "adult" "spring" 10 12.4666666666667 21 3 2009
1 "night" 0.5 "F200" "North-Norway" "female_kitten" "adult" "spring" 11 12.6 22 3 2009
1 "night" 0.5 "F200" "North-Norway" "female_kitten" "adult" "spring" 12 12.75 23 3 2009
1 "night" 0.5 "F200" "North-Norway" "female_kitten" "adult" "spring" 13 12.8833333333333 24 3 2009
1 "night" 0.5 "F200" "North-Norway" "female_kitten" "adult" "spring" 14 13.0333333333333 25 3 2009
0.615384615384615 "night" 0.5 "F200" "North-Norway" "female_kitten" "adult" "spring" -14 13.1833333333333 26 3 2009
1 "night" 0.5 "F200" "North-Norway" "female_kitten" "adult" "spring" -13 13.3166666666667 27 3 2009
0 "night" 0.5 "F200" "North-Norway" "female_kitten" "adult" "spring" -12 13.4666666666667 28 3 2009
0.307692307692308 "night" 0.5 "F200" "North-Norway" "female_kitten" "adult" "spring" -11 13.6166666666667 29 3 2009
0.153846153846154 "night" 0.5 "F200" "North-Norway" "female_kitten" "adult" "spring" -10 13.7666666666667 30 3 2009
0.692307692307692 "night" 0.5 "F200" "North-Norway" "female_kitten" "adult" "spring" -9 13.9166666666667 31 3 2009
0 "night" 0.5 "F200" "North-Norway" "female_kitten" "adult" "spring" -8 14.0666666666667 1 4 2009
0.692307692307692 "night" 0.5 "F200" "North-Norway" "female_kitten" "adult" "spring" -7 14.2 2 4 2009
0.153846153846154 "night" 0.5 "F200" "North-Norway" "female_kitten" "adult" "spring" -6 14.35 3 4 2009
1 "night" 0.5 "F200" "North-Norway" "female_kitten" "adult" "spring" -5 14.5 4 4 2009
0.461538461538462 "night" 0.5 "F200" "North-Norway" "female_kitten" "adult" "spring" -4 14.6666666666667 5 4 2009
0 "night" 0.5 "F200" "North-Norway" "female_kitten" "adult" "spring" -3 14.8 6 4 2009
0 "night" 0.5 "F200" "North-Norway" "female_kitten" "adult" "spring" -2 14.95 7 4 2009
0.833333333333333 "night" 0.5 "F200" "North-Norway" "female_kitten" "adult" "spring" -1 15.1 8 4 2009
0.583333333333333 "twm" 0.5 "F200" "North-Norway" "female_kitten" "adult" "spring" 0 15.2666666666667 9 4 2009
0.769230769230769 "twm" 0.5 "F200" "North-Norway" "female_kitten" "adult" "spring" 1 15.4166666666667 10 4 2009
1 "twm" 0.5 "F200" "North-Norway" "female_kitten" "adult" "spring" 2 15.55 11 4 2009
1 "twm" 0.5 "F200" "North-Norway" "female_kitten" "adult" "spring" 3 15.7166666666667 12 4 2009
0.538461538461538 "twm" 0.5 "F200" "North-Norway" "female_kitten" "adult" "spring" 4 15.8666666666667 13 4 2009
0.692307692307692 "twm" 0.5 "F200" "North-Norway" "female_kitten" "adult" "spring" 5 16.0166666666667 14 4 2009
0 "twm" 0.5 "F200" "North-Norway" "female_kitten" "adult" "spring" 6 16.1833333333333 15 4 2009
0 "twm" 0.5 "F200" "North-Norway" "female_kitten" "adult" "spring" 7 16.35 16 4 2009
1 "twm" 0.5 "F200" "North-Norway" "female_kitten" "adult" "spring" 8 16.5 17 4 2009
0 "twm" 0.5 "F200" "North-Norway" "female_kitten" "adult" "spring" 9 16.6666666666667 18 4 2009
1 "twm" 0.5 "F200" "North-Norway" "female_kitten" "adult" "spring" 10 16.8166666666667 19 4 2009
0 "twm" 0.5 "F200" "North-Norway" "female_kitten" "adult" "spring" 11 16.9833333333333 20 4 2009
1 "twm" 0.5 "F200" "North-Norway" "female_kitten" "adult" "spring" 12 17.15 21 4 2009
0.384615384615385 "twm" 0.5 "F200" "North-Norway" "female_kitten" "adult" "spring" 13 17.3166666666667 22 4 2009
0 "twm" 0.5 "F200" "North-Norway" "female_kitten" "adult" "spring" 14 17.5 23 4 2009
0.923076923076923 "twm" 0.5 "F200" "North-Norway" "female_kitten" "adult" "spring" 15 17.6666666666667 24 4 2009
0.769230769230769 "twm" 0.5 "F200" "North-Norway" "female_kitten" "adult" "spring" -14 17.8333333333333 25 4 2009
0.461538461538462 "twm" 0.5 "F200" "North-Norway" "female_kitten" "adult" "spring" -13 18.0166666666667 26 4 2009
0 "twm" 0.5 "F200" "North-Norway" "female_kitten" "adult" "spring" -12 18.1833333333333 27 4 2009
0.923076923076923 "twm" 0.5 "F200" "North-Norway" "female_kitten" "adult" "spring" -11 18.35 28 4 2009
0 "twm" 0.5 "F200" "North-Norway" "female_kitten" "adult" "spring" -10 18.55 29 4 2009
0.461538461538462 "twm" 0.5 "F200" "North-Norway" "female_kitten" "adult" "spring" -9 18.7333333333333 30 4 2009
0.307692307692308 "twm" 0.5 "F200" "North-Norway" "female_kitten" "adult" "spring" -8 18.9166666666667 1 5 2009
0 "twm" 0.5 "F200" "North-Norway" "female_kitten" "adult" "spring" -7 19.1166666666667 2 5 2009
0 "twm" 0.5 "F200" "North-Norway" "female_kitten" "adult" "spring" -6 19.3166666666667 3 5 2009
1 "twm" 0.5 "F200" "North-Norway" "female_kitten" "adult" "spring" -5 19.5166666666667 4 5 2009
0.692307692307692 "twm" 0.5 "F200" "North-Norway" "female_kitten" "adult" "spring" -4 19.7333333333333 5 5 2009
0.846153846153846 "twm" 0.5 "F200" "North-Norway" "female_kitten" "adult" "spring" -3 19.95 6 5 2009
0.307692307692308 "twm" 0.5 "F200" "North-Norway" "female_kitten" "adult" "spring" -2 20.1833333333333 7 5 2009
0.384615384615385 "twm" 0.5 "F200" "North-Norway" "female_kitten" "adult" "spring" -1 20.4166666666667 8 5 2009
0.384615384615385 "twm" 0.5 "F200" "North-Norway" "female_kitten" "adult" "spring" 0 20.7666666666667 9 5 2009
0.692307692307692 "twm" 0.5 "F200" "North-Norway" "female_kitten" "adult" "spring" 1 21.05 10 5 2009
0.692307692307692 "twm" 0.5 "F200" "North-Norway" "female_kitten" "adult" "spring" 2 21.3333333333333 11 5 2009
0.5 "twm" 0.5 "F200" "North-Norway" "female_kitten" "adult" "spring" 3 21.65 12 5 2009
0.230769230769231 "twm" 0.5 "F200" "North-Norway" "female_kitten" "adult" "spring" 4 22 13 5 2009
0.692307692307692 "twm" 0.5 "F200" "North-Norway" "female_kitten" "adult" "spring" 5 22.4333333333333 14 5 2009
0.230769230769231 "twm" 0.5 "F200" "North-Norway" "female_kitten" "adult" "spring" 6 23 15 5 2009
1 "day" 0.5 "F200" "North-Norway" "female_kitten" "adult" "spring" 7 24 16 5 2009
0.666666666666667 "day" 0.5 "F200" "North-Norway" "female_kitten" "adult" "spring" 8 24 17 5 2009
0 "day" 0.5 "F200" "North-Norway" "female_kitten" "adult" "spring" 9 24 18 5 2009
0.0833333333333333 "day" 0.5 "F200" "North-Norway" "female_kitten" "adult" "spring" 10 24 19 5 2009
0 "day" 0.5 "F200" "North-Norway" "female_kitten" "adult" "spring" 11 24 20 5 2009
0 "day" 0.5 "F200" "North-Norway" "female_kitten" "adult" "spring" 12 24 21 5 2009
0.333333333333333 "day" 0.5 "F200" "North-Norway" "female_kitten" "adult" "spring" 13 24 22 5 2009
0.25 "day" 0.5 "F200" "North-Norway" "female_kitten" "adult" "spring" 14 24 23 5 2009
0.416666666666667 "day" 0.5 "F200" "North-Norway" "female_kitten" "adult" "spring" -14 24 24 5 2009
0.833333333333333 "day" 0.5 "F200" "North-Norway" "female_kitten" "adult" "spring" -13 24 25 5 2009
0.166666666666667 "day" 0.5 "F200" "North-Norway" "female_kitten" "adult" "spring" -12 24 26 5 2009
0.75 "day" 0.5 "F200" "North-Norway" "female_kitten" "adult" "spring" -11 24 27 5 2009
0 "day" 0.5 "F200" "North-Norway" "female_kitten" "adult" "spring" -10 24 28 5 2009
0.833333333333333 "day" 0.5 "F200" "North-Norway" "female_kitten" "adult" "spring" -9 24 29 5 2009
0 "day" 0.5 "F200" "North-Norway" "female_kitten" "adult" "spring" -8 24 30 5 2009
1 "day" 0.5 "F200" "North-Norway" "female_kitten" "adult" "spring" -7 24 31 5 2009
0.5 "day" 0.5 "F200" "North-Norway" "female_kitten" "adult" "spring" -6 24 1 6 2009
0.833333333333333 "day" 0.5 "F200" "North-Norway" "female_kitten" "adult" "spring" -5 24 2 6 2009
0 "day" 0.5 "F200" "North-Norway" "female_kitten" "adult" "spring" -4 24 3 6 2009
1 "day" 0.5 "F200" "North-Norway" "female_kitten" "adult" "spring" -3 24 4 6 2009
1 "day" 0.5 "F200" "North-Norway" "female_kitten" "adult" "spring" -2 24 5 6 2009
0.666666666666667 "day" 0.5 "F200" "North-Norway" "female_kitten" "adult" "spring" -1 24 6 6 2009
1 "day" 0.5 "F200" "North-Norway" "female_kitten" "adult" "spring" 0 24 7 6 2009
0 "day" 0.5 "F200" "North-Norway" "female_kitten" "adult" "spring" 1 24 8 6 2009
0.666666666666667 "day" 0.5 "F200" "North-Norway" "female_kitten" "adult" "spring" 2 24 9 6 2009
0 "day" 0.5 "F200" "North-Norway" "female_kitten" "adult" "spring" 3 24 10 6 2009
0 "day" 0.5 "F200" "North-Norway" "female_kitten" "adult" "spring" 4 24 11 6 2009
0.0833333333333333 "day" 0.5 "F200" "North-Norway" "female_kitten" "adult" "spring" 5 24 12 6 2009
0 "day" 0.5 "F200" "North-Norway" "female_kitten" "adult" "spring" 6 24 13 6 2009
0.166666666666667 "day" 0.5 "F200" "North-Norway" "female_kitten" "adult" "spring" 7 24 14 6 2009
0 "day" 0.5 "F200" "North-Norway" "female_kitten" "adult" "spring" 8 24 15 6 2009
0.5 "day" 0.5 "F200" "North-Norway" "female_kitten" "adult" "spring" 9 24 16 6 2009
0.0833333333333333 "day" 0.5 "F200" "North-Norway" "female_kitten" "adult" "spring" 10 24 17 6 2009
0.0833333333333333 "day" 0.5 "F200" "North-Norway" "female_kitten" "adult" "spring" 11 24 18 6 2009
0.0833333333333333 "day" 0.5 "F200" "North-Norway" "female_kitten" "adult" "spring" 12 24 19 6 2009
0.916666666666667 "day" 0.5 "F200" "North-Norway" "female_kitten" "adult" "spring" 13 24 20 6 2009
1 "day" 0.5 "F200" "North-Norway" "female_kitten" "adult" "summer" 14 24 21 6 2009
0.166666666666667 "day" 0.5 "F200" "North-Norway" "female_kitten" "adult" "summer" 15 24 22 6 2009
0 "day" 0.5 "F200" "North-Norway" "female_kitten" "adult" "summer" -14 24 23 6 2009
0.25 "day" 0.5 "F200" "North-Norway" "female_kitten" "adult" "summer" -13 24 24 6 2009
1 "day" 0.5 "F200" "North-Norway" "female_kitten" "adult" "summer" -12 24 25 6 2009
0.333333333333333 "day" 0.5 "F200" "North-Norway" "female_kitten" "adult" "summer" -11 24 26 6 2009
0.583333333333333 "day" 0.5 "F200" "North-Norway" "female_kitten" "adult" "summer" -10 24 27 6 2009
1 "day" 0.5 "F200" "North-Norway" "female_kitten" "adult" "summer" -9 24 28 6 2009
1 "day" 0.5 "F200" "North-Norway" "female_kitten" "adult" "summer" -8 24 29 6 2009
1 "day" 0.5 "F200" "North-Norway" "female_kitten" "adult" "summer" -7 24 30 6 2009
0.916666666666667 "day" 0.5 "F200" "North-Norway" "female_kitten" "adult" "summer" -6 24 1 7 2009
0.166666666666667 "day" 0.5 "F200" "North-Norway" "female_kitten" "adult" "summer" -5 24 2 7 2009
0 "day" 0.5 "F200" "North-Norway" "female_kitten" "adult" "summer" -4 24 3 7 2009
0.25 "day" 0.5 "F200" "North-Norway" "female_kitten" "adult" "summer" -3 24 4 7 2009
1 "day" 0.5 "F200" "North-Norway" "female_kitten" "adult" "summer" -2 24 5 7 2009
0.25 "day" 0.5 "F200" "North-Norway" "female_kitten" "adult" "summer" -1 24 6 7 2009
0.916666666666667 "day" 0.5 "F200" "North-Norway" "female_kitten" "adult" "summer" 0 24 7 7 2009
0 "day" 0.5 "F200" "North-Norway" "female_kitten" "adult" "summer" 1 24 8 7 2009
0.333333333333333 "day" 0.5 "F200" "North-Norway" "female_kitten" "adult" "summer" 2 24 9 7 2009
1 "day" 0.5 "F200" "North-Norway" "female_kitten" "adult" "summer" 3 24 10 7 2009
0.583333333333333 "day" 0.5 "F200" "North-Norway" "female_kitten" "adult" "summer" 4 24 11 7 2009
0.583333333333333 "day" 0.5 "F200" "North-Norway" "female_kitten" "adult" "summer" 5 24 12 7 2009
0.916666666666667 "day" 0.5 "F200" "North-Norway" "female_kitten" "adult" "summer" 6 24 13 7 2009
0.666666666666667 "day" 0.5 "F200" "North-Norway" "female_kitten" "adult" "summer" 7 24 14 7 2009
0.25 "day" 0.5 "F200" "North-Norway" "female_kitten" "adult" "summer" 8 24 15 7 2009
0.666666666666667 "day" 0.5 "F200" "North-Norway" "female_kitten" "adult" "summer" 9 24 16 7 2009
0.916666666666667 "day" 0.5 "F200" "North-Norway" "female_kitten" "adult" "summer" 10 24 17 7 2009
0 "day" 0.5 "F200" "North-Norway" "female_kitten" "adult" "summer" 11 24 18 7 2009
1 "day" 0.5 "F200" "North-Norway" "female_kitten" "adult" "summer" 12 24 19 7 2009
1 "day" 0.5 "F200" "North-Norway" "female_kitten" "adult" "summer" 13 24 20 7 2009
1 "day" 0.5 "F200" "North-Norway" "female_kitten" "adult" "summer" 14 24 21 7 2009
0 "day" 0.5 "F200" "North-Norway" "female_kitten" "adult" "summer" 15 24 22 7 2009
0.25 "day" 0.5 "F200" "North-Norway" "female_kitten" "adult" "summer" -14 24 23 7 2009
0.833333333333333 "day" 0.5 "F200" "North-Norway" "female_kitten" "adult" "summer" -13 24 24 7 2009
0 "day" 0.5 "F200" "North-Norway" "female_kitten" "adult" "summer" -12 24 25 7 2009
0.666666666666667 "day" 0.5 "F200" "North-Norway" "female_kitten" "adult" "summer" -11 24 26 7 2009
0.769230769230769 "twm" 0.5 "F200" "North-Norway" "female_kitten" "adult" "summer" -10 22.85 27 7 2009
0.846153846153846 "twm" 0.5 "F200" "North-Norway" "female_kitten" "adult" "summer" -9 22.3333333333333 28 7 2009
0.769230769230769 "twm" 0.5 "F200" "North-Norway" "female_kitten" "adult" "summer" -8 21.9333333333333 29 7 2009
0.846153846153846 "twm" 0.5 "F200" "North-Norway" "female_kitten" "adult" "summer" -7 21.5833333333333 30 7 2009
0.461538461538462 "twm" 0.5 "F200" "North-Norway" "female_kitten" "adult" "summer" -6 21.2833333333333 31 7 2009
0.230769230769231 "twm" 0.5 "F200" "North-Norway" "female_kitten" "adult" "summer" -5 21.0666666666667 1 8 2009
0.166666666666667 "twm" 0.5 "F200" "North-Norway" "female_kitten" "adult" "summer" -4 20.8666666666667 2 8 2009
0.583333333333333 "twm" 0.5 "F200" "North-Norway" "female_kitten" "adult" "summer" -3 20.6 3 8 2009
0.5 "twm" 0.5 "F200" "North-Norway" "female_kitten" "adult" "summer" -2 20.3666666666667 4 8 2009
0.666666666666667 "twm" 0.5 "F200" "North-Norway" "female_kitten" "adult" "summer" -1 20.1333333333333 5 8 2009
0.615384615384615 "twm" 0.5 "F200" "North-Norway" "female_kitten" "adult" "summer" 0 19.9166666666667 6 8 2009
0.75 "twm" 0.5 "F200" "North-Norway" "female_kitten" "adult" "summer" 1 19.7 7 8 2009
0 "twm" 0.5 "F200" "North-Norway" "female_kitten" "adult" "summer" 2 19.5 8 8 2009
0.916666666666667 "twm" 0.5 "F200" "North-Norway" "female_kitten" "adult" "summer" 3 19.3 9 8 2009
0.333333333333333 "twm" 0.5 "F200" "North-Norway" "female_kitten" "adult" "summer" 4 19.1 10 8 2009
0.666666666666667 "twm" 0.5 "F200" "North-Norway" "female_kitten" "adult" "summer" 5 18.9 11 8 2009
0.923076923076923 "twm" 0.5 "F200" "North-Norway" "female_kitten" "adult" "summer" 6 18.7166666666667 12 8 2009
0.25 "twm" 0.5 "F200" "North-Norway" "female_kitten" "adult" "summer" 7 18.5333333333333 13 8 2009
1 "twm" 0.5 "F200" "North-Norway" "female_kitten" "adult" "summer" 8 18.35 14 8 2009
0.923076923076923 "twm" 0.5 "F200" "North-Norway" "female_kitten" "adult" "summer" 9 18.1833333333333 15 8 2009
0.692307692307692 "twm" 0.5 "F200" "North-Norway" "female_kitten" "adult" "summer" 10 18 16 8 2009
0 "twm" 0.5 "F200" "North-Norway" "female_kitten" "adult" "summer" 11 17.8333333333333 17 8 2009
0.230769230769231 "twm" 0.5 "F200" "North-Norway" "female_kitten" "adult" "summer" 12 17.6666666666667 18 8 2009
0 "twm" 0.5 "F200" "North-Norway" "female_kitten" "adult" "summer" 13 17.4833333333333 19 8 2009
0.846153846153846 "twm" 0.5 "F200" "North-Norway" "female_kitten" "adult" "summer" 14 17.3166666666667 20 8 2009
0.230769230769231 "twm" 0.5 "F200" "North-Norway" "female_kitten" "adult" "summer" -14 17.15 21 8 2009
0.923076923076923 "twm" 0.5 "F200" "North-Norway" "female_kitten" "adult" "summer" -13 17 22 8 2009
0.384615384615385 "twm" 0.5 "F200" "North-Norway" "female_kitten" "adult" "summer" -12 16.8333333333333 23 8 2009
0 "twm" 0.5 "F200" "North-Norway" "female_kitten" "adult" "summer" -11 16.6833333333333 24 8 2009
0.0769230769230769 "twm" 0.5 "F200" "North-Norway" "female_kitten" "adult" "summer" -10 16.5166666666667 25 8 2009
0.538461538461538 "twm" 0.5 "F200" "North-Norway" "female_kitten" "adult" "summer" -9 16.3666666666667 26 8 2009
0.769230769230769 "twm" 0.5 "F200" "North-Norway" "female_kitten" "adult" "summer" -8 16.2 27 8 2009
1 "twm" 0.5 "F200" "North-Norway" "female_kitten" "adult" "summer" -7 16.05 28 8 2009
0.153846153846154 "twm" 0.5 "F200" "North-Norway" "female_kitten" "adult" "summer" -6 15.8833333333333 29 8 2009
0.692307692307692 "twm" 0.5 "F200" "North-Norway" "female_kitten" "adult" "summer" -5 15.7333333333333 30 8 2009
0.615384615384615 "twm" 0.5 "F200" "North-Norway" "female_kitten" "adult" "summer" -4 15.5833333333333 31 8 2009
0 "twm" 0.5 "F200" "North-Norway" "female_kitten" "adult" "summer" -3 15.4333333333333 1 9 2009
0.461538461538462 "night" 0.5 "F200" "North-Norway" "female_kitten" "adult" "summer" -2 15.2833333333333 2 9 2009
0 "night" 0.5 "F200" "North-Norway" "female_kitten" "adult" "summer" -1 15.1333333333333 3 9 2009
0.0769230769230769 "night" 0.5 "F200" "North-Norway" "female_kitten" "adult" "summer" 0 14.9833333333333 4 9 2009
0.384615384615385 "night" 0.5 "F200" "North-Norway" "female_kitten" "adult" "summer" 1 14.8333333333333 5 9 2009
0 "night" 0.5 "F200" "North-Norway" "female_kitten" "adult" "summer" 2 14.7 6 9 2009
0 "night" 0.5 "F200" "North-Norway" "female_kitten" "adult" "summer" 3 14.55 7 9 2009
0 "night" 0.5 "F200" "North-Norway" "female_kitten" "adult" "summer" 4 14.4 8 9 2009
0.384615384615385 "night" 0.5 "F200" "North-Norway" "female_kitten" "adult" "summer" 5 14.25 9 9 2009
0 "night" 0.5 "F200" "North-Norway" "female_kitten" "adult" "summer" 6 14.1166666666667 10 9 2009
1 "night" 0.5 "F200" "North-Norway" "female_kitten" "adult" "summer" 7 13.9666666666667 11 9 2009
0.461538461538462 "night" 0.5 "F200" "North-Norway" "female_kitten" "adult" "summer" 8 13.8166666666667 12 9 2009
0 "night" 0.5 "F200" "North-Norway" "female_kitten" "adult" "summer" 9 13.6833333333333 13 9 2009
0 "night" 0.5 "F200" "North-Norway" "female_kitten" "adult" "summer" 10 13.5333333333333 14 9 2009
1 "night" 0.5 "F200" "North-Norway" "female_kitten" "adult" "summer" 11 13.3833333333333 15 9 2009
0.769230769230769 "night" 0.5 "F200" "North-Norway" "female_kitten" "adult" "summer" 12 13.25 16 9 2009
0.583333333333333 "night" 0.5 "F200" "North-Norway" "female_kitten" "adult" "summer" 13 13.1 17 9 2009
0 "night" 0.5 "F200" "North-Norway" "female_kitten" "adult" "summer" 14 12.9666666666667 18 9 2009
0.153846153846154 "night" 0.5 "F200" "North-Norway" "female_kitten" "adult" "summer" 15 12.8166666666667 19 9 2009
0.384615384615385 "night" 0.5 "F200" "North-Norway" "female_kitten" "adult" "summer" -14 12.6666666666667 20 9 2009
0.0769230769230769 "night" 0.5 "F200" "North-Norway" "female_kitten" "adult" "summer" -13 12.5333333333333 21 9 2009
0.0769230769230769 "night" 0.5 "F200" "North-Norway" "female_kitten" "adult" "autumn" -12 12.3833333333333 22 9 2009
0.384615384615385 "night" 0.5 "F200" "North-Norway" "female_kitten" "adult" "autumn" -11 12.2333333333333 23 9 2009
0.461538461538462 "night" 0.5 "F200" "North-Norway" "female_kitten" "adult" "autumn" -10 12.1 24 9 2009
0 "night" 0.5 "F200" "North-Norway" "female_kitten" "adult" "autumn" -9 11.95 25 9 2009
0.615384615384615 "night" 0.5 "F200" "North-Norway" "female_kitten" "adult" "autumn" -8 11.8166666666667 26 9 2009
0.461538461538462 "night" 0.5 "F200" "North-Norway" "female_kitten" "adult" "autumn" -7 11.6666666666667 27 9 2009
0.384615384615385 "night" 0.5 "F200" "North-Norway" "female_kitten" "adult" "autumn" -6 11.5166666666667 28 9 2009
0 "night" 0.5 "F200" "North-Norway" "female_kitten" "adult" "autumn" -5 11.3833333333333 29 9 2009
0.615384615384615 "night" 0.5 "F200" "North-Norway" "female_kitten" "adult" "autumn" -4 11.25 30 9 2009
0.153846153846154 "night" 0.5 "F200" "North-Norway" "female_kitten" "adult" "autumn" -3 11.1166666666667 1 10 2009
0.166666666666667 "night" 0.5 "F200" "North-Norway" "female_kitten" "adult" "autumn" -2 10.9666666666667 2 10 2009
0 "night" 0.5 "F200" "North-Norway" "female_kitten" "adult" "autumn" -1 10.8166666666667 3 10 2009
0.461538461538462 "night" 0.5 "F200" "North-Norway" "female_kitten" "adult" "autumn" 0 10.6833333333333 4 10 2009
1 "night" 0.5 "F200" "North-Norway" "female_kitten" "adult" "autumn" 1 10.5333333333333 5 10 2009
0.769230769230769 "night" 0.5 "F200" "North-Norway" "female_kitten" "adult" "autumn" 2 10.4 6 10 2009
0.615384615384615 "night" 0.5 "F200" "North-Norway" "female_kitten" "adult" "autumn" 3 10.25 7 10 2009
0.230769230769231 "night" 0.5 "F200" "North-Norway" "female_kitten" "adult" "autumn" 4 10.0833333333333 8 10 2009
0 "night" 0.5 "F200" "North-Norway" "female_kitten" "adult" "autumn" 5 9.95 9 10 2009
0 "night" 0.5 "F200" "North-Norway" "female_kitten" "adult" "autumn" 6 9.8 10 10 2009
0.769230769230769 "night" 0.5 "F200" "North-Norway" "female_kitten" "adult" "autumn" 7 9.66666666666667 11 10 2009
0 "night" 0.5 "F200" "North-Norway" "female_kitten" "adult" "autumn" 8 9.51666666666667 12 10 2009
0.923076923076923 "night" 0.5 "F200" "North-Norway" "female_kitten" "adult" "autumn" 9 9.36666666666667 13 10 2009
0 "night" 0.5 "F200" "North-Norway" "female_kitten" "adult" "autumn" 10 9.23333333333333 14 10 2009
0.384615384615385 "night" 0.5 "F200" "North-Norway" "female_kitten" "adult" "autumn" 11 9.06666666666667 15 10 2009
0.615384615384615 "night" 0.5 "F200" "North-Norway" "female_kitten" "adult" "autumn" 12 8.91666666666667 16 10 2009
1 "night" 0.5 "F200" "North-Norway" "female_kitten" "adult" "autumn" 13 8.78333333333333 17 10 2009
0.230769230769231 "night" 0.5 "F200" "North-Norway" "female_kitten" "adult" "autumn" 14 8.63333333333333 18 10 2009
0.0769230769230769 "night" 0.5 "F200" "North-Norway" "female_kitten" "adult" "autumn" -14 8.46666666666667 19 10 2009
0.923076923076923 "night" 0.5 "F200" "North-Norway" "female_kitten" "adult" "autumn" -13 8.33333333333333 20 10 2009
0.769230769230769 "night" 0.5 "F200" "North-Norway" "female_kitten" "adult" "autumn" -12 8.16666666666667 21 10 2009
0.461538461538462 "night" 0.5 "F200" "North-Norway" "female_kitten" "adult" "autumn" -11 8.01666666666667 22 10 2009
0.615384615384615 "night" 0.5 "F200" "North-Norway" "female_kitten" "adult" "autumn" -10 7.85 23 10 2009
0.923076923076923 "night" 0.5 "F200" "North-Norway" "female_kitten" "adult" "autumn" -9 7.71666666666667 24 10 2009
0.615384615384615 "night" 0.5 "F200" "North-Norway" "female_kitten" "adult" "autumn" -8 7.55 25 10 2009
0.833333333333333 "night" 0.5 "F200" "North-Norway" "female_kitten" "adult" "autumn" -7 7.4 26 10 2009
1 "night" 0.5 "F200" "North-Norway" "female_kitten" "adult" "autumn" -6 7.23333333333333 27 10 2009
0 "night" 0.5 "F200" "North-Norway" "female_kitten" "adult" "autumn" -5 7.06666666666667 28 10 2009
0.692307692307692 "night" 0.5 "F200" "North-Norway" "female_kitten" "adult" "autumn" -4 6.91666666666667 29 10 2009
1 "night" 0.5 "F200" "North-Norway" "female_kitten" "adult" "autumn" -3 6.75 30 10 2009
1 "night" 0.5 "F200" "North-Norway" "female_kitten" "adult" "autumn" -2 6.6 31 10 2009
0 "night" 0.5 "F200" "North-Norway" "female_kitten" "adult" "autumn" -1 6.43333333333333 1 11 2009
0.583333333333333 "night" 0.5 "F200" "North-Norway" "female_kitten" "adult" "autumn" 0 6.26666666666667 2 11 2009
0.923076923076923 "night" 0.5 "F200" "North-Norway" "female_kitten" "adult" "autumn" 1 6.08333333333333 3 11 2009
0.384615384615385 "night" 0.5 "F200" "North-Norway" "female_kitten" "adult" "autumn" 2 5.91666666666667 4 11 2009
0.692307692307692 "night" 0.5 "F200" "North-Norway" "female_kitten" "adult" "autumn" 3 5.75 5 11 2009
0.666666666666667 "night" 0.5 "F200" "North-Norway" "female_kitten" "adult" "autumn" 4 5.56666666666667 6 11 2009
0 "night" 0.5 "F200" "North-Norway" "female_kitten" "adult" "autumn" 5 5.4 7 11 2009
0 "night" 0.5 "F200" "North-Norway" "female_kitten" "adult" "autumn" 6 5.2 8 11 2009
1 "night" 0.5 "F200" "North-Norway" "female_kitten" "adult" "autumn" 7 5.03333333333333 9 11 2009
0.769230769230769 "night" 0.5 "F200" "North-Norway" "female_kitten" "adult" "autumn" 8 4.85 10 11 2009
0.0769230769230769 "night" 0.5 "F200" "North-Norway" "female_kitten" "adult" "autumn" 9 4.65 11 11 2009
0.384615384615385 "night" 0.5 "F200" "North-Norway" "female_kitten" "adult" "autumn" 10 4.45 12 11 2009
0.230769230769231 "night" 0.5 "F200" "North-Norway" "female_kitten" "adult" "autumn" 11 4.26666666666667 13 11 2009
0.846153846153846 "night" 0.5 "F200" "North-Norway" "female_kitten" "adult" "autumn" 12 4.06666666666667 14 11 2009
0.461538461538462 "night" 0.5 "F200" "North-Norway" "female_kitten" "adult" "autumn" 13 3.85 15 11 2009
0 "night" 0.5 "F200" "North-Norway" "female_kitten" "adult" "autumn" 14 3.63333333333333 16 11 2009
0 "night" 0.5 "F200" "North-Norway" "female_kitten" "adult" "autumn" 15 3.41666666666667 17 11 2009
0.538461538461538 "night" 0.5 "F200" "North-Norway" "female_kitten" "adult" "autumn" -14 3.18333333333333 18 11 2009
0 "night" 0.5 "F200" "North-Norway" "female_kitten" "adult" "autumn" -13 2.93333333333333 19 11 2009
0.846153846153846 "night" 0.5 "F200" "North-Norway" "female_kitten" "adult" "autumn" -12 2.66666666666667 20 11 2009
0.692307692307692 "night" 0.5 "F200" "North-Norway" "female_kitten" "adult" "autumn" -11 2.38333333333333 21 11 2009
0 "night" 0.5 "F200" "North-Norway" "female_kitten" "adult" "autumn" -10 2.08333333333333 22 11 2009
0.692307692307692 "night" 0.5 "F200" "North-Norway" "female_kitten" "adult" "autumn" -9 1.73333333333333 23 11 2009
0 "night" 0.5 "F200" "North-Norway" "female_kitten" "adult" "autumn" -8 1.31666666666667 24 11 2009
0.923076923076923 "night" 0.5 "F200" "North-Norway" "female_kitten" "adult" "autumn" -7 0.683333333333333 25 11 2009
0.692307692307692 "night" 0.5 "F200" "North-Norway" "female_kitten" "adult" "autumn" -6 0 26 11 2009
0.538461538461538 "night" 0.5 "F200" "North-Norway" "female_kitten" "adult" "autumn" -5 0 27 11 2009
1 "night" 0.5 "F200" "North-Norway" "female_kitten" "adult" "autumn" -4 0 28 11 2009
1 "night" 0.5 "F200" "North-Norway" "female_kitten" "adult" "autumn" -3 0 29 11 2009
0.5 "night" 0.5 "F200" "North-Norway" "female_kitten" "adult" "autumn" -2 0 30 11 2009
0 "night" 0.5 "F200" "North-Norway" "female_kitten" "adult" "autumn" -1 0 1 12 2009
0 "night" 0.5 "F200" "North-Norway" "female_kitten" "adult" "autumn" 0 0 2 12 2009
0.153846153846154 "night" 0.5 "F200" "North-Norway" "female_kitten" "adult" "autumn" 1 0 3 12 2009
0.615384615384615 "night" 0.5 "F200" "North-Norway" "female_kitten" "adult" "autumn" 2 0 4 12 2009
1 "night" 0.5 "F200" "North-Norway" "female_kitten" "adult" "autumn" 3 0 5 12 2009
0.538461538461538 "night" 0.5 "F200" "North-Norway" "female_kitten" "adult" "autumn" 4 0 6 12 2009
0.846153846153846 "night" 0.5 "F200" "North-Norway" "female_kitten" "adult" "autumn" 5 0 7 12 2009
0.307692307692308 "night" 0.5 "F247" "North-Norway" "female_kitten" "adult" "winter" -10 9.55 1 3 2009
0.0833333333333333 "night" 0.5 "F247" "North-Norway" "female_kitten" "adult" "winter" -9 9.7 2 3 2009
0 "night" 0.5 "F247" "North-Norway" "female_kitten" "adult" "winter" -8 9.85 3 3 2009
0.153846153846154 "night" 0.5 "F247" "North-Norway" "female_kitten" "adult" "winter" -7 9.98333333333333 4 3 2009
0.307692307692308 "night" 0.5 "F247" "North-Norway" "female_kitten" "adult" "winter" -6 10.1333333333333 5 3 2009
0.384615384615385 "night" 0.5 "F247" "North-Norway" "female_kitten" "adult" "winter" -5 10.2833333333333 6 3 2009
0 "night" 0.5 "F247" "North-Norway" "female_kitten" "adult" "winter" -4 10.4333333333333 7 3 2009
0 "night" 0.5 "F247" "North-Norway" "female_kitten" "adult" "winter" -3 10.5833333333333 8 3 2009
0.153846153846154 "night" 0.5 "F247" "North-Norway" "female_kitten" "adult" "winter" -2 10.7166666666667 9 3 2009
0 "night" 0.5 "F247" "North-Norway" "female_kitten" "adult" "winter" -1 10.8666666666667 10 3 2009
0.461538461538462 "night" 0.5 "F247" "North-Norway" "female_kitten" "adult" "winter" 0 11.0166666666667 11 3 2009
1 "night" 0.5 "F247" "North-Norway" "female_kitten" "adult" "winter" 1 11.15 12 3 2009
0.384615384615385 "night" 0.5 "F247" "North-Norway" "female_kitten" "adult" "winter" 2 11.3 13 3 2009
0.692307692307692 "night" 0.5 "F247" "North-Norway" "female_kitten" "adult" "winter" 3 11.45 14 3 2009
1 "night" 0.5 "F247" "North-Norway" "female_kitten" "adult" "winter" 4 11.6 15 3 2009
0.153846153846154 "night" 0.5 "F247" "North-Norway" "female_kitten" "adult" "winter" 5 11.75 16 3 2009
0 "night" 0.5 "F247" "North-Norway" "female_kitten" "adult" "winter" 6 11.8833333333333 17 3 2009
0 "night" 0.5 "F247" "North-Norway" "female_kitten" "adult" "winter" 7 12.0333333333333 18 3 2009
0.0769230769230769 "night" 0.5 "F247" "North-Norway" "female_kitten" "adult" "winter" 8 12.1666666666667 19 3 2009
1 "night" 0.5 "F247" "North-Norway" "female_kitten" "adult" "spring" 9 12.3166666666667 20 3 2009
0.0833333333333333 "night" 0.5 "F247" "North-Norway" "female_kitten" "adult" "spring" 10 12.4666666666667 21 3 2009
0.0833333333333333 "night" 0.5 "F247" "North-Norway" "female_kitten" "adult" "spring" 11 12.6 22 3 2009
0.615384615384615 "night" 0.5 "F247" "North-Norway" "female_kitten" "adult" "spring" 12 12.75 23 3 2009
0.769230769230769 "night" 0.5 "F247" "North-Norway" "female_kitten" "adult" "spring" 13 12.8833333333333 24 3 2009
0 "night" 0.5 "F247" "North-Norway" "female_kitten" "adult" "spring" 14 13.0333333333333 25 3 2009
0.923076923076923 "night" 0.5 "F247" "North-Norway" "female_kitten" "adult" "spring" -14 13.1833333333333 26 3 2009
0 "night" 0.5 "F247" "North-Norway" "female_kitten" "adult" "spring" -13 13.3166666666667 27 3 2009
0.923076923076923 "night" 0.5 "F247" "North-Norway" "female_kitten" "adult" "spring" -12 13.4666666666667 28 3 2009
0.846153846153846 "night" 0.5 "F247" "North-Norway" "female_kitten" "adult" "spring" -11 13.6166666666667 29 3 2009
0.538461538461538 "night" 0.5 "F247" "North-Norway" "female_kitten" "adult" "spring" -10 13.7666666666667 30 3 2009
0 "night" 0.5 "F247" "North-Norway" "female_kitten" "adult" "spring" -9 13.9166666666667 31 3 2009
0.384615384615385 "night" 0.5 "F247" "North-Norway" "female_kitten" "adult" "spring" -8 14.0666666666667 1 4 2009
0.923076923076923 "night" 0.5 "F247" "North-Norway" "female_kitten" "adult" "spring" -7 14.2 2 4 2009
0.153846153846154 "night" 0.5 "F247" "North-Norway" "female_kitten" "adult" "spring" -6 14.35 3 4 2009
0.692307692307692 "night" 0.5 "F247" "North-Norway" "female_kitten" "adult" "spring" -5 14.5 4 4 2009
0 "night" 0.5 "F247" "North-Norway" "female_kitten" "adult" "spring" -4 14.6666666666667 5 4 2009
0.153846153846154 "night" 0.5 "F247" "North-Norway" "female_kitten" "adult" "spring" -3 14.8 6 4 2009
0 "night" 0.5 "F247" "North-Norway" "female_kitten" "adult" "spring" -2 14.95 7 4 2009
0 "night" 0.5 "F247" "North-Norway" "female_kitten" "adult" "spring" -1 15.1 8 4 2009
1 "twm" 0.5 "F247" "North-Norway" "female_kitten" "adult" "spring" 0 15.2666666666667 9 4 2009
0.307692307692308 "twm" 0.5 "F247" "North-Norway" "female_kitten" "adult" "spring" 1 15.4166666666667 10 4 2009
0.0769230769230769 "twm" 0.5 "F247" "North-Norway" "female_kitten" "adult" "spring" 2 15.55 11 4 2009
0.923076923076923 "twm" 0.5 "F247" "North-Norway" "female_kitten" "adult" "spring" 3 15.7166666666667 12 4 2009
0.461538461538462 "twm" 0.5 "F247" "North-Norway" "female_kitten" "adult" "spring" 4 15.8666666666667 13 4 2009
0.384615384615385 "twm" 0.5 "F247" "North-Norway" "female_kitten" "adult" "spring" 5 16.0166666666667 14 4 2009
0.846153846153846 "twm" 0.5 "F247" "North-Norway" "female_kitten" "adult" "spring" 6 16.1833333333333 15 4 2009
0.538461538461538 "twm" 0.5 "F247" "North-Norway" "female_kitten" "adult" "spring" 7 16.35 16 4 2009
0.692307692307692 "twm" 0.5 "F247" "North-Norway" "female_kitten" "adult" "spring" 8 16.5 17 4 2009
0.923076923076923 "twm" 0.5 "F247" "North-Norway" "female_kitten" "adult" "spring" 9 16.6666666666667 18 4 2009
0.153846153846154 "twm" 0.5 "F247" "North-Norway" "female_kitten" "adult" "spring" 10 16.8166666666667 19 4 2009
1 "twm" 0.5 "F247" "North-Norway" "female_kitten" "adult" "spring" 11 16.9833333333333 20 4 2009
0.5 "twm" 0.5 "F247" "North-Norway" "female_kitten" "adult" "spring" 12 17.15 21 4 2009
0.692307692307692 "twm" 0.5 "F247" "North-Norway" "female_kitten" "adult" "spring" 13 17.3166666666667 22 4 2009
0.384615384615385 "twm" 0.5 "F247" "North-Norway" "female_kitten" "adult" "spring" 14 17.5 23 4 2009
0.416666666666667 "twm" 0.5 "F247" "North-Norway" "female_kitten" "adult" "spring" 15 17.6666666666667 24 4 2009
0.153846153846154 "twm" 0.5 "F247" "North-Norway" "female_kitten" "adult" "spring" -14 17.8333333333333 25 4 2009
0.615384615384615 "twm" 0.5 "F247" "North-Norway" "female_kitten" "adult" "spring" -13 18.0166666666667 26 4 2009
0.846153846153846 "twm" 0.5 "F247" "North-Norway" "female_kitten" "adult" "spring" -12 18.1833333333333 27 4 2009
0.461538461538462 "twm" 0.5 "F247" "North-Norway" "female_kitten" "adult" "spring" -11 18.35 28 4 2009
0.461538461538462 "twm" 0.5 "F247" "North-Norway" "female_kitten" "adult" "spring" -10 18.55 29 4 2009
1 "twm" 0.5 "F247" "North-Norway" "female_kitten" "adult" "spring" -9 18.7333333333333 30 4 2009
0.384615384615385 "twm" 0.5 "F247" "North-Norway" "female_kitten" "adult" "spring" -8 18.9166666666667 1 5 2009
0.307692307692308 "twm" 0.5 "F247" "North-Norway" "female_kitten" "adult" "spring" -7 19.1166666666667 2 5 2009
1 "twm" 0.5 "F247" "North-Norway" "female_kitten" "adult" "spring" -6 19.3166666666667 3 5 2009
0.769230769230769 "twm" 0.5 "F247" "North-Norway" "female_kitten" "adult" "spring" -5 19.5166666666667 4 5 2009
1 "twm" 0.5 "F247" "North-Norway" "female_kitten" "adult" "spring" -4 19.7333333333333 5 5 2009
0 "twm" 0.5 "F247" "North-Norway" "female_kitten" "adult" "spring" -3 19.95 6 5 2009
0.692307692307692 "twm" 0.5 "F247" "North-Norway" "female_kitten" "adult" "spring" -2 20.1833333333333 7 5 2009
0.923076923076923 "twm" 0.5 "F247" "North-Norway" "female_kitten" "adult" "spring" -1 20.4166666666667 8 5 2009
0.461538461538462 "twm" 0.5 "F247" "North-Norway" "female_kitten" "adult" "spring" 0 20.7666666666667 9 5 2009
0.615384615384615 "twm" 0.5 "F247" "North-Norway" "female_kitten" "adult" "spring" 1 21.05 10 5 2009
0 "twm" 0.5 "F247" "North-Norway" "female_kitten" "adult" "spring" 2 21.3333333333333 11 5 2009
0.230769230769231 "twm" 0.5 "F247" "North-Norway" "female_kitten" "adult" "spring" 3 21.65 12 5 2009
0.153846153846154 "twm" 0.5 "F247" "North-Norway" "female_kitten" "adult" "spring" 4 22 13 5 2009
0.692307692307692 "twm" 0.5 "F247" "North-Norway" "female_kitten" "adult" "spring" 5 22.4333333333333 14 5 2009
0.846153846153846 "twm" 0.5 "F247" "North-Norway" "female_kitten" "adult" "spring" 6 23 15 5 2009
0 "day" 0.5 "F247" "North-Norway" "female_kitten" "adult" "spring" 7 24 16 5 2009
0.0833333333333333 "day" 0.5 "F247" "North-Norway" "female_kitten" "adult" "spring" 8 24 17 5 2009
0.416666666666667 "day" 0.5 "F247" "North-Norway" "female_kitten" "adult" "spring" 9 24 18 5 2009
0.0833333333333333 "day" 0.5 "F247" "North-Norway" "female_kitten" "adult" "spring" 10 24 19 5 2009
1 "day" 0.5 "F247" "North-Norway" "female_kitten" "adult" "spring" 11 24 20 5 2009
0.583333333333333 "day" 0.5 "F247" "North-Norway" "female_kitten" "adult" "spring" 12 24 21 5 2009
0.5 "day" 0.5 "F247" "North-Norway" "female_kitten" "adult" "spring" 13 24 22 5 2009
0.75 "day" 0.5 "F247" "North-Norway" "female_kitten" "adult" "spring" 14 24 23 5 2009
0.166666666666667 "day" 0.5 "F247" "North-Norway" "female_kitten" "adult" "spring" -14 24 24 5 2009
0 "day" 0.5 "F247" "North-Norway" "female_kitten" "adult" "spring" -13 24 25 5 2009
0 "day" 0.5 "F247" "North-Norway" "female_kitten" "adult" "spring" -12 24 26 5 2009
0.666666666666667 "day" 0.5 "F247" "North-Norway" "female_kitten" "adult" "spring" -11 24 27 5 2009
0 "day" 0.5 "F247" "North-Norway" "female_kitten" "adult" "spring" -10 24 28 5 2009
0.666666666666667 "day" 0.5 "F247" "North-Norway" "female_kitten" "adult" "spring" -9 24 29 5 2009
0.583333333333333 "day" 0.5 "F247" "North-Norway" "female_kitten" "adult" "spring" -8 24 30 5 2009
0 "day" 0.5 "F247" "North-Norway" "female_kitten" "adult" "spring" -7 24 31 5 2009
0 "day" 0.5 "F247" "North-Norway" "female_kitten" "adult" "spring" -6 24 1 6 2009
0.916666666666667 "day" 0.5 "F247" "North-Norway" "female_kitten" "adult" "spring" -5 24 2 6 2009
0.166666666666667 "day" 0.5 "F247" "North-Norway" "female_kitten" "adult" "spring" -4 24 3 6 2009
0 "day" 0.5 "F247" "North-Norway" "female_kitten" "adult" "spring" -3 24 4 6 2009
0.333333333333333 "day" 0.5 "F247" "North-Norway" "female_kitten" "adult" "spring" -2 24 5 6 2009
0.333333333333333 "day" 0.5 "F247" "North-Norway" "female_kitten" "adult" "spring" -1 24 6 6 2009
0.666666666666667 "day" 0.5 "F247" "North-Norway" "female_kitten" "adult" "spring" 0 24 7 6 2009
0.416666666666667 "day" 0.5 "F247" "North-Norway" "female_kitten" "adult" "spring" 1 24 8 6 2009
0.583333333333333 "day" 0.5 "F247" "North-Norway" "female_kitten" "adult" "spring" 2 24 9 6 2009
0.25 "day" 0.5 "F247" "North-Norway" "female_kitten" "adult" "spring" 3 24 10 6 2009
0.75 "day" 0.5 "F247" "North-Norway" "female_kitten" "adult" "spring" 4 24 11 6 2009
0.333333333333333 "day" 0.5 "F247" "North-Norway" "female_kitten" "adult" "spring" 5 24 12 6 2009
0.666666666666667 "day" 0.5 "F247" "North-Norway" "female_kitten" "adult" "spring" 6 24 13 6 2009
0.416666666666667 "day" 0.5 "F247" "North-Norway" "female_kitten" "adult" "spring" 7 24 14 6 2009
1 "day" 0.5 "F247" "North-Norway" "female_kitten" "adult" "spring" 8 24 15 6 2009
0.916666666666667 "day" 0.5 "F247" "North-Norway" "female_kitten" "adult" "spring" 9 24 16 6 2009
0.916666666666667 "day" 0.5 "F247" "North-Norway" "female_kitten" "adult" "spring" 10 24 17 6 2009
0.5 "day" 0.5 "F247" "North-Norway" "female_kitten" "adult" "spring" 11 24 18 6 2009
0.166666666666667 "day" 0.5 "F247" "North-Norway" "female_kitten" "adult" "spring" 12 24 19 6 2009
0.666666666666667 "day" 0.5 "F247" "North-Norway" "female_kitten" "adult" "spring" 13 24 20 6 2009
0.833333333333333 "day" 0.5 "F247" "North-Norway" "female_kitten" "adult" "summer" 14 24 21 6 2009
0.166666666666667 "day" 0.5 "F247" "North-Norway" "female_kitten" "adult" "summer" 15 24 22 6 2009
0.916666666666667 "day" 0.5 "F247" "North-Norway" "female_kitten" "adult" "summer" -14 24 23 6 2009
0.666666666666667 "day" 0.5 "F247" "North-Norway" "female_kitten" "adult" "summer" -13 24 24 6 2009
1 "day" 0.5 "F247" "North-Norway" "female_kitten" "adult" "summer" -12 24 25 6 2009
1 "day" 0.5 "F247" "North-Norway" "female_kitten" "adult" "summer" -11 24 26 6 2009
0.416666666666667 "day" 0.5 "F247" "North-Norway" "female_kitten" "adult" "summer" -10 24 27 6 2009
0.25 "day" 0.5 "F247" "North-Norway" "female_kitten" "adult" "summer" -9 24 28 6 2009
1 "day" 0.5 "F247" "North-Norway" "female_kitten" "adult" "summer" -8 24 29 6 2009
0.666666666666667 "day" 0.5 "F247" "North-Norway" "female_kitten" "adult" "summer" -7 24 30 6 2009
0.166666666666667 "day" 0.5 "F247" "North-Norway" "female_kitten" "adult" "summer" -6 24 1 7 2009
0.0833333333333333 "day" 0.5 "F247" "North-Norway" "female_kitten" "adult" "summer" -5 24 2 7 2009
0 "day" 0.5 "F247" "North-Norway" "female_kitten" "adult" "summer" -4 24 3 7 2009
0.666666666666667 "day" 0.5 "F247" "North-Norway" "female_kitten" "adult" "summer" -3 24 4 7 2009
0.166666666666667 "day" 0.5 "F247" "North-Norway" "female_kitten" "adult" "summer" -2 24 5 7 2009
0.916666666666667 "day" 0.5 "F247" "North-Norway" "female_kitten" "adult" "summer" -1 24 6 7 2009
1 "day" 0.5 "F247" "North-Norway" "female_kitten" "adult" "summer" 0 24 7 7 2009
0.416666666666667 "day" 0.5 "F247" "North-Norway" "female_kitten" "adult" "summer" 1 24 8 7 2009
0 "day" 0.5 "F247" "North-Norway" "female_kitten" "adult" "summer" 2 24 9 7 2009
0.333333333333333 "day" 0.5 "F247" "North-Norway" "female_kitten" "adult" "summer" 3 24 10 7 2009
1 "day" 0.5 "F247" "North-Norway" "female_kitten" "adult" "summer" 4 24 11 7 2009
0.916666666666667 "day" 0.5 "F247" "North-Norway" "female_kitten" "adult" "summer" 5 24 12 7 2009
0.833333333333333 "day" 0.5 "F247" "North-Norway" "female_kitten" "adult" "summer" 6 24 13 7 2009
0.583333333333333 "day" 0.5 "F247" "North-Norway" "female_kitten" "adult" "summer" 7 24 14 7 2009
0.583333333333333 "day" 0.5 "F247" "North-Norway" "female_kitten" "adult" "summer" 8 24 15 7 2009
0.916666666666667 "day" 0.5 "F247" "North-Norway" "female_kitten" "adult" "summer" 9 24 16 7 2009
1 "day" 0.5 "F247" "North-Norway" "female_kitten" "adult" "summer" 10 24 17 7 2009
0.75 "day" 0.5 "F247" "North-Norway" "female_kitten" "adult" "summer" 11 24 18 7 2009
0.666666666666667 "day" 0.5 "F247" "North-Norway" "female_kitten" "adult" "summer" 12 24 19 7 2009
1 "day" 0.5 "F247" "North-Norway" "female_kitten" "adult" "summer" 13 24 20 7 2009
0.666666666666667 "day" 0.5 "F247" "North-Norway" "female_kitten" "adult" "summer" 14 24 21 7 2009
0 "day" 0.5 "F247" "North-Norway" "female_kitten" "adult" "summer" 15 24 22 7 2009
1 "day" 0.5 "F247" "North-Norway" "female_kitten" "adult" "summer" -14 24 23 7 2009
0.75 "day" 0.5 "F247" "North-Norway" "female_kitten" "adult" "summer" -13 24 24 7 2009
0.833333333333333 "day" 0.5 "F247" "North-Norway" "female_kitten" "adult" "summer" -12 24 25 7 2009
1 "day" 0.5 "F247" "North-Norway" "female_kitten" "adult" "summer" -11 24 26 7 2009
0.307692307692308 "twm" 0.5 "F247" "North-Norway" "female_kitten" "adult" "summer" -10 22.85 27 7 2009
0.153846153846154 "twm" 0.5 "F247" "North-Norway" "female_kitten" "adult" "summer" -9 22.3333333333333 28 7 2009
0.538461538461538 "twm" 0.5 "F247" "North-Norway" "female_kitten" "adult" "summer" -8 21.9333333333333 29 7 2009
0.923076923076923 "twm" 0.5 "F247" "North-Norway" "female_kitten" "adult" "summer" -7 21.5833333333333 30 7 2009
0.846153846153846 "twm" 0.5 "F247" "North-Norway" "female_kitten" "adult" "summer" -6 21.2833333333333 31 7 2009
0.769230769230769 "twm" 0.5 "F247" "North-Norway" "female_kitten" "adult" "summer" -5 21.0666666666667 1 8 2009
1 "twm" 0.5 "F247" "North-Norway" "female_kitten" "adult" "summer" -4 20.8666666666667 2 8 2009
1 "twm" 0.5 "F247" "North-Norway" "female_kitten" "adult" "summer" -3 20.6 3 8 2009
1 "twm" 0.5 "F247" "North-Norway" "female_kitten" "adult" "summer" -2 20.3666666666667 4 8 2009
1 "twm" 0.5 "F247" "North-Norway" "female_kitten" "adult" "summer" -1 20.1333333333333 5 8 2009
0.230769230769231 "twm" 0.5 "F247" "North-Norway" "female_kitten" "adult" "summer" 0 19.9166666666667 6 8 2009
0.416666666666667 "twm" 0.5 "F247" "North-Norway" "female_kitten" "adult" "summer" 1 19.7 7 8 2009
0.5 "twm" 0.5 "F247" "North-Norway" "female_kitten" "adult" "summer" 2 19.5 8 8 2009
0.333333333333333 "twm" 0.5 "F247" "North-Norway" "female_kitten" "adult" "summer" 3 19.3 9 8 2009
0.75 "twm" 0.5 "F247" "North-Norway" "female_kitten" "adult" "summer" 4 19.1 10 8 2009
0.583333333333333 "twm" 0.5 "F247" "North-Norway" "female_kitten" "adult" "summer" 5 18.9 11 8 2009
0.769230769230769 "twm" 0.5 "F247" "North-Norway" "female_kitten" "adult" "summer" 6 18.7166666666667 12 8 2009
1 "twm" 0.5 "F247" "North-Norway" "female_kitten" "adult" "summer" 7 18.5333333333333 13 8 2009
0.769230769230769 "twm" 0.5 "F247" "North-Norway" "female_kitten" "adult" "summer" 8 18.35 14 8 2009
1 "twm" 0.5 "F247" "North-Norway" "female_kitten" "adult" "summer" 9 18.1833333333333 15 8 2009
0.923076923076923 "twm" 0.5 "F247" "North-Norway" "female_kitten" "adult" "summer" 10 18 16 8 2009
0.846153846153846 "twm" 0.5 "F247" "North-Norway" "female_kitten" "adult" "summer" 11 17.8333333333333 17 8 2009
1 "twm" 0.5 "F247" "North-Norway" "female_kitten" "adult" "summer" 12 17.6666666666667 18 8 2009
0.923076923076923 "twm" 0.5 "F247" "North-Norway" "female_kitten" "adult" "summer" 13 17.4833333333333 19 8 2009
0 "twm" 0.5 "F247" "North-Norway" "female_kitten" "adult" "summer" 14 17.3166666666667 20 8 2009
1 "twm" 0.5 "F247" "North-Norway" "female_kitten" "adult" "summer" -14 17.15 21 8 2009
1 "twm" 0.5 "F247" "North-Norway" "female_kitten" "adult" "summer" -13 17 22 8 2009
0.846153846153846 "twm" 0.5 "F247" "North-Norway" "female_kitten" "adult" "summer" -12 16.8333333333333 23 8 2009
0.384615384615385 "twm" 0.5 "F247" "North-Norway" "female_kitten" "adult" "summer" -11 16.6833333333333 24 8 2009
1 "twm" 0.5 "F247" "North-Norway" "female_kitten" "adult" "summer" -10 16.5166666666667 25 8 2009
0 "twm" 0.5 "F247" "North-Norway" "female_kitten" "adult" "summer" -9 16.3666666666667 26 8 2009
1 "twm" 0.5 "F247" "North-Norway" "female_kitten" "adult" "summer" -8 16.2 27 8 2009
0.769230769230769 "twm" 0.5 "F247" "North-Norway" "female_kitten" "adult" "summer" -7 16.05 28 8 2009
0.153846153846154 "twm" 0.5 "F247" "North-Norway" "female_kitten" "adult" "summer" -6 15.8833333333333 29 8 2009
0.538461538461538 "twm" 0.5 "F247" "North-Norway" "female_kitten" "adult" "summer" -5 15.7333333333333 30 8 2009
0.692307692307692 "twm" 0.5 "F247" "North-Norway" "female_kitten" "adult" "summer" -4 15.5833333333333 31 8 2009
0 "twm" 0.5 "F247" "North-Norway" "female_kitten" "adult" "summer" -3 15.4333333333333 1 9 2009
0 "night" 0.5 "F247" "North-Norway" "female_kitten" "adult" "summer" -2 15.2833333333333 2 9 2009
0.666666666666667 "night" 0.5 "F247" "North-Norway" "female_kitten" "adult" "summer" -1 15.1333333333333 3 9 2009
0.692307692307692 "night" 0.5 "F247" "North-Norway" "female_kitten" "adult" "summer" 0 14.9833333333333 4 9 2009
0.923076923076923 "night" 0.5 "F247" "North-Norway" "female_kitten" "adult" "summer" 1 14.8333333333333 5 9 2009
0.307692307692308 "night" 0.5 "F247" "North-Norway" "female_kitten" "adult" "summer" 2 14.7 6 9 2009
0.846153846153846 "night" 0.5 "F247" "North-Norway" "female_kitten" "adult" "summer" 3 14.55 7 9 2009
0.769230769230769 "night" 0.5 "F247" "North-Norway" "female_kitten" "adult" "summer" 4 14.4 8 9 2009
0.923076923076923 "night" 0.5 "F247" "North-Norway" "female_kitten" "adult" "summer" 5 14.25 9 9 2009
0.538461538461538 "night" 0.5 "F247" "North-Norway" "female_kitten" "adult" "summer" 6 14.1166666666667 10 9 2009
1 "night" 0.5 "F247" "North-Norway" "female_kitten" "adult" "summer" 7 13.9666666666667 11 9 2009
0.846153846153846 "night" 0.5 "F247" "North-Norway" "female_kitten" "adult" "summer" 8 13.8166666666667 12 9 2009
0.384615384615385 "night" 0.5 "F247" "North-Norway" "female_kitten" "adult" "summer" 9 13.6833333333333 13 9 2009
0.615384615384615 "night" 0.5 "F247" "North-Norway" "female_kitten" "adult" "summer" 10 13.5333333333333 14 9 2009
0.615384615384615 "night" 0.5 "F247" "North-Norway" "female_kitten" "adult" "summer" 11 13.3833333333333 15 9 2009
1 "night" 0.5 "F247" "North-Norway" "female_kitten" "adult" "summer" 12 13.25 16 9 2009
0.25 "night" 0.5 "F247" "North-Norway" "female_kitten" "adult" "summer" 13 13.1 17 9 2009
0.0833333333333333 "night" 0.5 "F247" "North-Norway" "female_kitten" "adult" "summer" 14 12.9666666666667 18 9 2009
0.153846153846154 "night" 0.5 "F247" "North-Norway" "female_kitten" "adult" "summer" 15 12.8166666666667 19 9 2009
0.153846153846154 "night" 0.5 "F247" "North-Norway" "female_kitten" "adult" "summer" -14 12.6666666666667 20 9 2009
0.769230769230769 "night" 0.5 "F247" "North-Norway" "female_kitten" "adult" "summer" -13 12.5333333333333 21 9 2009
1 "night" 0.5 "F247" "North-Norway" "female_kitten" "adult" "autumn" -12 12.3833333333333 22 9 2009
0 "night" 0.5 "F247" "North-Norway" "female_kitten" "adult" "autumn" -11 12.2333333333333 23 9 2009
0.846153846153846 "night" 0.5 "F247" "North-Norway" "female_kitten" "adult" "autumn" -10 12.1 24 9 2009
0.769230769230769 "night" 0.5 "F247" "North-Norway" "female_kitten" "adult" "autumn" -9 11.95 25 9 2009
0.769230769230769 "night" 0.5 "F247" "North-Norway" "female_kitten" "adult" "autumn" -8 11.8166666666667 26 9 2009
0 "night" 0.5 "F247" "North-Norway" "female_kitten" "adult" "autumn" -7 11.6666666666667 27 9 2009
0.0769230769230769 "night" 0.5 "F247" "North-Norway" "female_kitten" "adult" "autumn" -6 11.5166666666667 28 9 2009
0.538461538461538 "night" 0.5 "F247" "North-Norway" "female_kitten" "adult" "autumn" -5 11.3833333333333 29 9 2009
0 "night" 0.5 "F247" "North-Norway" "female_kitten" "adult" "autumn" -4 11.25 30 9 2009
1 "night" 0.5 "F247" "North-Norway" "female_kitten" "adult" "autumn" -3 11.1166666666667 1 10 2009
0.916666666666667 "night" 0.5 "F247" "North-Norway" "female_kitten" "adult" "autumn" -2 10.9666666666667 2 10 2009
0.153846153846154 "night" 0.5 "F247" "North-Norway" "female_kitten" "adult" "autumn" -1 10.8166666666667 3 10 2009
0.769230769230769 "night" 0.5 "F247" "North-Norway" "female_kitten" "adult" "autumn" 0 10.6833333333333 4 10 2009
0.461538461538462 "night" 0.5 "F247" "North-Norway" "female_kitten" "adult" "autumn" 1 10.5333333333333 5 10 2009
0.769230769230769 "night" 0.5 "F247" "North-Norway" "female_kitten" "adult" "autumn" 2 10.4 6 10 2009
0.692307692307692 "night" 0.5 "F247" "North-Norway" "female_kitten" "adult" "autumn" 3 10.25 7 10 2009
1 "night" 0.5 "F247" "North-Norway" "female_kitten" "adult" "autumn" 4 10.0833333333333 8 10 2009
0.846153846153846 "night" 0.5 "F247" "North-Norway" "female_kitten" "adult" "autumn" 5 9.95 9 10 2009
0.846153846153846 "night" 0.5 "F247" "North-Norway" "female_kitten" "adult" "autumn" 6 9.8 10 10 2009
0.769230769230769 "night" 0.5 "F247" "North-Norway" "female_kitten" "adult" "autumn" 7 9.66666666666667 11 10 2009
0.846153846153846 "night" 0.5 "F247" "North-Norway" "female_kitten" "adult" "autumn" 8 9.51666666666667 12 10 2009
0.615384615384615 "night" 0.5 "F247" "North-Norway" "female_kitten" "adult" "autumn" 9 9.36666666666667 13 10 2009
0 "night" 0.5 "F247" "North-Norway" "female_kitten" "adult" "autumn" 10 9.23333333333333 14 10 2009
0 "night" 0.5 "F247" "North-Norway" "female_kitten" "adult" "autumn" 11 9.06666666666667 15 10 2009
1 "night" 0.5 "F247" "North-Norway" "female_kitten" "adult" "autumn" 12 8.91666666666667 16 10 2009
0.692307692307692 "night" 0.5 "F247" "North-Norway" "female_kitten" "adult" "autumn" 13 8.78333333333333 17 10 2009
0.923076923076923 "night" 0.5 "F247" "North-Norway" "female_kitten" "adult" "autumn" 14 8.63333333333333 18 10 2009
0.230769230769231 "night" 0.5 "F247" "North-Norway" "female_kitten" "adult" "autumn" -14 8.46666666666667 19 10 2009
0.923076923076923 "night" 0.5 "F247" "North-Norway" "female_kitten" "adult" "autumn" -13 8.33333333333333 20 10 2009
0 "night" 0.5 "F247" "North-Norway" "female_kitten" "adult" "autumn" -12 8.16666666666667 21 10 2009
0 "night" 0.5 "F247" "North-Norway" "female_kitten" "adult" "autumn" -11 8.01666666666667 22 10 2009
0.230769230769231 "night" 0.5 "F247" "North-Norway" "female_kitten" "adult" "autumn" -10 7.85 23 10 2009
0.307692307692308 "night" 0.5 "F247" "North-Norway" "female_kitten" "adult" "autumn" -9 7.71666666666667 24 10 2009
0 "night" 0.5 "F247" "North-Norway" "female_kitten" "adult" "autumn" -8 7.55 25 10 2009
0.75 "night" 0.5 "F247" "North-Norway" "female_kitten" "adult" "autumn" -7 7.4 26 10 2009
0.916666666666667 "night" 0.5 "F247" "North-Norway" "female_kitten" "adult" "autumn" -6 7.23333333333333 27 10 2009
0.916666666666667 "night" 0.5 "F247" "North-Norway" "female_kitten" "adult" "autumn" -5 7.06666666666667 28 10 2009
0.692307692307692 "night" 0.5 "F247" "North-Norway" "female_kitten" "adult" "autumn" -4 6.91666666666667 29 10 2009
0.692307692307692 "night" 0.5 "F247" "North-Norway" "female_kitten" "adult" "autumn" -3 6.75 30 10 2009
0.666666666666667 "night" 0.5 "F247" "North-Norway" "female_kitten" "adult" "autumn" -2 6.6 31 10 2009
0.5 "night" 0.5 "F247" "North-Norway" "female_kitten" "adult" "autumn" -1 6.43333333333333 1 11 2009
0.833333333333333 "night" 0.5 "F247" "North-Norway" "female_kitten" "adult" "autumn" 0 6.26666666666667 2 11 2009
0 "night" 0.5 "F247" "North-Norway" "female_kitten" "adult" "autumn" 1 6.08333333333333 3 11 2009
0.923076923076923 "night" 0.5 "F247" "North-Norway" "female_kitten" "adult" "autumn" 2 5.91666666666667 4 11 2009
0.846153846153846 "night" 0.5 "F247" "North-Norway" "female_kitten" "adult" "autumn" 3 5.75 5 11 2009
0.5 "night" 0.5 "F247" "North-Norway" "female_kitten" "adult" "autumn" 4 5.56666666666667 6 11 2009
0.75 "night" 0.5 "F247" "North-Norway" "female_kitten" "adult" "autumn" 5 5.4 7 11 2009
0 "night" 0.5 "F247" "North-Norway" "female_kitten" "adult" "autumn" 6 5.2 8 11 2009
0 "night" 0.5 "F247" "North-Norway" "female_kitten" "adult" "autumn" 7 5.03333333333333 9 11 2009
0.538461538461538 "night" 0.5 "F247" "North-Norway" "female_kitten" "adult" "autumn" 8 4.85 10 11 2009
0.307692307692308 "night" 0.5 "F247" "North-Norway" "female_kitten" "adult" "autumn" 9 4.65 11 11 2009
0.0769230769230769 "night" 0.5 "F247" "North-Norway" "female_kitten" "adult" "autumn" 10 4.45 12 11 2009
1 "night" 0.5 "F247" "North-Norway" "female_kitten" "adult" "autumn" 11 4.26666666666667 13 11 2009
1 "night" 0.5 "F247" "North-Norway" "female_kitten" "adult" "autumn" 12 4.06666666666667 14 11 2009
0.923076923076923 "night" 0.5 "F247" "North-Norway" "female_kitten" "adult" "autumn" 13 3.85 15 11 2009
0.538461538461538 "night" 0.5 "F247" "North-Norway" "female_kitten" "adult" "autumn" 14 3.63333333333333 16 11 2009
0.769230769230769 "night" 0.5 "F247" "North-Norway" "female_kitten" "adult" "autumn" 15 3.41666666666667 17 11 2009
0.846153846153846 "night" 0.5 "F247" "North-Norway" "female_kitten" "adult" "autumn" -14 3.18333333333333 18 11 2009
0.0769230769230769 "night" 0.5 "F247" "North-Norway" "female_kitten" "adult" "autumn" -13 2.93333333333333 19 11 2009
1 "night" 0.5 "F247" "North-Norway" "female_kitten" "adult" "autumn" -12 2.66666666666667 20 11 2009
0.846153846153846 "night" 0.5 "F247" "North-Norway" "female_kitten" "adult" "autumn" -11 2.38333333333333 21 11 2009
0.538461538461538 "night" 0.5 "F247" "North-Norway" "female_kitten" "adult" "autumn" -10 2.08333333333333 22 11 2009
0.153846153846154 "night" 0.5 "F247" "North-Norway" "female_kitten" "adult" "autumn" -9 1.73333333333333 23 11 2009
0 "night" 0.5 "F247" "North-Norway" "female_kitten" "adult" "autumn" -8 1.31666666666667 24 11 2009
0 "night" 0.5 "F247" "North-Norway" "female_kitten" "adult" "autumn" -7 0.683333333333333 25 11 2009
0.692307692307692 "night" 0.5 "F247" "North-Norway" "female_kitten" "adult" "autumn" -6 0 26 11 2009
0.538461538461538 "night" 0.5 "F247" "North-Norway" "female_kitten" "adult" "autumn" -5 0 27 11 2009
0.615384615384615 "night" 0.5 "F247" "North-Norway" "female_kitten" "adult" "autumn" -4 0 28 11 2009
0.538461538461538 "night" 0.5 "F247" "North-Norway" "female_kitten" "adult" "autumn" -3 0 29 11 2009
0.5 "night" 0.5 "F247" "North-Norway" "female_kitten" "adult" "autumn" -2 0 30 11 2009
0.769230769230769 "night" 0.5 "F247" "North-Norway" "female_kitten" "adult" "autumn" -1 0 1 12 2009
0.692307692307692 "night" 0.5 "F247" "North-Norway" "female_kitten" "adult" "autumn" 0 0 2 12 2009
0.846153846153846 "night" 0.5 "F247" "North-Norway" "female_kitten" "adult" "autumn" 1 0 3 12 2009
0.153846153846154 "night" 0.5 "F247" "North-Norway" "female_kitten" "adult" "autumn" 2 0 4 12 2009
0.384615384615385 "night" 0.5 "F247" "North-Norway" "female_kitten" "adult" "autumn" 3 0 5 12 2009
0.615384615384615 "night" 0.5 "F247" "North-Norway" "female_kitten" "adult" "autumn" 4 0 6 12 2009
0.307692307692308 "night" 0.5 "F247" "North-Norway" "female_kitten" "adult" "autumn" 5 0 7 12 2009
0.692307692307692 "night" 0.5 "F247" "North-Norway" "female_kitten" "adult" "autumn" 6 0 8 12 2009
0.846153846153846 "night" 0.5 "F247" "North-Norway" "female_kitten" "adult" "autumn" 7 0 9 12 2009
0.153846153846154 "night" 0.5 "F247" "North-Norway" "female_kitten" "adult" "autumn" 8 0 10 12 2009
0.333333333333333 "night" 0.5 "F247" "North-Norway" "female_kitten" "adult" "autumn" 9 0 11 12 2009
1 "night" 0.5 "F247" "North-Norway" "female_kitten" "adult" "autumn" 10 0 12 12 2009
0.923076923076923 "night" 0.5 "F247" "North-Norway" "female_kitten" "adult" "autumn" 11 0 13 12 2009
0 "night" 0.5 "F247" "North-Norway" "female_kitten" "adult" "autumn" 12 0 14 12 2009
0.846153846153846 "night" 0.5 "F247" "North-Norway" "female_kitten" "adult" "autumn" 13 0 15 12 2009
0.384615384615385 "night" 0.5 "F247" "North-Norway" "female_kitten" "adult" "autumn" 14 0 16 12 2009
0.923076923076923 "night" 0.5 "F247" "North-Norway" "female_kitten" "adult" "autumn" -14 0 17 12 2009
1 "night" 0.5 "F247" "North-Norway" "female_kitten" "adult" "autumn" -13 0 18 12 2009
0.384615384615385 "night" 0.5 "F247" "North-Norway" "female_kitten" "adult" "autumn" -12 0 19 12 2009
0 "night" 0.5 "F247" "North-Norway" "female_kitten" "adult" "autumn" -11 0 20 12 2009
1 "night" 0.5 "F247" "North-Norway" "female_kitten" "adult" "winter" -10 0 21 12 2009
0 "night" 0.5 "F247" "North-Norway" "female_kitten" "adult" "winter" -9 0 22 12 2009
0.153846153846154 "night" 0.5 "F247" "North-Norway" "female_kitten" "adult" "winter" -8 0 23 12 2009
0.923076923076923 "night" 0.5 "F247" "North-Norway" "female_kitten" "adult" "winter" -7 0 24 12 2009
1 "night" 0.5 "F247" "North-Norway" "female_kitten" "adult" "winter" -6 0 25 12 2009
0.615384615384615 "night" 0.5 "F247" "North-Norway" "female_kitten" "adult" "winter" -5 0 26 12 2009
0.461538461538462 "night" 0.5 "F247" "North-Norway" "female_kitten" "adult" "winter" -4 0 27 12 2009
0.692307692307692 "night" 0.5 "F247" "North-Norway" "female_kitten" "adult" "winter" -3 0 28 12 2009
1 "night" 0.5 "F247" "North-Norway" "female_kitten" "adult" "winter" -2 0 29 12 2009
0 "night" 0.5 "F247" "North-Norway" "female_kitten" "adult" "winter" -1 0 30 12 2009
0.666666666666667 "night" 0.5 "F247" "North-Norway" "female_kitten" "adult" "winter" 0 0 31 12 2009
0.923076923076923 "night" 0.5 "F247" "North-Norway" "female_kitten" "adult" "winter" 1 0 1 1 2010
0.923076923076923 "night" 0.5 "F247" "North-Norway" "female_kitten" "adult" "winter" 2 0 2 1 2010
0 "night" 0.5 "F247" "North-Norway" "female_kitten" "adult" "winter" 3 0 3 1 2010
0.230769230769231 "night" 0.5 "F247" "North-Norway" "female_kitten" "adult" "winter" 4 0 4 1 2010
0 "night" 0.5 "F247" "North-Norway" "female_kitten" "adult" "winter" 5 0 5 1 2010
0 "night" 0.5 "F247" "North-Norway" "female_kitten" "adult" "winter" 6 0 6 1 2010
0.0769230769230769 "night" 0.5 "F247" "North-Norway" "female_kitten" "adult" "winter" 7 0 7 1 2010
0.0769230769230769 "night" 0.5 "F247" "North-Norway" "female_kitten" "adult" "winter" 8 0 8 1 2010
0 "night" 0.5 "F247" "North-Norway" "female_kitten" "adult" "winter" 9 0 9 1 2010
0.384615384615385 "night" 0.5 "F247" "North-Norway" "female_kitten" "adult" "winter" 10 0 10 1 2010
0 "night" 0.5 "F247" "North-Norway" "female_kitten" "adult" "winter" 11 0 11 1 2010
0.846153846153846 "night" 0.5 "F247" "North-Norway" "female_kitten" "adult" "winter" 12 0 12 1 2010
0.615384615384615 "night" 0.5 "F247" "North-Norway" "female_kitten" "adult" "winter" 13 0 13 1 2010
0 "night" 0.5 "F247" "North-Norway" "female_kitten" "adult" "winter" 14 0 14 1 2010
0.0769230769230769 "night" 0.5 "F247" "North-Norway" "female_kitten" "adult" "winter" 15 0 15 1 2010
0.461538461538462 "night" 0.5 "F247" "North-Norway" "female_kitten" "adult" "winter" -14 0.333333333333333 16 1 2010
0.692307692307692 "night" 0.5 "F247" "North-Norway" "female_kitten" "adult" "winter" -13 1.18333333333333 17 1 2010
0 "night" 0.5 "F247" "North-Norway" "female_kitten" "adult" "winter" -12 1.63333333333333 18 1 2010
0.538461538461538 "night" 0.5 "F247" "North-Norway" "female_kitten" "adult" "winter" -11 2 19 1 2010
0.846153846153846 "night" 0.5 "F248" "North-Norway" "female" "young" "winter" -10 9.55 1 3 2009
1 "night" 0.5 "F248" "North-Norway" "female" "young" "winter" -9 9.7 2 3 2009
1 "night" 0.5 "F248" "North-Norway" "female" "young" "winter" -8 9.85 3 3 2009
0 "night" 0.5 "F248" "North-Norway" "female" "young" "winter" -7 9.98333333333333 4 3 2009
0.692307692307692 "night" 0.5 "F248" "North-Norway" "female" "young" "winter" -6 10.1333333333333 5 3 2009
0.153846153846154 "night" 0.5 "F248" "North-Norway" "female" "young" "winter" -5 10.2833333333333 6 3 2009
1 "night" 0.5 "F248" "North-Norway" "female" "young" "winter" -4 10.4333333333333 7 3 2009
0.769230769230769 "night" 0.5 "F248" "North-Norway" "female" "young" "winter" -3 10.5833333333333 8 3 2009
0.538461538461538 "night" 0.5 "F248" "North-Norway" "female" "young" "winter" -2 10.7166666666667 9 3 2009
0.461538461538462 "night" 0.5 "F248" "North-Norway" "female" "young" "winter" -1 10.8666666666667 10 3 2009
1 "night" 0.5 "F248" "North-Norway" "female" "young" "winter" 0 11.0166666666667 11 3 2009
0.461538461538462 "night" 0.5 "F248" "North-Norway" "female" "young" "winter" 1 11.15 12 3 2009
0.0769230769230769 "night" 0.5 "F248" "North-Norway" "female" "young" "winter" 2 11.3 13 3 2009
1 "night" 0.5 "F248" "North-Norway" "female" "young" "winter" 3 11.45 14 3 2009
0.384615384615385 "night" 0.5 "F248" "North-Norway" "female" "young" "winter" 4 11.6 15 3 2009
0.0769230769230769 "night" 0.5 "F248" "North-Norway" "female" "young" "winter" 5 11.75 16 3 2009
0.923076923076923 "night" 0.5 "F248" "North-Norway" "female" "young" "winter" 6 11.8833333333333 17 3 2009
0.461538461538462 "night" 0.5 "F248" "North-Norway" "female" "young" "winter" 7 12.0333333333333 18 3 2009
0.769230769230769 "night" 0.5 "F248" "North-Norway" "female" "young" "winter" 8 12.1666666666667 19 3 2009
0 "night" 0.5 "F248" "North-Norway" "female" "young" "spring" 9 12.3166666666667 20 3 2009
1 "night" 0.5 "F248" "North-Norway" "female" "young" "spring" 10 12.4666666666667 21 3 2009
0 "night" 0.5 "F248" "North-Norway" "female" "young" "spring" 11 12.6 22 3 2009
0.846153846153846 "night" 0.5 "F248" "North-Norway" "female" "young" "spring" 12 12.75 23 3 2009
0.153846153846154 "night" 0.5 "F248" "North-Norway" "female" "young" "spring" 13 12.8833333333333 24 3 2009
0.923076923076923 "night" 0.5 "F248" "North-Norway" "female" "young" "spring" 14 13.0333333333333 25 3 2009
0 "night" 0.5 "F248" "North-Norway" "female" "young" "spring" -14 13.1833333333333 26 3 2009
0.923076923076923 "night" 0.5 "F248" "North-Norway" "female" "young" "spring" -13 13.3166666666667 27 3 2009
0.923076923076923 "night" 0.5 "F248" "North-Norway" "female" "young" "spring" -12 13.4666666666667 28 3 2009
0 "night" 0.5 "F248" "North-Norway" "female" "young" "spring" -11 13.6166666666667 29 3 2009
0 "night" 0.5 "F248" "North-Norway" "female" "young" "spring" -10 13.7666666666667 30 3 2009
0.307692307692308 "night" 0.5 "F248" "North-Norway" "female" "young" "spring" -9 13.9166666666667 31 3 2009
0 "night" 0.5 "F248" "North-Norway" "female" "young" "spring" -8 14.0666666666667 1 4 2009
0.923076923076923 "night" 0.5 "F248" "North-Norway" "female" "young" "spring" -7 14.2 2 4 2009
1 "night" 0.5 "F248" "North-Norway" "female" "young" "spring" -6 14.35 3 4 2009
0.153846153846154 "night" 0.5 "F248" "North-Norway" "female" "young" "spring" -5 14.5 4 4 2009
0.0769230769230769 "night" 0.5 "F248" "North-Norway" "female" "young" "spring" -4 14.6666666666667 5 4 2009
0 "night" 0.5 "F248" "North-Norway" "female" "young" "spring" -3 14.8 6 4 2009
0 "night" 0.5 "F248" "North-Norway" "female" "young" "spring" -2 14.95 7 4 2009
0.666666666666667 "night" 0.5 "F248" "North-Norway" "female" "young" "spring" -1 15.1 8 4 2009
0.916666666666667 "twm" 0.5 "F248" "North-Norway" "female" "young" "spring" 0 15.2666666666667 9 4 2009
1 "twm" 0.5 "F248" "North-Norway" "female" "young" "spring" 1 15.4166666666667 10 4 2009
1 "twm" 0.5 "F248" "North-Norway" "female" "young" "spring" 2 15.55 11 4 2009
1 "twm" 0.5 "F248" "North-Norway" "female" "young" "spring" 3 15.7166666666667 12 4 2009
0.615384615384615 "twm" 0.5 "F248" "North-Norway" "female" "young" "spring" 4 15.8666666666667 13 4 2009
1 "twm" 0.5 "F248" "North-Norway" "female" "young" "spring" 5 16.0166666666667 14 4 2009
0.307692307692308 "twm" 0.5 "F248" "North-Norway" "female" "young" "spring" 6 16.1833333333333 15 4 2009
0 "twm" 0.5 "F248" "North-Norway" "female" "young" "spring" 7 16.35 16 4 2009
1 "twm" 0.5 "F248" "North-Norway" "female" "young" "spring" 8 16.5 17 4 2009
0.538461538461538 "twm" 0.5 "F248" "North-Norway" "female" "young" "spring" 9 16.6666666666667 18 4 2009
0 "twm" 0.5 "F248" "North-Norway" "female" "young" "spring" 10 16.8166666666667 19 4 2009
0 "twm" 0.5 "F248" "North-Norway" "female" "young" "spring" 11 16.9833333333333 20 4 2009
0.916666666666667 "twm" 0.5 "F248" "North-Norway" "female" "young" "spring" 12 17.15 21 4 2009
0.75 "twm" 0.5 "F248" "North-Norway" "female" "young" "spring" 13 17.3166666666667 22 4 2009
0.692307692307692 "twm" 0.5 "F248" "North-Norway" "female" "young" "spring" 14 17.5 23 4 2009
0.538461538461538 "twm" 0.5 "F248" "North-Norway" "female" "young" "spring" 15 17.6666666666667 24 4 2009
0.307692307692308 "twm" 0.5 "F248" "North-Norway" "female" "young" "spring" -14 17.8333333333333 25 4 2009
1 "twm" 0.5 "F248" "North-Norway" "female" "young" "spring" -13 18.0166666666667 26 4 2009
0.384615384615385 "twm" 0.5 "F248" "North-Norway" "female" "young" "spring" -12 18.1833333333333 27 4 2009
0.461538461538462 "twm" 0.5 "F248" "North-Norway" "female" "young" "spring" -11 18.35 28 4 2009
0 "twm" 0.5 "F248" "North-Norway" "female" "young" "spring" -10 18.55 29 4 2009
0.692307692307692 "twm" 0.5 "F248" "North-Norway" "female" "young" "spring" -9 18.7333333333333 30 4 2009
0.615384615384615 "twm" 0.5 "F248" "North-Norway" "female" "young" "spring" -8 18.9166666666667 1 5 2009
1 "twm" 0.5 "F248" "North-Norway" "female" "young" "spring" -7 19.1166666666667 2 5 2009
0.846153846153846 "twm" 0.5 "F248" "North-Norway" "female" "young" "spring" -6 19.3166666666667 3 5 2009
0 "twm" 0.5 "F248" "North-Norway" "female" "young" "spring" -5 19.5166666666667 4 5 2009
1 "twm" 0.5 "F248" "North-Norway" "female" "young" "spring" -4 19.7333333333333 5 5 2009
0.846153846153846 "twm" 0.5 "F248" "North-Norway" "female" "young" "spring" -3 19.95 6 5 2009
0.384615384615385 "twm" 0.5 "F248" "North-Norway" "female" "young" "spring" -2 20.1833333333333 7 5 2009
0.846153846153846 "twm" 0.5 "F248" "North-Norway" "female" "young" "spring" -1 20.4166666666667 8 5 2009
1 "twm" 0.5 "F248" "North-Norway" "female" "young" "spring" 0 20.7666666666667 9 5 2009
0.769230769230769 "twm" 0.5 "F248" "North-Norway" "female" "young" "spring" 1 21.05 10 5 2009
0.461538461538462 "twm" 0.5 "F248" "North-Norway" "female" "young" "spring" 2 21.3333333333333 11 5 2009
0 "twm" 0.5 "F248" "North-Norway" "female" "young" "spring" 3 21.65 12 5 2009
1 "twm" 0.5 "F248" "North-Norway" "female" "young" "spring" 4 22 13 5 2009
0.461538461538462 "twm" 0.5 "F248" "North-Norway" "female" "young" "spring" 5 22.4333333333333 14 5 2009
0.538461538461538 "twm" 0.5 "F248" "North-Norway" "female" "young" "spring" 6 23 15 5 2009
0.666666666666667 "day" 0.5 "F248" "North-Norway" "female" "young" "spring" 7 24 16 5 2009
0.916666666666667 "day" 0.5 "F248" "North-Norway" "female" "young" "spring" 8 24 17 5 2009
0 "day" 0.5 "F248" "North-Norway" "female" "young" "spring" 9 24 18 5 2009
1 "day" 0.5 "F248" "North-Norway" "female" "young" "spring" 10 24 19 5 2009
0.666666666666667 "day" 0.5 "F248" "North-Norway" "female" "young" "spring" 11 24 20 5 2009
0.833333333333333 "day" 0.5 "F248" "North-Norway" "female" "young" "spring" 12 24 21 5 2009
0.833333333333333 "day" 0.5 "F248" "North-Norway" "female" "young" "spring" 13 24 22 5 2009
0.25 "day" 0.5 "F248" "North-Norway" "female" "young" "spring" 14 24 23 5 2009
0.25 "day" 0.5 "F248" "North-Norway" "female" "young" "spring" -14 24 24 5 2009
0.333333333333333 "day" 0.5 "F248" "North-Norway" "female" "young" "spring" -13 24 25 5 2009
0.916666666666667 "day" 0.5 "F248" "North-Norway" "female" "young" "spring" -12 24 26 5 2009
0.666666666666667 "day" 0.5 "F248" "North-Norway" "female" "young" "spring" -11 24 27 5 2009
0 "day" 0.5 "F248" "North-Norway" "female" "young" "spring" -10 24 28 5 2009
0.0833333333333333 "day" 0.5 "F248" "North-Norway" "female" "young" "spring" -9 24 29 5 2009
0.833333333333333 "day" 0.5 "F248" "North-Norway" "female" "young" "spring" -8 24 30 5 2009
0.666666666666667 "day" 0.5 "F248" "North-Norway" "female" "young" "spring" -7 24 31 5 2009
0.166666666666667 "day" 0.5 "F248" "North-Norway" "female" "young" "spring" -6 24 1 6 2009
1 "day" 0.5 "F248" "North-Norway" "female" "young" "spring" -5 24 2 6 2009
0 "day" 0.5 "F248" "North-Norway" "female" "young" "spring" -4 24 3 6 2009
0 "day" 0.5 "F248" "North-Norway" "female" "young" "spring" -3 24 4 6 2009
0.333333333333333 "day" 0.5 "F248" "North-Norway" "female" "young" "spring" -2 24 5 6 2009
1 "day" 0.5 "F248" "North-Norway" "female" "young" "spring" -1 24 6 6 2009
0 "day" 0.5 "F248" "North-Norway" "female" "young" "spring" 0 24 7 6 2009
0.333333333333333 "day" 0.5 "F248" "North-Norway" "female" "young" "spring" 1 24 8 6 2009
1 "day" 0.5 "F248" "North-Norway" "female" "young" "spring" 2 24 9 6 2009
0 "day" 0.5 "F248" "North-Norway" "female" "young" "spring" 3 24 10 6 2009
0.916666666666667 "day" 0.5 "F248" "North-Norway" "female" "young" "spring" 4 24 11 6 2009
1 "day" 0.5 "F248" "North-Norway" "female" "young" "spring" 5 24 12 6 2009
0 "day" 0.5 "F248" "North-Norway" "female" "young" "spring" 6 24 13 6 2009
1 "day" 0.5 "F248" "North-Norway" "female" "young" "spring" 7 24 14 6 2009
1 "day" 0.5 "F248" "North-Norway" "female" "young" "spring" 8 24 15 6 2009
0.416666666666667 "day" 0.5 "F248" "North-Norway" "female" "young" "spring" 9 24 16 6 2009
1 "day" 0.5 "F248" "North-Norway" "female" "young" "spring" 10 24 17 6 2009
0 "day" 0.5 "F248" "North-Norway" "female" "young" "spring" 11 24 18 6 2009
1 "day" 0.5 "F248" "North-Norway" "female" "young" "spring" 12 24 19 6 2009
0.916666666666667 "day" 0.5 "F248" "North-Norway" "female" "young" "spring" 13 24 20 6 2009
0.666666666666667 "day" 0.5 "F248" "North-Norway" "female" "young" "summer" 14 24 21 6 2009
0.416666666666667 "day" 0.5 "F248" "North-Norway" "female" "young" "summer" 15 24 22 6 2009
0.75 "day" 0.5 "F248" "North-Norway" "female" "young" "summer" -14 24 23 6 2009
0 "day" 0.5 "F248" "North-Norway" "female" "young" "summer" -13 24 24 6 2009
1 "day" 0.5 "F248" "North-Norway" "female" "young" "summer" -12 24 25 6 2009
0.833333333333333 "day" 0.5 "F248" "North-Norway" "female" "young" "summer" -11 24 26 6 2009
0.75 "day" 0.5 "F248" "North-Norway" "female" "young" "summer" -10 24 27 6 2009
0 "day" 0.5 "F248" "North-Norway" "female" "young" "summer" -9 24 28 6 2009
0.25 "day" 0.5 "F248" "North-Norway" "female" "young" "summer" -8 24 29 6 2009
0.0833333333333333 "day" 0.5 "F248" "North-Norway" "female" "young" "summer" -7 24 30 6 2009
0.833333333333333 "day" 0.5 "F248" "North-Norway" "female" "young" "summer" -6 24 1 7 2009
0.25 "day" 0.5 "F248" "North-Norway" "female" "young" "summer" -5 24 2 7 2009
0 "day" 0.5 "F248" "North-Norway" "female" "young" "summer" -4 24 3 7 2009
0.0833333333333333 "day" 0.5 "F248" "North-Norway" "female" "young" "summer" -3 24 4 7 2009
1 "day" 0.5 "F248" "North-Norway" "female" "young" "summer" -2 24 5 7 2009
0.916666666666667 "day" 0.5 "F248" "North-Norway" "female" "young" "summer" -1 24 6 7 2009
0.666666666666667 "day" 0.5 "F248" "North-Norway" "female" "young" "summer" 0 24 7 7 2009
1 "day" 0.5 "F248" "North-Norway" "female" "young" "summer" 1 24 8 7 2009
0 "day" 0.5 "F248" "North-Norway" "female" "young" "summer" 2 24 9 7 2009
0.333333333333333 "day" 0.5 "F248" "North-Norway" "female" "young" "summer" 3 24 10 7 2009
1 "day" 0.5 "F248" "North-Norway" "female" "young" "summer" 4 24 11 7 2009
0.916666666666667 "day" 0.5 "F248" "North-Norway" "female" "young" "summer" 5 24 12 7 2009
0.916666666666667 "day" 0.5 "F248" "North-Norway" "female" "young" "summer" 6 24 13 7 2009
0.833333333333333 "day" 0.5 "F248" "North-Norway" "female" "young" "summer" 7 24 14 7 2009
1 "day" 0.5 "F248" "North-Norway" "female" "young" "summer" 8 24 15 7 2009
0 "day" 0.5 "F248" "North-Norway" "female" "young" "summer" 9 24 16 7 2009
0.833333333333333 "day" 0.5 "F248" "North-Norway" "female" "young" "summer" 10 24 17 7 2009
1 "day" 0.5 "F248" "North-Norway" "female" "young" "summer" 11 24 18 7 2009
0.833333333333333 "day" 0.5 "F248" "North-Norway" "female" "young" "summer" 12 24 19 7 2009
1 "day" 0.5 "F248" "North-Norway" "female" "young" "summer" 13 24 20 7 2009
0.5 "day" 0.5 "F248" "North-Norway" "female" "young" "summer" 14 24 21 7 2009
0.916666666666667 "day" 0.5 "F248" "North-Norway" "female" "young" "summer" 15 24 22 7 2009
0.583333333333333 "day" 0.5 "F248" "North-Norway" "female" "young" "summer" -14 24 23 7 2009
0.916666666666667 "day" 0.5 "F248" "North-Norway" "female" "young" "summer" -13 24 24 7 2009
0 "day" 0.5 "F248" "North-Norway" "female" "young" "summer" -12 24 25 7 2009
0.75 "day" 0.5 "F248" "North-Norway" "female" "young" "summer" -11 24 26 7 2009
0.923076923076923 "twm" 0.5 "F248" "North-Norway" "female" "young" "summer" -10 22.85 27 7 2009
0.923076923076923 "twm" 0.5 "F248" "North-Norway" "female" "young" "summer" -9 22.3333333333333 28 7 2009
1 "twm" 0.5 "F248" "North-Norway" "female" "young" "summer" -8 21.9333333333333 29 7 2009
1 "twm" 0.5 "F248" "North-Norway" "female" "young" "summer" -7 21.5833333333333 30 7 2009
0.923076923076923 "twm" 0.5 "F248" "North-Norway" "female" "young" "summer" -6 21.2833333333333 31 7 2009
0.230769230769231 "twm" 0.5 "F248" "North-Norway" "female" "young" "summer" -5 21.0666666666667 1 8 2009
0.666666666666667 "twm" 0.5 "F248" "North-Norway" "female" "young" "summer" -4 20.8666666666667 2 8 2009
0.833333333333333 "twm" 0.5 "F248" "North-Norway" "female" "young" "summer" -3 20.6 3 8 2009
0.666666666666667 "twm" 0.5 "F248" "North-Norway" "female" "young" "summer" -2 20.3666666666667 4 8 2009
0 "twm" 0.5 "F248" "North-Norway" "female" "young" "summer" -1 20.1333333333333 5 8 2009
0.384615384615385 "twm" 0.5 "F248" "North-Norway" "female" "young" "summer" 0 19.9166666666667 6 8 2009
0.916666666666667 "twm" 0.5 "F248" "North-Norway" "female" "young" "summer" 1 19.7 7 8 2009
0.833333333333333 "twm" 0.5 "F248" "North-Norway" "female" "young" "summer" 2 19.5 8 8 2009
0.75 "twm" 0.5 "F248" "North-Norway" "female" "young" "summer" 3 19.3 9 8 2009
0.833333333333333 "twm" 0.5 "F248" "North-Norway" "female" "young" "summer" 4 19.1 10 8 2009
0.833333333333333 "twm" 0.5 "F248" "North-Norway" "female" "young" "summer" 5 18.9 11 8 2009
0.846153846153846 "twm" 0.5 "F248" "North-Norway" "female" "young" "summer" 6 18.7166666666667 12 8 2009
0.416666666666667 "twm" 0.5 "F248" "North-Norway" "female" "young" "summer" 7 18.5333333333333 13 8 2009
0.846153846153846 "twm" 0.5 "F248" "North-Norway" "female" "young" "summer" 8 18.35 14 8 2009
0.692307692307692 "twm" 0.5 "F248" "North-Norway" "female" "young" "summer" 9 18.1833333333333 15 8 2009
0.923076923076923 "twm" 0.5 "F248" "North-Norway" "female" "young" "summer" 10 18 16 8 2009
0.538461538461538 "twm" 0.5 "F248" "North-Norway" "female" "young" "summer" 11 17.8333333333333 17 8 2009
0.923076923076923 "twm" 0.5 "F248" "North-Norway" "female" "young" "summer" 12 17.6666666666667 18 8 2009
0.846153846153846 "twm" 0.5 "F248" "North-Norway" "female" "young" "summer" 13 17.4833333333333 19 8 2009
0.769230769230769 "twm" 0.5 "F248" "North-Norway" "female" "young" "summer" 14 17.3166666666667 20 8 2009
1 "twm" 0.5 "F248" "North-Norway" "female" "young" "summer" -14 17.15 21 8 2009
1 "twm" 0.5 "F248" "North-Norway" "female" "young" "summer" -13 17 22 8 2009
0.923076923076923 "twm" 0.5 "F248" "North-Norway" "female" "young" "summer" -12 16.8333333333333 23 8 2009
1 "twm" 0.5 "F248" "North-Norway" "female" "young" "summer" -11 16.6833333333333 24 8 2009
1 "twm" 0.5 "F248" "North-Norway" "female" "young" "summer" -10 16.5166666666667 25 8 2009
0.769230769230769 "twm" 0.5 "F248" "North-Norway" "female" "young" "summer" -9 16.3666666666667 26 8 2009
0.461538461538462 "twm" 0.5 "F248" "North-Norway" "female" "young" "summer" -8 16.2 27 8 2009
0.538461538461538 "twm" 0.5 "F248" "North-Norway" "female" "young" "summer" -7 16.05 28 8 2009
0.153846153846154 "twm" 0.5 "F248" "North-Norway" "female" "young" "summer" -6 15.8833333333333 29 8 2009
0 "twm" 0.5 "F248" "North-Norway" "female" "young" "summer" -5 15.7333333333333 30 8 2009
0.461538461538462 "twm" 0.5 "F248" "North-Norway" "female" "young" "summer" -4 15.5833333333333 31 8 2009
0.666666666666667 "twm" 0.5 "F248" "North-Norway" "female" "young" "summer" -3 15.4333333333333 1 9 2009
0.153846153846154 "night" 0.5 "F248" "North-Norway" "female" "young" "summer" -2 15.2833333333333 2 9 2009
1 "night" 0.5 "F248" "North-Norway" "female" "young" "summer" -1 15.1333333333333 3 9 2009
0.692307692307692 "night" 0.5 "F248" "North-Norway" "female" "young" "summer" 0 14.9833333333333 4 9 2009
0.538461538461538 "night" 0.5 "F248" "North-Norway" "female" "young" "summer" 1 14.8333333333333 5 9 2009
0.846153846153846 "night" 0.5 "F248" "North-Norway" "female" "young" "summer" 2 14.7 6 9 2009
0.769230769230769 "night" 0.5 "F248" "North-Norway" "female" "young" "summer" 3 14.55 7 9 2009
0 "night" 0.5 "F248" "North-Norway" "female" "young" "summer" 4 14.4 8 9 2009
0.461538461538462 "night" 0.5 "F248" "North-Norway" "female" "young" "summer" 5 14.25 9 9 2009
0.846153846153846 "night" 0.5 "F248" "North-Norway" "female" "young" "summer" 6 14.1166666666667 10 9 2009
0.538461538461538 "night" 0.5 "F248" "North-Norway" "female" "young" "summer" 7 13.9666666666667 11 9 2009
1 "night" 0.5 "F248" "North-Norway" "female" "young" "summer" 8 13.8166666666667 12 9 2009
0 "night" 0.5 "F248" "North-Norway" "female" "young" "summer" 9 13.6833333333333 13 9 2009
0.307692307692308 "night" 0.5 "F248" "North-Norway" "female" "young" "summer" 10 13.5333333333333 14 9 2009
0.923076923076923 "night" 0.5 "F248" "North-Norway" "female" "young" "summer" 11 13.3833333333333 15 9 2009
0.538461538461538 "night" 0.5 "F248" "North-Norway" "female" "young" "summer" 12 13.25 16 9 2009
0.0833333333333333 "night" 0.5 "F248" "North-Norway" "female" "young" "summer" 13 13.1 17 9 2009
0.916666666666667 "night" 0.5 "F248" "North-Norway" "female" "young" "summer" 14 12.9666666666667 18 9 2009
0 "night" 0.5 "F248" "North-Norway" "female" "young" "summer" 15 12.8166666666667 19 9 2009
0.461538461538462 "night" 0.5 "F248" "North-Norway" "female" "young" "summer" -14 12.6666666666667 20 9 2009
0 "night" 0.5 "F248" "North-Norway" "female" "young" "summer" -13 12.5333333333333 21 9 2009
0.692307692307692 "night" 0.5 "F248" "North-Norway" "female" "young" "autumn" -12 12.3833333333333 22 9 2009
0.0769230769230769 "night" 0.5 "F248" "North-Norway" "female" "young" "autumn" -11 12.2333333333333 23 9 2009
0.692307692307692 "night" 0.5 "F248" "North-Norway" "female" "young" "autumn" -10 12.1 24 9 2009
0.384615384615385 "night" 0.5 "F248" "North-Norway" "female" "young" "autumn" -9 11.95 25 9 2009
0.923076923076923 "night" 0.5 "F248" "North-Norway" "female" "young" "autumn" -8 11.8166666666667 26 9 2009
0 "night" 0.5 "F248" "North-Norway" "female" "young" "autumn" -7 11.6666666666667 27 9 2009
0.692307692307692 "night" 0.5 "F248" "North-Norway" "female" "young" "autumn" -6 11.5166666666667 28 9 2009
0.538461538461538 "night" 0.5 "F248" "North-Norway" "female" "young" "autumn" -5 11.3833333333333 29 9 2009
0 "night" 0.5 "F248" "North-Norway" "female" "young" "autumn" -4 11.25 30 9 2009
0.615384615384615 "night" 0.5 "F248" "North-Norway" "female" "young" "autumn" -3 11.1166666666667 1 10 2009
0.916666666666667 "night" 0.5 "F248" "North-Norway" "female" "young" "autumn" -2 10.9666666666667 2 10 2009
1 "night" 0.5 "F248" "North-Norway" "female" "young" "autumn" -1 10.8166666666667 3 10 2009
0.384615384615385 "night" 0.5 "F248" "North-Norway" "female" "young" "autumn" 0 10.6833333333333 4 10 2009
0.846153846153846 "night" 0.5 "F248" "North-Norway" "female" "young" "autumn" 1 10.5333333333333 5 10 2009
0 "night" 0.5 "F248" "North-Norway" "female" "young" "autumn" 2 10.4 6 10 2009
1 "night" 0.5 "F248" "North-Norway" "female" "young" "autumn" 3 10.25 7 10 2009
1 "night" 0.5 "F248" "North-Norway" "female" "young" "autumn" 4 10.0833333333333 8 10 2009
1 "night" 0.5 "F248" "North-Norway" "female" "young" "autumn" 5 9.95 9 10 2009
0 "night" 0.5 "F248" "North-Norway" "female" "young" "autumn" 6 9.8 10 10 2009
0.461538461538462 "night" 0.5 "F248" "North-Norway" "female" "young" "autumn" 7 9.66666666666667 11 10 2009
0.0769230769230769 "night" 0.5 "F248" "North-Norway" "female" "young" "autumn" 8 9.51666666666667 12 10 2009
1 "night" 0.5 "F248" "North-Norway" "female" "young" "autumn" 9 9.36666666666667 13 10 2009
0.0769230769230769 "night" 0.5 "F248" "North-Norway" "female" "young" "autumn" 10 9.23333333333333 14 10 2009
0.538461538461538 "night" 0.5 "F248" "North-Norway" "female" "young" "autumn" 11 9.06666666666667 15 10 2009
0 "night" 0.5 "F248" "North-Norway" "female" "young" "autumn" 12 8.91666666666667 16 10 2009
1 "night" 0.5 "F248" "North-Norway" "female" "young" "autumn" 13 8.78333333333333 17 10 2009
0 "night" 0.5 "F248" "North-Norway" "female" "young" "autumn" 14 8.63333333333333 18 10 2009
1 "night" 0.5 "F248" "North-Norway" "female" "young" "autumn" -14 8.46666666666667 19 10 2009
0.461538461538462 "night" 0.5 "F248" "North-Norway" "female" "young" "autumn" -13 8.33333333333333 20 10 2009
1 "night" 0.5 "F248" "North-Norway" "female" "young" "autumn" -12 8.16666666666667 21 10 2009
0.846153846153846 "night" 0.5 "F248" "North-Norway" "female" "young" "autumn" -11 8.01666666666667 22 10 2009
0.153846153846154 "night" 0.5 "F248" "North-Norway" "female" "young" "autumn" -10 7.85 23 10 2009
0.923076923076923 "night" 0.5 "F248" "North-Norway" "female" "young" "autumn" -9 7.71666666666667 24 10 2009
0 "night" 0.5 "F248" "North-Norway" "female" "young" "autumn" -8 7.55 25 10 2009
0.416666666666667 "night" 0.5 "F248" "North-Norway" "female" "young" "autumn" -7 7.4 26 10 2009
0.75 "night" 0.5 "F248" "North-Norway" "female" "young" "autumn" -6 7.23333333333333 27 10 2009
0.25 "night" 0.5 "F248" "North-Norway" "female" "young" "autumn" -5 7.06666666666667 28 10 2009
0.692307692307692 "night" 0.5 "F248" "North-Norway" "female" "young" "autumn" -4 6.91666666666667 29 10 2009
0.230769230769231 "night" 0.5 "F248" "North-Norway" "female" "young" "autumn" -3 6.75 30 10 2009
0 "night" 0.5 "F248" "North-Norway" "female" "young" "autumn" -2 6.6 31 10 2009
0 "night" 0.5 "F248" "North-Norway" "female" "young" "autumn" -1 6.43333333333333 1 11 2009
0.416666666666667 "night" 0.5 "F248" "North-Norway" "female" "young" "autumn" 0 6.26666666666667 2 11 2009
0.692307692307692 "night" 0.5 "F248" "North-Norway" "female" "young" "autumn" 1 6.08333333333333 3 11 2009
0.769230769230769 "night" 0.5 "F248" "North-Norway" "female" "young" "autumn" 2 5.91666666666667 4 11 2009
0 "night" 0.5 "F248" "North-Norway" "female" "young" "autumn" 3 5.75 5 11 2009
0.5 "night" 0.5 "F248" "North-Norway" "female" "young" "autumn" 4 5.56666666666667 6 11 2009
0 "night" 0.5 "F248" "North-Norway" "female" "young" "autumn" 5 5.4 7 11 2009
0.5 "night" 0.5 "F248" "North-Norway" "female" "young" "autumn" 6 5.2 8 11 2009
1 "night" 0.5 "F248" "North-Norway" "female" "young" "autumn" 7 5.03333333333333 9 11 2009
0.461538461538462 "night" 0.5 "F248" "North-Norway" "female" "young" "autumn" 8 4.85 10 11 2009
0.692307692307692 "night" 0.5 "F248" "North-Norway" "female" "young" "autumn" 9 4.65 11 11 2009
0.0769230769230769 "night" 0.5 "F248" "North-Norway" "female" "young" "autumn" 10 4.45 12 11 2009
0.0769230769230769 "night" 0.5 "F248" "North-Norway" "female" "young" "autumn" 11 4.26666666666667 13 11 2009
0.0769230769230769 "night" 0.5 "F248" "North-Norway" "female" "young" "autumn" 12 4.06666666666667 14 11 2009
1 "night" 0.5 "F248" "North-Norway" "female" "young" "autumn" 13 3.85 15 11 2009
0 "night" 0.5 "F248" "North-Norway" "female" "young" "autumn" 14 3.63333333333333 16 11 2009
0.923076923076923 "night" 0.5 "F248" "North-Norway" "female" "young" "autumn" 15 3.41666666666667 17 11 2009
0 "night" 0.5 "F248" "North-Norway" "female" "young" "autumn" -14 3.18333333333333 18 11 2009
0.230769230769231 "night" 0.5 "F248" "North-Norway" "female" "young" "autumn" -13 2.93333333333333 19 11 2009
0 "night" 0.5 "F248" "North-Norway" "female" "young" "autumn" -12 2.66666666666667 20 11 2009
0 "night" 0.5 "F248" "North-Norway" "female" "young" "autumn" -11 2.38333333333333 21 11 2009
0 "night" 0.5 "F248" "North-Norway" "female" "young" "autumn" -10 2.08333333333333 22 11 2009
1 "night" 0.5 "F248" "North-Norway" "female" "young" "autumn" -9 1.73333333333333 23 11 2009
0.384615384615385 "night" 0.5 "F248" "North-Norway" "female" "young" "autumn" -8 1.31666666666667 24 11 2009
0.615384615384615 "night" 0.5 "F248" "North-Norway" "female" "young" "autumn" -7 0.683333333333333 25 11 2009
0.846153846153846 "night" 0.5 "F248" "North-Norway" "female" "young" "autumn" -6 0 26 11 2009
0.384615384615385 "night" 0.5 "F248" "North-Norway" "female" "young" "autumn" -5 0 27 11 2009
0.384615384615385 "night" 0.5 "F248" "North-Norway" "female" "young" "autumn" -4 0 28 11 2009
0 "night" 0.5 "F248" "North-Norway" "female" "young" "autumn" -3 0 29 11 2009
0 "night" 0.5 "F248" "North-Norway" "female" "young" "autumn" -2 0 30 11 2009
0.769230769230769 "night" 0.5 "F248" "North-Norway" "female" "young" "autumn" -1 0 1 12 2009
0.538461538461538 "night" 0.5 "F248" "North-Norway" "female" "young" "autumn" 0 0 2 12 2009
0.230769230769231 "night" 0.5 "F248" "North-Norway" "female" "young" "autumn" 1 0 3 12 2009
0 "night" 0.5 "F248" "North-Norway" "female" "young" "autumn" 2 0 4 12 2009
0 "night" 0.5 "F248" "North-Norway" "female" "young" "autumn" 3 0 5 12 2009
0.153846153846154 "night" 0.5 "F248" "North-Norway" "female" "young" "autumn" 4 0 6 12 2009
1 "night" 0.5 "F248" "North-Norway" "female" "young" "autumn" 5 0 7 12 2009
0.230769230769231 "night" 0.5 "F248" "North-Norway" "female" "young" "autumn" 6 0 8 12 2009
0.923076923076923 "night" 0.5 "F248" "North-Norway" "female" "young" "autumn" 7 0 9 12 2009
0.461538461538462 "night" 0.5 "F248" "North-Norway" "female" "young" "autumn" 8 0 10 12 2009
1 "night" 0.5 "F248" "North-Norway" "female" "young" "autumn" 9 0 11 12 2009
0.846153846153846 "night" 0.5 "F248" "North-Norway" "female" "young" "autumn" 10 0 12 12 2009
0.230769230769231 "night" 0.5 "F248" "North-Norway" "female" "young" "autumn" 11 0 13 12 2009
0.538461538461538 "night" 0.5 "F248" "North-Norway" "female" "young" "autumn" 12 0 14 12 2009
0.307692307692308 "night" 0.5 "F248" "North-Norway" "female" "young" "autumn" 13 0 15 12 2009
0.538461538461538 "night" 0.5 "F248" "North-Norway" "female" "young" "autumn" 14 0 16 12 2009
0 "night" 0.5 "F248" "North-Norway" "female" "young" "autumn" -14 0 17 12 2009
0.153846153846154 "night" 0.5 "F248" "North-Norway" "female" "young" "autumn" -13 0 18 12 2009
0 "night" 0.5 "F248" "North-Norway" "female" "young" "autumn" -12 0 19 12 2009
0.769230769230769 "night" 0.5 "F248" "North-Norway" "female" "young" "autumn" -11 0 20 12 2009
0.0833333333333333 "night" 0.5 "F248" "North-Norway" "female" "young" "winter" -10 0 21 12 2009
0.0769230769230769 "night" 0.5 "F248" "North-Norway" "female" "young" "winter" -9 0 22 12 2009
1 "night" 0.5 "F248" "North-Norway" "female" "young" "winter" -8 0 23 12 2009
0.923076923076923 "night" 0.5 "F248" "North-Norway" "female" "young" "winter" -7 0 24 12 2009
0 "night" 0.5 "F248" "North-Norway" "female" "young" "winter" -6 0 25 12 2009
0 "night" 0.5 "F248" "North-Norway" "female" "young" "winter" -5 0 26 12 2009
0.461538461538462 "night" 0.5 "F248" "North-Norway" "female" "young" "winter" -4 0 27 12 2009
0 "night" 0.5 "F248" "North-Norway" "female" "young" "winter" -3 0 28 12 2009
0.461538461538462 "night" 0.5 "F248" "North-Norway" "female" "young" "winter" -2 0 29 12 2009
1 "night" 0.5 "F248" "North-Norway" "female" "young" "winter" -1 0 30 12 2009
0.916666666666667 "night" 0.5 "F248" "North-Norway" "female" "young" "winter" 0 0 31 12 2009
0.692307692307692 "night" 0.5 "F248" "North-Norway" "female" "young" "winter" 1 0 1 1 2010
0.923076923076923 "night" 0.5 "F248" "North-Norway" "female" "young" "winter" 2 0 2 1 2010
0.846153846153846 "night" 0.5 "F248" "North-Norway" "female" "young" "winter" 3 0 3 1 2010
0.692307692307692 "night" 0.5 "F248" "North-Norway" "female" "young" "winter" 4 0 4 1 2010
0.692307692307692 "night" 0.5 "F248" "North-Norway" "female" "young" "winter" 5 0 5 1 2010
0.538461538461538 "night" 0.5 "F248" "North-Norway" "female" "young" "winter" 6 0 6 1 2010
0.230769230769231 "night" 0.5 "F248" "North-Norway" "female" "young" "winter" 7 0 7 1 2010
0.692307692307692 "night" 0.5 "F248" "North-Norway" "female" "young" "winter" 8 0 8 1 2010
0.230769230769231 "night" 0.5 "F248" "North-Norway" "female" "young" "winter" 9 0 9 1 2010
1 "night" 0.5 "F267" "North-Norway" "female" "adult" "winter" -7 8.33333333333333 21 2 2010
0.153846153846154 "night" 0.5 "F267" "North-Norway" "female" "adult" "winter" -6 8.5 22 2 2010
1 "night" 0.5 "F267" "North-Norway" "female" "adult" "winter" -5 8.63333333333333 23 2 2010
0.384615384615385 "night" 0.5 "F267" "North-Norway" "female" "adult" "winter" -4 8.8 24 2 2010
0 "night" 0.5 "F267" "North-Norway" "female" "adult" "winter" -3 8.95 25 2 2010
0.692307692307692 "night" 0.5 "F267" "North-Norway" "female" "adult" "winter" -2 9.1 26 2 2010
0.769230769230769 "night" 0.5 "F267" "North-Norway" "female" "adult" "winter" -1 9.25 27 2 2010
0.666666666666667 "night" 0.5 "F267" "North-Norway" "female" "adult" "winter" 0 9.4 28 2 2010
0.0769230769230769 "night" 0.5 "F267" "North-Norway" "female" "adult" "winter" 1 9.55 1 3 2010
0.166666666666667 "night" 0.5 "F267" "North-Norway" "female" "adult" "winter" 2 9.7 2 3 2010
0.384615384615385 "night" 0.5 "F267" "North-Norway" "female" "adult" "winter" 3 9.85 3 3 2010
0.692307692307692 "night" 0.5 "F267" "North-Norway" "female" "adult" "winter" 4 9.98333333333333 4 3 2010
0.846153846153846 "night" 0.5 "F267" "North-Norway" "female" "adult" "winter" 5 10.1333333333333 5 3 2010
0 "night" 0.5 "F267" "North-Norway" "female" "adult" "winter" 6 10.2833333333333 6 3 2010
0.923076923076923 "night" 0.5 "F267" "North-Norway" "female" "adult" "winter" 7 10.4333333333333 7 3 2010
0 "night" 0.5 "F267" "North-Norway" "female" "adult" "winter" 8 10.5833333333333 8 3 2010
0 "night" 0.5 "F267" "North-Norway" "female" "adult" "winter" 9 10.7166666666667 9 3 2010
0.384615384615385 "night" 0.5 "F267" "North-Norway" "female" "adult" "winter" 10 10.8666666666667 10 3 2010
0.769230769230769 "night" 0.5 "F267" "North-Norway" "female" "adult" "winter" 11 11.0166666666667 11 3 2010
0.230769230769231 "night" 0.5 "F267" "North-Norway" "female" "adult" "winter" 12 11.15 12 3 2010
0 "night" 0.5 "F267" "North-Norway" "female" "adult" "winter" 13 11.3 13 3 2010
0.384615384615385 "night" 0.5 "F267" "North-Norway" "female" "adult" "winter" 14 11.45 14 3 2010
0.307692307692308 "night" 0.5 "F267" "North-Norway" "female" "adult" "winter" 15 11.6 15 3 2010
0.538461538461538 "night" 0.5 "F267" "North-Norway" "female" "adult" "winter" -14 11.75 16 3 2010
0.923076923076923 "night" 0.5 "F267" "North-Norway" "female" "adult" "winter" -13 11.8833333333333 17 3 2010
1 "night" 0.5 "F267" "North-Norway" "female" "adult" "winter" -12 12.0333333333333 18 3 2010
0.692307692307692 "night" 0.5 "F267" "North-Norway" "female" "adult" "winter" -11 12.1666666666667 19 3 2010
0 "night" 0.5 "F267" "North-Norway" "female" "adult" "spring" -10 12.3166666666667 20 3 2010
0.583333333333333 "night" 0.5 "F267" "North-Norway" "female" "adult" "spring" -9 12.4666666666667 21 3 2010
0.583333333333333 "night" 0.5 "F267" "North-Norway" "female" "adult" "spring" -8 12.6 22 3 2010
0.384615384615385 "night" 0.5 "F267" "North-Norway" "female" "adult" "spring" -7 12.75 23 3 2010
0.769230769230769 "night" 0.5 "F267" "North-Norway" "female" "adult" "spring" -6 12.8833333333333 24 3 2010
0.230769230769231 "night" 0.5 "F267" "North-Norway" "female" "adult" "spring" -5 13.0333333333333 25 3 2010
1 "night" 0.5 "F267" "North-Norway" "female" "adult" "spring" -4 13.1833333333333 26 3 2010
0.230769230769231 "night" 0.5 "F267" "North-Norway" "female" "adult" "spring" -3 13.3166666666667 27 3 2010
0 "night" 0.5 "F267" "North-Norway" "female" "adult" "spring" -2 13.4666666666667 28 3 2010
0.769230769230769 "night" 0.5 "F267" "North-Norway" "female" "adult" "spring" -1 13.6166666666667 29 3 2010
0.923076923076923 "night" 0.5 "F267" "North-Norway" "female" "adult" "spring" 0 13.7666666666667 30 3 2010
0.384615384615385 "night" 0.5 "F267" "North-Norway" "female" "adult" "spring" 1 13.9166666666667 31 3 2010
0.461538461538462 "night" 0.5 "F267" "North-Norway" "female" "adult" "spring" 2 14.0666666666667 1 4 2010
0.615384615384615 "night" 0.5 "F267" "North-Norway" "female" "adult" "spring" 3 14.2 2 4 2010
0.461538461538462 "night" 0.5 "F267" "North-Norway" "female" "adult" "spring" 4 14.35 3 4 2010
0.846153846153846 "night" 0.5 "F267" "North-Norway" "female" "adult" "spring" 5 14.5 4 4 2010
0.692307692307692 "night" 0.5 "F267" "North-Norway" "female" "adult" "spring" 6 14.6666666666667 5 4 2010
0.538461538461538 "night" 0.5 "F267" "North-Norway" "female" "adult" "spring" 7 14.8 6 4 2010
0.384615384615385 "night" 0.5 "F267" "North-Norway" "female" "adult" "spring" 8 14.95 7 4 2010
1 "night" 0.5 "F267" "North-Norway" "female" "adult" "spring" 9 15.1 8 4 2010
0.333333333333333 "twm" 0.5 "F267" "North-Norway" "female" "adult" "spring" 10 15.2666666666667 9 4 2010
0.461538461538462 "twm" 0.5 "F267" "North-Norway" "female" "adult" "spring" 11 15.4166666666667 10 4 2010
0 "twm" 0.5 "F267" "North-Norway" "female" "adult" "spring" 12 15.55 11 4 2010
0.0769230769230769 "twm" 0.5 "F267" "North-Norway" "female" "adult" "spring" 13 15.7166666666667 12 4 2010
1 "twm" 0.5 "F267" "North-Norway" "female" "adult" "spring" 14 15.8666666666667 13 4 2010
0.307692307692308 "twm" 0.5 "F267" "North-Norway" "female" "adult" "spring" -14 16.0166666666667 14 4 2010
0 "twm" 0.5 "F267" "North-Norway" "female" "adult" "spring" -13 16.1833333333333 15 4 2010
0 "twm" 0.5 "F267" "North-Norway" "female" "adult" "spring" -12 16.35 16 4 2010
0.307692307692308 "twm" 0.5 "F267" "North-Norway" "female" "adult" "spring" -11 16.5 17 4 2010
0.692307692307692 "twm" 0.5 "F267" "North-Norway" "female" "adult" "spring" -10 16.6666666666667 18 4 2010
0.153846153846154 "twm" 0.5 "F267" "North-Norway" "female" "adult" "spring" -9 16.8166666666667 19 4 2010
0.307692307692308 "twm" 0.5 "F267" "North-Norway" "female" "adult" "spring" -8 16.9833333333333 20 4 2010
0.0769230769230769 "twm" 0.5 "F267" "North-Norway" "female" "adult" "spring" -7 17.15 21 4 2010
0.307692307692308 "twm" 0.5 "F267" "North-Norway" "female" "adult" "spring" -6 17.3166666666667 22 4 2010
1 "twm" 0.5 "F267" "North-Norway" "female" "adult" "spring" -5 17.5 23 4 2010
0.615384615384615 "twm" 0.5 "F267" "North-Norway" "female" "adult" "spring" -4 17.6666666666667 24 4 2010
0.692307692307692 "twm" 0.5 "F267" "North-Norway" "female" "adult" "spring" -3 17.8333333333333 25 4 2010
1 "twm" 0.5 "F267" "North-Norway" "female" "adult" "spring" -2 18.0166666666667 26 4 2010
0.846153846153846 "twm" 0.5 "F267" "North-Norway" "female" "adult" "spring" -1 18.1833333333333 27 4 2010
0 "twm" 0.5 "F267" "North-Norway" "female" "adult" "spring" 0 18.35 28 4 2010
0.0769230769230769 "twm" 0.5 "F267" "North-Norway" "female" "adult" "spring" 1 18.55 29 4 2010
0 "twm" 0.5 "F267" "North-Norway" "female" "adult" "spring" 2 18.7333333333333 30 4 2010
0.846153846153846 "twm" 0.5 "F267" "North-Norway" "female" "adult" "spring" 3 18.9166666666667 1 5 2010
0.384615384615385 "twm" 0.5 "F267" "North-Norway" "female" "adult" "spring" 4 19.1166666666667 2 5 2010
0.769230769230769 "twm" 0.5 "F267" "North-Norway" "female" "adult" "spring" 5 19.3166666666667 3 5 2010
0.769230769230769 "twm" 0.5 "F267" "North-Norway" "female" "adult" "spring" 6 19.5166666666667 4 5 2010
0.461538461538462 "twm" 0.5 "F267" "North-Norway" "female" "adult" "spring" 7 19.7333333333333 5 5 2010
0 "twm" 0.5 "F267" "North-Norway" "female" "adult" "spring" 8 19.95 6 5 2010
0.923076923076923 "twm" 0.5 "F267" "North-Norway" "female" "adult" "spring" 9 20.1833333333333 7 5 2010
0.461538461538462 "twm" 0.5 "F267" "North-Norway" "female" "adult" "spring" 10 20.4166666666667 8 5 2010
0.538461538461538 "twm" 0.5 "F267" "North-Norway" "female" "adult" "spring" 11 20.7666666666667 9 5 2010
1 "twm" 0.5 "F267" "North-Norway" "female" "adult" "spring" 12 21.05 10 5 2010
1 "twm" 0.5 "F267" "North-Norway" "female" "adult" "spring" 13 21.3333333333333 11 5 2010
0.153846153846154 "twm" 0.5 "F267" "North-Norway" "female" "adult" "spring" 14 21.65 12 5 2010
0 "twm" 0.5 "F267" "North-Norway" "female" "adult" "spring" -14 22 13 5 2010
0.769230769230769 "twm" 0.5 "F267" "North-Norway" "female" "adult" "spring" -13 22.4333333333333 14 5 2010
0.0769230769230769 "twm" 0.5 "F267" "North-Norway" "female" "adult" "spring" -12 23 15 5 2010
0.166666666666667 "day" 0.5 "F267" "North-Norway" "female" "adult" "spring" -11 24 16 5 2010
0.166666666666667 "day" 0.5 "F267" "North-Norway" "female" "adult" "spring" -10 24 17 5 2010
0.166666666666667 "day" 0.5 "F267" "North-Norway" "female" "adult" "spring" -9 24 18 5 2010
0.75 "day" 0.5 "F267" "North-Norway" "female" "adult" "spring" -8 24 19 5 2010
0.416666666666667 "day" 0.5 "F267" "North-Norway" "female" "adult" "spring" -7 24 20 5 2010
0.333333333333333 "day" 0.5 "F267" "North-Norway" "female" "adult" "spring" -6 24 21 5 2010
0.583333333333333 "day" 0.5 "F267" "North-Norway" "female" "adult" "spring" -5 24 22 5 2010
0.833333333333333 "day" 0.5 "F267" "North-Norway" "female" "adult" "spring" -4 24 23 5 2010
0.916666666666667 "day" 0.5 "F267" "North-Norway" "female" "adult" "spring" -3 24 24 5 2010
0.75 "day" 0.5 "F267" "North-Norway" "female" "adult" "spring" -2 24 25 5 2010
0.333333333333333 "day" 0.5 "F267" "North-Norway" "female" "adult" "spring" -1 24 26 5 2010
0.333333333333333 "day" 0.5 "F267" "North-Norway" "female" "adult" "spring" 0 24 27 5 2010
1 "day" 0.5 "F267" "North-Norway" "female" "adult" "spring" 1 24 28 5 2010
0.5 "day" 0.5 "F267" "North-Norway" "female" "adult" "spring" 2 24 29 5 2010
0 "day" 0.5 "F267" "North-Norway" "female" "adult" "spring" 3 24 30 5 2010
0 "day" 0.5 "F267" "North-Norway" "female" "adult" "spring" 4 24 31 5 2010
0.0833333333333333 "day" 0.5 "F267" "North-Norway" "female" "adult" "spring" 5 24 1 6 2010
0.75 "day" 0.5 "F267" "North-Norway" "female" "adult" "spring" 6 24 2 6 2010
0.166666666666667 "day" 0.5 "F267" "North-Norway" "female" "adult" "spring" 7 24 3 6 2010
1 "day" 0.5 "F267" "North-Norway" "female" "adult" "spring" 8 24 4 6 2010
0 "day" 0.5 "F267" "North-Norway" "female" "adult" "spring" 9 24 5 6 2010
0 "day" 0.5 "F267" "North-Norway" "female" "adult" "spring" 10 24 6 6 2010
0.333333333333333 "day" 0.5 "F267" "North-Norway" "female" "adult" "spring" 11 24 7 6 2010
0.833333333333333 "day" 0.5 "F267" "North-Norway" "female" "adult" "spring" 12 24 8 6 2010
0 "day" 0.5 "F267" "North-Norway" "female" "adult" "spring" 13 24 9 6 2010
0 "day" 0.5 "F267" "North-Norway" "female" "adult" "spring" 14 24 10 6 2010
0 "day" 0.5 "F267" "North-Norway" "female" "adult" "spring" 15 24 11 6 2010
0.0833333333333333 "day" 0.5 "F267" "North-Norway" "female" "adult" "spring" -14 24 12 6 2010
0.666666666666667 "day" 0.5 "F267" "North-Norway" "female" "adult" "spring" -13 24 13 6 2010
0.916666666666667 "day" 0.5 "F267" "North-Norway" "female" "adult" "spring" -12 24 14 6 2010
1 "day" 0.5 "F267" "North-Norway" "female" "adult" "spring" -11 24 15 6 2010
0 "day" 0.5 "F267" "North-Norway" "female" "adult" "spring" -10 24 16 6 2010
0.916666666666667 "day" 0.5 "F267" "North-Norway" "female" "adult" "spring" -9 24 17 6 2010
0.333333333333333 "day" 0.5 "F267" "North-Norway" "female" "adult" "spring" -8 24 18 6 2010
0.333333333333333 "day" 0.5 "F267" "North-Norway" "female" "adult" "spring" -7 24 19 6 2010
0.0833333333333333 "day" 0.5 "F267" "North-Norway" "female" "adult" "spring" -6 24 20 6 2010
0 "day" 0.5 "F267" "North-Norway" "female" "adult" "summer" -5 24 21 6 2010
0.25 "day" 0.5 "F267" "North-Norway" "female" "adult" "summer" -4 24 22 6 2010
0.25 "day" 0.5 "F267" "North-Norway" "female" "adult" "summer" -3 24 23 6 2010
0.5 "day" 0.5 "F267" "North-Norway" "female" "adult" "summer" -2 24 24 6 2010
0 "day" 0.5 "F267" "North-Norway" "female" "adult" "summer" -1 24 25 6 2010
0.0833333333333333 "day" 0.5 "F267" "North-Norway" "female" "adult" "summer" 0 24 26 6 2010
0 "day" 0.5 "F267" "North-Norway" "female" "adult" "summer" 1 24 27 6 2010
0.916666666666667 "day" 0.5 "F267" "North-Norway" "female" "adult" "summer" 2 24 28 6 2010
0.75 "day" 0.5 "F267" "North-Norway" "female" "adult" "summer" 3 24 29 6 2010
0.5 "day" 0.5 "F267" "North-Norway" "female" "adult" "summer" 4 24 30 6 2010
1 "day" 0.5 "F267" "North-Norway" "female" "adult" "summer" 5 24 1 7 2010
0.916666666666667 "day" 0.5 "F267" "North-Norway" "female" "adult" "summer" 6 24 2 7 2010
0.583333333333333 "day" 0.5 "F267" "North-Norway" "female" "adult" "summer" 7 24 3 7 2010
0 "day" 0.5 "F267" "North-Norway" "female" "adult" "summer" 8 24 4 7 2010
0.75 "day" 0.5 "F267" "North-Norway" "female" "adult" "summer" 9 24 5 7 2010
0 "day" 0.5 "F267" "North-Norway" "female" "adult" "summer" 10 24 6 7 2010
0 "day" 0.5 "F267" "North-Norway" "female" "adult" "summer" 11 24 7 7 2010
0.666666666666667 "day" 0.5 "F267" "North-Norway" "female" "adult" "summer" 12 24 8 7 2010
1 "day" 0.5 "F267" "North-Norway" "female" "adult" "summer" 13 24 9 7 2010
0.916666666666667 "day" 0.5 "F267" "North-Norway" "female" "adult" "summer" 14 24 10 7 2010
0 "day" 0.5 "F267" "North-Norway" "female" "adult" "summer" 15 24 11 7 2010
0 "day" 0.5 "F267" "North-Norway" "female" "adult" "summer" -14 24 12 7 2010
1 "day" 0.5 "F267" "North-Norway" "female" "adult" "summer" -13 24 13 7 2010
0.666666666666667 "day" 0.5 "F267" "North-Norway" "female" "adult" "summer" -12 24 14 7 2010
0 "day" 0.5 "F267" "North-Norway" "female" "adult" "summer" -11 24 15 7 2010
0.416666666666667 "day" 0.5 "F267" "North-Norway" "female" "adult" "summer" -10 24 16 7 2010
1 "day" 0.5 "F267" "North-Norway" "female" "adult" "summer" -9 24 17 7 2010
0.25 "day" 0.5 "F267" "North-Norway" "female" "adult" "summer" -8 24 18 7 2010
1 "day" 0.5 "F267" "North-Norway" "female" "adult" "summer" -7 24 19 7 2010
0.666666666666667 "day" 0.5 "F267" "North-Norway" "female" "adult" "summer" -6 24 20 7 2010
0.833333333333333 "day" 0.5 "F267" "North-Norway" "female" "adult" "summer" -5 24 21 7 2010
0.833333333333333 "day" 0.5 "F267" "North-Norway" "female" "adult" "summer" -4 24 22 7 2010
1 "day" 0.5 "F267" "North-Norway" "female" "adult" "summer" -3 24 23 7 2010
0 "day" 0.5 "F267" "North-Norway" "female" "adult" "summer" -2 24 24 7 2010
0 "day" 0.5 "F267" "North-Norway" "female" "adult" "summer" -1 24 25 7 2010
0.666666666666667 "day" 0.5 "F267" "North-Norway" "female" "adult" "summer" 0 24 26 7 2010
0.538461538461538 "twm" 0.5 "F267" "North-Norway" "female" "adult" "summer" 1 22.85 27 7 2010
0.692307692307692 "twm" 0.5 "F267" "North-Norway" "female" "adult" "summer" 2 22.3333333333333 28 7 2010
0.230769230769231 "twm" 0.5 "F267" "North-Norway" "female" "adult" "summer" 3 21.9333333333333 29 7 2010
0 "twm" 0.5 "F267" "North-Norway" "female" "adult" "summer" 4 21.5833333333333 30 7 2010
0.846153846153846 "twm" 0.5 "F267" "North-Norway" "female" "adult" "summer" 5 21.2833333333333 31 7 2010
0.692307692307692 "twm" 0.5 "F267" "North-Norway" "female" "adult" "summer" 6 21.0666666666667 1 8 2010
0.416666666666667 "twm" 0.5 "F267" "North-Norway" "female" "adult" "summer" 7 20.8666666666667 2 8 2010
0.583333333333333 "twm" 0.5 "F267" "North-Norway" "female" "adult" "summer" 8 20.6 3 8 2010
0.916666666666667 "twm" 0.5 "F267" "North-Norway" "female" "adult" "summer" 9 20.3666666666667 4 8 2010
1 "twm" 0.5 "F267" "North-Norway" "female" "adult" "summer" 10 20.1333333333333 5 8 2010
1 "twm" 0.5 "F267" "North-Norway" "female" "adult" "summer" 11 19.9166666666667 6 8 2010
0.833333333333333 "twm" 0.5 "F267" "North-Norway" "female" "adult" "summer" 12 19.7 7 8 2010
1 "twm" 0.5 "F267" "North-Norway" "female" "adult" "summer" 13 19.5 8 8 2010
0.666666666666667 "twm" 0.5 "F267" "North-Norway" "female" "adult" "summer" 14 19.3 9 8 2010
0.916666666666667 "twm" 0.5 "F267" "North-Norway" "female" "adult" "summer" -14 19.1 10 8 2010
0.916666666666667 "twm" 0.5 "F267" "North-Norway" "female" "adult" "summer" -13 18.9 11 8 2010
0.846153846153846 "twm" 0.5 "F267" "North-Norway" "female" "adult" "summer" -12 18.7166666666667 12 8 2010
0.5 "twm" 0.5 "F267" "North-Norway" "female" "adult" "summer" -11 18.5333333333333 13 8 2010
0.307692307692308 "twm" 0.5 "F267" "North-Norway" "female" "adult" "summer" -10 18.35 14 8 2010
0.923076923076923 "twm" 0.5 "F267" "North-Norway" "female" "adult" "summer" -9 18.1833333333333 15 8 2010
0 "twm" 0.5 "F267" "North-Norway" "female" "adult" "summer" -8 18 16 8 2010
0.692307692307692 "twm" 0.5 "F267" "North-Norway" "female" "adult" "summer" -7 17.8333333333333 17 8 2010
0.692307692307692 "twm" 0.5 "F267" "North-Norway" "female" "adult" "summer" -6 17.6666666666667 18 8 2010
0.615384615384615 "twm" 0.5 "F267" "North-Norway" "female" "adult" "summer" -5 17.4833333333333 19 8 2010
0.538461538461538 "twm" 0.5 "F267" "North-Norway" "female" "adult" "summer" -4 17.3166666666667 20 8 2010
1 "twm" 0.5 "F267" "North-Norway" "female" "adult" "summer" -3 17.15 21 8 2010
0.615384615384615 "twm" 0.5 "F267" "North-Norway" "female" "adult" "summer" -2 17 22 8 2010
0.692307692307692 "twm" 0.5 "F267" "North-Norway" "female" "adult" "summer" -1 16.8333333333333 23 8 2010
0.846153846153846 "twm" 0.5 "F267" "North-Norway" "female" "adult" "summer" 0 16.6833333333333 24 8 2010
0.769230769230769 "twm" 0.5 "F267" "North-Norway" "female" "adult" "summer" 1 16.5166666666667 25 8 2010
1 "twm" 0.5 "F267" "North-Norway" "female" "adult" "summer" 2 16.3666666666667 26 8 2010
0.769230769230769 "twm" 0.5 "F267" "North-Norway" "female" "adult" "summer" 3 16.2 27 8 2010
0.384615384615385 "twm" 0.5 "F267" "North-Norway" "female" "adult" "summer" 4 16.05 28 8 2010
0.307692307692308 "twm" 0.5 "F267" "North-Norway" "female" "adult" "summer" 5 15.8833333333333 29 8 2010
0.769230769230769 "twm" 0.5 "F267" "North-Norway" "female" "adult" "summer" 6 15.7333333333333 30 8 2010
1 "twm" 0.5 "F267" "North-Norway" "female" "adult" "summer" 7 15.5833333333333 31 8 2010
0.25 "twm" 0.5 "F267" "North-Norway" "female" "adult" "summer" 8 15.4333333333333 1 9 2010
1 "night" 0.5 "F267" "North-Norway" "female" "adult" "summer" 9 15.2833333333333 2 9 2010
0.666666666666667 "night" 0.5 "F267" "North-Norway" "female" "adult" "summer" 10 15.1333333333333 3 9 2010
1 "night" 0.5 "F267" "North-Norway" "female" "adult" "summer" 11 14.9833333333333 4 9 2010
0.384615384615385 "night" 0.5 "F267" "North-Norway" "female" "adult" "summer" 12 14.8333333333333 5 9 2010
0 "night" 0.5 "F267" "North-Norway" "female" "adult" "summer" 13 14.7 6 9 2010
0.846153846153846 "night" 0.5 "F267" "North-Norway" "female" "adult" "summer" 14 14.55 7 9 2010
0.769230769230769 "night" 0.5 "F267" "North-Norway" "female" "adult" "summer" 15 14.4 8 9 2010
0.769230769230769 "night" 0.5 "F267" "North-Norway" "female" "adult" "summer" -14 14.25 9 9 2010
0.923076923076923 "night" 0.5 "F267" "North-Norway" "female" "adult" "summer" -13 14.1166666666667 10 9 2010
0.769230769230769 "night" 0.5 "F267" "North-Norway" "female" "adult" "summer" -12 13.9666666666667 11 9 2010
0 "night" 0.5 "F267" "North-Norway" "female" "adult" "summer" -11 13.8166666666667 12 9 2010
1 "night" 0.5 "F267" "North-Norway" "female" "adult" "summer" -10 13.6833333333333 13 9 2010
0.384615384615385 "night" 0.5 "F267" "North-Norway" "female" "adult" "summer" -9 13.5333333333333 14 9 2010
0.846153846153846 "night" 0.5 "F267" "North-Norway" "female" "adult" "summer" -8 13.3833333333333 15 9 2010
0.923076923076923 "night" 0.5 "F267" "North-Norway" "female" "adult" "summer" -7 13.25 16 9 2010
0.0833333333333333 "night" 0.5 "F267" "North-Norway" "female" "adult" "summer" -6 13.1 17 9 2010
0.583333333333333 "night" 0.5 "F267" "North-Norway" "female" "adult" "summer" -5 12.9666666666667 18 9 2010
1 "night" 0.5 "F267" "North-Norway" "female" "adult" "summer" -4 12.8166666666667 19 9 2010
1 "night" 0.5 "F267" "North-Norway" "female" "adult" "summer" -3 12.6666666666667 20 9 2010
0.769230769230769 "night" 0.5 "F267" "North-Norway" "female" "adult" "summer" -2 12.5333333333333 21 9 2010
0.307692307692308 "night" 0.5 "F267" "North-Norway" "female" "adult" "autumn" -1 12.3833333333333 22 9 2010
0.923076923076923 "night" 0.5 "F267" "North-Norway" "female" "adult" "autumn" 0 12.2333333333333 23 9 2010
0.538461538461538 "night" 0.5 "F267" "North-Norway" "female" "adult" "autumn" 1 12.1 24 9 2010
0.153846153846154 "night" 0.5 "F267" "North-Norway" "female" "adult" "autumn" 2 11.95 25 9 2010
0 "night" 0.5 "F267" "North-Norway" "female" "adult" "autumn" 3 11.8166666666667 26 9 2010
0.307692307692308 "night" 0.5 "F267" "North-Norway" "female" "adult" "autumn" 4 11.6666666666667 27 9 2010
0.538461538461538 "night" 0.5 "F267" "North-Norway" "female" "adult" "autumn" 5 11.5166666666667 28 9 2010
0.923076923076923 "night" 0.5 "F267" "North-Norway" "female" "adult" "autumn" 6 11.3833333333333 29 9 2010
0.538461538461538 "night" 0.5 "F267" "North-Norway" "female" "adult" "autumn" 7 11.25 30 9 2010
0.538461538461538 "night" 0.5 "F267" "North-Norway" "female" "adult" "autumn" 8 11.1166666666667 1 10 2010
0.166666666666667 "night" 0.5 "F267" "North-Norway" "female" "adult" "autumn" 9 10.9666666666667 2 10 2010
0.384615384615385 "night" 0.5 "F267" "North-Norway" "female" "adult" "autumn" 10 10.8166666666667 3 10 2010
0 "night" 0.5 "F267" "North-Norway" "female" "adult" "autumn" 11 10.6833333333333 4 10 2010
0.0769230769230769 "night" 0.5 "F267" "North-Norway" "female" "adult" "autumn" 12 10.5333333333333 5 10 2010
0.153846153846154 "night" 0.5 "F267" "North-Norway" "female" "adult" "autumn" 13 10.4 6 10 2010
0.461538461538462 "night" 0.5 "F267" "North-Norway" "female" "adult" "autumn" 14 10.25 7 10 2010
0.0769230769230769 "night" 0.5 "F267" "North-Norway" "female" "adult" "autumn" 15 10.0833333333333 8 10 2010
0.692307692307692 "night" 0.5 "F267" "North-Norway" "female" "adult" "autumn" -14 9.95 9 10 2010
1 "night" 0.5 "F267" "North-Norway" "female" "adult" "autumn" -13 9.8 10 10 2010
0.0769230769230769 "night" 0.5 "F267" "North-Norway" "female" "adult" "autumn" -12 9.66666666666667 11 10 2010
0 "night" 0.5 "F267" "North-Norway" "female" "adult" "autumn" -11 9.51666666666667 12 10 2010
0.615384615384615 "night" 0.5 "F267" "North-Norway" "female" "adult" "autumn" -10 9.36666666666667 13 10 2010
0 "night" 0.5 "F267" "North-Norway" "female" "adult" "autumn" -9 9.23333333333333 14 10 2010
0 "night" 0.5 "F267" "North-Norway" "female" "adult" "autumn" -8 9.06666666666667 15 10 2010
0.615384615384615 "night" 0.5 "F267" "North-Norway" "female" "adult" "autumn" -7 8.91666666666667 16 10 2010
0.615384615384615 "night" 0.5 "F267" "North-Norway" "female" "adult" "autumn" -6 8.78333333333333 17 10 2010
0.923076923076923 "night" 0.5 "F267" "North-Norway" "female" "adult" "autumn" -5 8.63333333333333 18 10 2010
0.923076923076923 "night" 0.5 "F267" "North-Norway" "female" "adult" "autumn" -4 8.46666666666667 19 10 2010
0.461538461538462 "night" 0.5 "F267" "North-Norway" "female" "adult" "autumn" -3 8.33333333333333 20 10 2010
0.846153846153846 "night" 0.5 "F267" "North-Norway" "female" "adult" "autumn" -2 8.16666666666667 21 10 2010
1 "night" 0.5 "F267" "North-Norway" "female" "adult" "autumn" -1 8.01666666666667 22 10 2010
0 "night" 0.5 "F267" "North-Norway" "female" "adult" "autumn" 0 7.85 23 10 2010
0.615384615384615 "night" 0.5 "F267" "North-Norway" "female" "adult" "autumn" 1 7.71666666666667 24 10 2010
0.923076923076923 "night" 0.5 "F267" "North-Norway" "female" "adult" "autumn" 2 7.55 25 10 2010
1 "night" 0.5 "F267" "North-Norway" "female" "adult" "autumn" 3 7.4 26 10 2010
0 "night" 0.5 "F267" "North-Norway" "female" "adult" "autumn" 4 7.23333333333333 27 10 2010
0.75 "night" 0.5 "F267" "North-Norway" "female" "adult" "autumn" 5 7.06666666666667 28 10 2010
0.692307692307692 "night" 0.5 "F267" "North-Norway" "female" "adult" "autumn" 6 6.91666666666667 29 10 2010
0.384615384615385 "night" 0.5 "F267" "North-Norway" "female" "adult" "autumn" 7 6.75 30 10 2010
1 "night" 0.5 "F267" "North-Norway" "female" "adult" "autumn" 8 6.6 31 10 2010
0.583333333333333 "night" 0.5 "F267" "North-Norway" "female" "adult" "autumn" 9 6.43333333333333 1 11 2010
0.666666666666667 "night" 0.5 "F267" "North-Norway" "female" "adult" "autumn" 10 6.26666666666667 2 11 2010
0.692307692307692 "night" 0.5 "F267" "North-Norway" "female" "adult" "autumn" 11 6.08333333333333 3 11 2010
0 "night" 0.5 "F267" "North-Norway" "female" "adult" "autumn" 12 5.91666666666667 4 11 2010
0.0769230769230769 "night" 0.5 "F267" "North-Norway" "female" "adult" "autumn" 13 5.75 5 11 2010
0 "night" 0.5 "F267" "North-Norway" "female" "adult" "autumn" 14 5.56666666666667 6 11 2010
0.5 "night" 0.5 "F267" "North-Norway" "female" "adult" "autumn" -14 5.4 7 11 2010
0 "night" 0.5 "F267" "North-Norway" "female" "adult" "autumn" -13 5.2 8 11 2010
0 "night" 0.5 "F267" "North-Norway" "female" "adult" "autumn" -12 5.03333333333333 9 11 2010
0 "night" 0.5 "F267" "North-Norway" "female" "adult" "autumn" -11 4.85 10 11 2010
0.230769230769231 "night" 0.5 "F267" "North-Norway" "female" "adult" "autumn" -10 4.65 11 11 2010
0 "night" 0.5 "F267" "North-Norway" "female" "adult" "autumn" -9 4.45 12 11 2010
0.538461538461538 "night" 0.5 "F267" "North-Norway" "female" "adult" "autumn" -8 4.26666666666667 13 11 2010
0.230769230769231 "night" 0.5 "F267" "North-Norway" "female" "adult" "autumn" -7 4.06666666666667 14 11 2010
0.153846153846154 "night" 0.5 "F267" "North-Norway" "female" "adult" "autumn" -6 3.85 15 11 2010
0.538461538461538 "night" 0.5 "F267" "North-Norway" "female" "adult" "autumn" -5 3.63333333333333 16 11 2010
0.769230769230769 "night" 0.5 "F267" "North-Norway" "female" "adult" "autumn" -4 3.41666666666667 17 11 2010
0.461538461538462 "night" 0.5 "F267" "North-Norway" "female" "adult" "autumn" -3 3.18333333333333 18 11 2010
0.230769230769231 "night" 0.5 "F267" "North-Norway" "female" "adult" "autumn" -2 2.93333333333333 19 11 2010
0.846153846153846 "night" 0.5 "F267" "North-Norway" "female" "adult" "autumn" -1 2.66666666666667 20 11 2010
0.692307692307692 "night" 0.5 "F267" "North-Norway" "female" "adult" "autumn" 0 2.38333333333333 21 11 2010
1 "night" 0.5 "F267" "North-Norway" "female" "adult" "autumn" 1 2.08333333333333 22 11 2010
0.230769230769231 "night" 0.5 "F267" "North-Norway" "female" "adult" "autumn" 2 1.73333333333333 23 11 2010
0.153846153846154 "night" 0.5 "F267" "North-Norway" "female" "adult" "autumn" 3 1.31666666666667 24 11 2010
0.692307692307692 "night" 0.5 "F267" "North-Norway" "female" "adult" "autumn" 4 0.683333333333333 25 11 2010
0.307692307692308 "night" 0.5 "F267" "North-Norway" "female" "adult" "autumn" 5 0 26 11 2010
1 "night" 0.5 "F267" "North-Norway" "female" "adult" "autumn" 6 0 27 11 2010
0.153846153846154 "night" 0.5 "F267" "North-Norway" "female" "adult" "autumn" 7 0 28 11 2010
0.923076923076923 "night" 0.5 "F267" "North-Norway" "female" "adult" "autumn" 8 0 29 11 2010
0 "night" 0.5 "F267" "North-Norway" "female" "adult" "autumn" 9 0 30 11 2010
0.538461538461538 "night" 0.5 "F267" "North-Norway" "female" "adult" "autumn" 10 0 1 12 2010
0.153846153846154 "night" 0.5 "F267" "North-Norway" "female" "adult" "autumn" 11 0 2 12 2010
0 "night" 0.5 "F267" "North-Norway" "female" "adult" "autumn" 12 0 3 12 2010
0.307692307692308 "night" 0.5 "F267" "North-Norway" "female" "adult" "autumn" 13 0 4 12 2010
0 "night" 0.5 "F267" "North-Norway" "female" "adult" "autumn" 14 0 5 12 2010
0.615384615384615 "night" 0.5 "F267" "North-Norway" "female" "adult" "autumn" 15 0 6 12 2010
0.923076923076923 "night" 0.5 "F267" "North-Norway" "female" "adult" "autumn" -14 0 7 12 2010
1 "night" 0.5 "F267" "North-Norway" "female" "adult" "autumn" -13 0 8 12 2010
0.230769230769231 "night" 0.5 "F267" "North-Norway" "female" "adult" "autumn" -12 0 9 12 2010
0.692307692307692 "night" 0.5 "F267" "North-Norway" "female" "adult" "autumn" -11 0 10 12 2010
0.416666666666667 "night" 0.5 "F267" "North-Norway" "female" "adult" "autumn" -10 0 11 12 2010
0.692307692307692 "night" 0.5 "F267" "North-Norway" "female" "adult" "autumn" -9 0 12 12 2010
0.769230769230769 "night" 0.5 "F267" "North-Norway" "female" "adult" "autumn" -8 0 13 12 2010
1 "night" 0.5 "F267" "North-Norway" "female" "adult" "autumn" -7 0 14 12 2010
0 "night" 0.5 "F267" "North-Norway" "female" "adult" "autumn" -6 0 15 12 2010
0.769230769230769 "night" 0.5 "F267" "North-Norway" "female" "adult" "autumn" -5 0 16 12 2010
0 "night" 0.5 "F267" "North-Norway" "female" "adult" "autumn" -4 0 17 12 2010
0.0769230769230769 "night" 0.5 "F267" "North-Norway" "female" "adult" "autumn" -3 0 18 12 2010
0.0769230769230769 "night" 0.5 "F267" "North-Norway" "female" "adult" "autumn" -2 0 19 12 2010
0.769230769230769 "night" 0.5 "F267" "North-Norway" "female" "adult" "autumn" -1 0 20 12 2010
0.916666666666667 "night" 0.5 "F267" "North-Norway" "female" "adult" "winter" 0 0 21 12 2010
0.307692307692308 "night" 0.5 "F267" "North-Norway" "female" "adult" "winter" 1 0 22 12 2010
0.538461538461538 "night" 0.5 "F267" "North-Norway" "female" "adult" "winter" 2 0 23 12 2010
0.153846153846154 "night" 0.5 "F267" "North-Norway" "female" "adult" "winter" 3 0 24 12 2010
0 "night" 0.5 "F267" "North-Norway" "female" "adult" "winter" 4 0 25 12 2010
0 "night" 0.5 "F267" "North-Norway" "female" "adult" "winter" 5 0 26 12 2010
0 "night" 0.5 "F267" "North-Norway" "female" "adult" "winter" 6 0 27 12 2010
0 "night" 0.5 "F267" "North-Norway" "female" "adult" "winter" 7 0 28 12 2010
0 "night" 0.5 "F267" "North-Norway" "female" "adult" "winter" 8 0 29 12 2010
0.0833333333333333 "night" 0.5 "F267" "North-Norway" "female" "adult" "winter" 9 0 30 12 2010
0 "night" 0.5 "F267" "North-Norway" "female" "adult" "winter" 10 0 31 12 2010
0 "night" 0.5 "F267" "North-Norway" "female" "adult" "winter" 11 0 1 1 2011
0.0769230769230769 "night" 0.5 "F267" "North-Norway" "female" "adult" "winter" 12 0 2 1 2011
0.846153846153846 "night" 0.5 "F267" "North-Norway" "female" "adult" "winter" 13 0 3 1 2011
0.153846153846154 "night" 0.5 "F267" "North-Norway" "female" "adult" "winter" 14 0 4 1 2011
0.615384615384615 "night" 0.5 "F267" "North-Norway" "female" "adult" "winter" -14 0 5 1 2011
0.0769230769230769 "night" 0.5 "F267" "North-Norway" "female" "adult" "winter" -13 0 6 1 2011
0.769230769230769 "night" 0.5 "F267" "North-Norway" "female" "adult" "winter" -12 0 7 1 2011
0.615384615384615 "night" 0.5 "F267" "North-Norway" "female" "adult" "winter" -11 0 8 1 2011
0.307692307692308 "night" 0.5 "F267" "North-Norway" "female" "adult" "winter" -10 0 9 1 2011
0.846153846153846 "night" 0.5 "F267" "North-Norway" "female" "adult" "winter" -9 0 10 1 2011
0.538461538461538 "night" 0.5 "F267" "North-Norway" "female" "adult" "winter" -8 0 11 1 2011
0.384615384615385 "night" 0.5 "F267" "North-Norway" "female" "adult" "winter" -7 0 12 1 2011
0 "night" 0.5 "F267" "North-Norway" "female" "adult" "winter" -6 0 13 1 2011
0.692307692307692 "night" 0.5 "F267" "North-Norway" "female" "adult" "winter" -5 0 14 1 2011
0.153846153846154 "night" 0.5 "F267" "North-Norway" "female" "adult" "winter" -4 0 15 1 2011
0 "night" 0.5 "F267" "North-Norway" "female" "adult" "winter" -3 0.333333333333333 16 1 2011
0.846153846153846 "night" 0.5 "F267" "North-Norway" "female" "adult" "winter" -2 1.18333333333333 17 1 2011
0.538461538461538 "night" 0.5 "F267" "North-Norway" "female" "adult" "winter" -1 1.63333333333333 18 1 2011
0 "night" 0.5 "F267" "North-Norway" "female" "adult" "winter" 0 2 19 1 2011
0.0769230769230769 "night" 0.5 "F267" "North-Norway" "female" "adult" "winter" 1 2.31666666666667 20 1 2011
0 "night" 0.5 "F267" "North-Norway" "female" "adult" "winter" 2 2.61666666666667 21 1 2011
0.615384615384615 "night" 0.5 "F267" "North-Norway" "female" "adult" "winter" 3 2.86666666666667 22 1 2011
0.615384615384615 "night" 0.5 "F267" "North-Norway" "female" "adult" "winter" 4 3.11666666666667 23 1 2011
0.769230769230769 "night" 0.5 "F267" "North-Norway" "female" "adult" "winter" 5 3.35 24 1 2011
0 "night" 0.5 "F267" "North-Norway" "female" "adult" "winter" 6 3.58333333333333 25 1 2011
0.5 "night" 0.5 "F267" "North-Norway" "female" "adult" "winter" 7 3.8 26 1 2011
0.538461538461538 "night" 0.5 "F267" "North-Norway" "female" "adult" "winter" 8 4.01666666666667 27 1 2011
0.153846153846154 "night" 0.5 "F267" "North-Norway" "female" "adult" "winter" 9 4.21666666666667 28 1 2011
0.538461538461538 "night" 0.5 "F267" "North-Norway" "female" "adult" "winter" 10 4.41666666666667 29 1 2011
0.230769230769231 "night" 0.5 "F267" "North-Norway" "female" "adult" "winter" 11 4.61666666666667 30 1 2011
0 "night" 0.5 "F267" "North-Norway" "female" "adult" "winter" 12 4.81666666666667 31 1 2011
0.384615384615385 "night" 0.5 "F267" "North-Norway" "female" "adult" "winter" 13 5 1 2 2011
1 "night" 0.5 "F267" "North-Norway" "female" "adult" "winter" 14 5.2 2 2 2011
0.538461538461538 "night" 0.5 "F267" "North-Norway" "female" "adult" "winter" 15 5.36666666666667 3 2 2011
0.153846153846154 "night" 0.5 "F267" "North-Norway" "female" "adult" "winter" -14 5.55 4 2 2011
0 "night" 0.5 "F267" "North-Norway" "female" "adult" "winter" -13 5.71666666666667 5 2 2011
0.153846153846154 "night" 0.5 "F267" "North-Norway" "female" "adult" "winter" -12 5.9 6 2 2011
0.0769230769230769 "night" 0.5 "F267" "North-Norway" "female" "adult" "winter" -11 6.08333333333333 7 2 2011
0.461538461538462 "night" 0.5 "F267" "North-Norway" "female" "adult" "winter" -10 6.25 8 2 2011
0.307692307692308 "night" 0.5 "F267" "North-Norway" "female" "adult" "winter" -9 6.41666666666667 9 2 2011
0.230769230769231 "night" 0.5 "F267" "North-Norway" "female" "adult" "winter" -8 6.58333333333333 10 2 2011
0.692307692307692 "night" 0.5 "F267" "North-Norway" "female" "adult" "winter" -7 6.75 11 2 2011
0 "night" 0.5 "F267" "North-Norway" "female" "adult" "winter" -6 6.91666666666667 12 2 2011
0.0769230769230769 "night" 0.5 "F267" "North-Norway" "female" "adult" "winter" -5 7.08333333333333 13 2 2011
0.692307692307692 "night" 0.5 "F267" "North-Norway" "female" "adult" "winter" -4 7.23333333333333 14 2 2011
0.461538461538462 "night" 0.5 "F267" "North-Norway" "female" "adult" "winter" -3 7.4 15 2 2011
1 "night" 0.5 "F267" "North-Norway" "female" "adult" "winter" -2 7.55 16 2 2011
0 "night" 0.5 "F267" "North-Norway" "female" "adult" "winter" -1 7.71666666666667 17 2 2011
0.615384615384615 "night" 0.5 "F268" "North-Norway" "female_kitten" "adult" "winter" -6 8.5 22 2 2010
0.0769230769230769 "night" 0.5 "F268" "North-Norway" "female_kitten" "adult" "winter" -5 8.63333333333333 23 2 2010
0.769230769230769 "night" 0.5 "F268" "North-Norway" "female_kitten" "adult" "winter" -4 8.8 24 2 2010
1 "night" 0.5 "F268" "North-Norway" "female_kitten" "adult" "winter" -3 8.95 25 2 2010
0.230769230769231 "night" 0.5 "F268" "North-Norway" "female_kitten" "adult" "winter" -2 9.1 26 2 2010
0.769230769230769 "night" 0.5 "F268" "North-Norway" "female_kitten" "adult" "winter" -1 9.25 27 2 2010
0.166666666666667 "night" 0.5 "F268" "North-Norway" "female_kitten" "adult" "winter" 0 9.4 28 2 2010
0.923076923076923 "night" 0.5 "F268" "North-Norway" "female_kitten" "adult" "winter" 1 9.55 1 3 2010
0.5 "night" 0.5 "F268" "North-Norway" "female_kitten" "adult" "winter" 2 9.7 2 3 2010
0.307692307692308 "night" 0.5 "F268" "North-Norway" "female_kitten" "adult" "winter" 3 9.85 3 3 2010
0 "night" 0.5 "F268" "North-Norway" "female_kitten" "adult" "winter" 4 9.98333333333333 4 3 2010
0.692307692307692 "night" 0.5 "F268" "North-Norway" "female_kitten" "adult" "winter" 5 10.1333333333333 5 3 2010
0.0769230769230769 "night" 0.5 "F268" "North-Norway" "female_kitten" "adult" "winter" 6 10.2833333333333 6 3 2010
0 "night" 0.5 "F268" "North-Norway" "female_kitten" "adult" "winter" 7 10.4333333333333 7 3 2010
0 "night" 0.5 "F268" "North-Norway" "female_kitten" "adult" "winter" 8 10.5833333333333 8 3 2010
0 "night" 0.5 "F268" "North-Norway" "female_kitten" "adult" "winter" 9 10.7166666666667 9 3 2010
0.923076923076923 "night" 0.5 "F268" "North-Norway" "female_kitten" "adult" "winter" 10 10.8666666666667 10 3 2010
0.769230769230769 "night" 0.5 "F268" "North-Norway" "female_kitten" "adult" "winter" 11 11.0166666666667 11 3 2010
0 "night" 0.5 "F268" "North-Norway" "female_kitten" "adult" "winter" 12 11.15 12 3 2010
0.615384615384615 "night" 0.5 "F268" "North-Norway" "female_kitten" "adult" "winter" 13 11.3 13 3 2010
0.230769230769231 "night" 0.5 "F268" "North-Norway" "female_kitten" "adult" "winter" 14 11.45 14 3 2010
0.230769230769231 "night" 0.5 "F268" "North-Norway" "female_kitten" "adult" "winter" 15 11.6 15 3 2010
0 "night" 0.5 "F268" "North-Norway" "female_kitten" "adult" "winter" -14 11.75 16 3 2010
0.153846153846154 "night" 0.5 "F268" "North-Norway" "female_kitten" "adult" "winter" -13 11.8833333333333 17 3 2010
0.384615384615385 "night" 0.5 "F268" "North-Norway" "female_kitten" "adult" "winter" -12 12.0333333333333 18 3 2010
1 "night" 0.5 "F268" "North-Norway" "female_kitten" "adult" "winter" -11 12.1666666666667 19 3 2010
1 "night" 0.5 "F268" "North-Norway" "female_kitten" "adult" "spring" -10 12.3166666666667 20 3 2010
0.0833333333333333 "night" 0.5 "F268" "North-Norway" "female_kitten" "adult" "spring" -9 12.4666666666667 21 3 2010
0.0833333333333333 "night" 0.5 "F268" "North-Norway" "female_kitten" "adult" "spring" -8 12.6 22 3 2010
0.307692307692308 "night" 0.5 "F268" "North-Norway" "female_kitten" "adult" "spring" -7 12.75 23 3 2010
0.769230769230769 "night" 0.5 "F268" "North-Norway" "female_kitten" "adult" "spring" -6 12.8833333333333 24 3 2010
0.307692307692308 "night" 0.5 "F268" "North-Norway" "female_kitten" "adult" "spring" -5 13.0333333333333 25 3 2010
0.384615384615385 "night" 0.5 "F268" "North-Norway" "female_kitten" "adult" "spring" -4 13.1833333333333 26 3 2010
0.461538461538462 "night" 0.5 "F268" "North-Norway" "female_kitten" "adult" "spring" -3 13.3166666666667 27 3 2010
0.307692307692308 "night" 0.5 "F268" "North-Norway" "female_kitten" "adult" "spring" -2 13.4666666666667 28 3 2010
0.307692307692308 "night" 0.5 "F268" "North-Norway" "female_kitten" "adult" "spring" -1 13.6166666666667 29 3 2010
0.692307692307692 "night" 0.5 "F268" "North-Norway" "female_kitten" "adult" "spring" 0 13.7666666666667 30 3 2010
0.153846153846154 "night" 0.5 "F268" "North-Norway" "female_kitten" "adult" "spring" 1 13.9166666666667 31 3 2010
0 "night" 0.5 "F268" "North-Norway" "female_kitten" "adult" "spring" 2 14.0666666666667 1 4 2010
1 "night" 0.5 "F268" "North-Norway" "female_kitten" "adult" "spring" 3 14.2 2 4 2010
0.923076923076923 "night" 0.5 "F268" "North-Norway" "female_kitten" "adult" "spring" 4 14.35 3 4 2010
0.923076923076923 "night" 0.5 "F268" "North-Norway" "female_kitten" "adult" "spring" 5 14.5 4 4 2010
0.769230769230769 "night" 0.5 "F268" "North-Norway" "female_kitten" "adult" "spring" 6 14.6666666666667 5 4 2010
0.769230769230769 "night" 0.5 "F268" "North-Norway" "female_kitten" "adult" "spring" 7 14.8 6 4 2010
0.692307692307692 "night" 0.5 "F268" "North-Norway" "female_kitten" "adult" "spring" 8 14.95 7 4 2010
0.5 "night" 0.5 "F268" "North-Norway" "female_kitten" "adult" "spring" 9 15.1 8 4 2010
0.916666666666667 "twm" 0.5 "F268" "North-Norway" "female_kitten" "adult" "spring" 10 15.2666666666667 9 4 2010
0.923076923076923 "twm" 0.5 "F268" "North-Norway" "female_kitten" "adult" "spring" 11 15.4166666666667 10 4 2010
0.307692307692308 "twm" 0.5 "F268" "North-Norway" "female_kitten" "adult" "spring" 12 15.55 11 4 2010
0.923076923076923 "twm" 0.5 "F268" "North-Norway" "female_kitten" "adult" "spring" 13 15.7166666666667 12 4 2010
0 "twm" 0.5 "F268" "North-Norway" "female_kitten" "adult" "spring" 14 15.8666666666667 13 4 2010
0.846153846153846 "twm" 0.5 "F268" "North-Norway" "female_kitten" "adult" "spring" -14 16.0166666666667 14 4 2010
1 "twm" 0.5 "F268" "North-Norway" "female_kitten" "adult" "spring" -13 16.1833333333333 15 4 2010
0 "twm" 0.5 "F268" "North-Norway" "female_kitten" "adult" "spring" -12 16.35 16 4 2010
0.692307692307692 "twm" 0.5 "F268" "North-Norway" "female_kitten" "adult" "spring" -11 16.5 17 4 2010
0.769230769230769 "twm" 0.5 "F268" "North-Norway" "female_kitten" "adult" "spring" -10 16.6666666666667 18 4 2010
0.384615384615385 "twm" 0.5 "F268" "North-Norway" "female_kitten" "adult" "spring" -9 16.8166666666667 19 4 2010
1 "twm" 0.5 "F268" "North-Norway" "female_kitten" "adult" "spring" -8 16.9833333333333 20 4 2010
0.692307692307692 "twm" 0.5 "F268" "North-Norway" "female_kitten" "adult" "spring" -7 17.15 21 4 2010
0 "twm" 0.5 "F268" "North-Norway" "female_kitten" "adult" "spring" -6 17.3166666666667 22 4 2010
0.153846153846154 "twm" 0.5 "F268" "North-Norway" "female_kitten" "adult" "spring" -5 17.5 23 4 2010
0.230769230769231 "twm" 0.5 "F268" "North-Norway" "female_kitten" "adult" "spring" -4 17.6666666666667 24 4 2010
0 "twm" 0.5 "F268" "North-Norway" "female_kitten" "adult" "spring" -3 17.8333333333333 25 4 2010
0.615384615384615 "twm" 0.5 "F268" "North-Norway" "female_kitten" "adult" "spring" -2 18.0166666666667 26 4 2010
1 "twm" 0.5 "F268" "North-Norway" "female_kitten" "adult" "spring" -1 18.1833333333333 27 4 2010
0.384615384615385 "twm" 0.5 "F268" "North-Norway" "female_kitten" "adult" "spring" 0 18.35 28 4 2010
0.538461538461538 "twm" 0.5 "F268" "North-Norway" "female_kitten" "adult" "spring" 1 18.55 29 4 2010
0.461538461538462 "twm" 0.5 "F268" "North-Norway" "female_kitten" "adult" "spring" 2 18.7333333333333 30 4 2010
1 "twm" 0.5 "F268" "North-Norway" "female_kitten" "adult" "spring" 3 18.9166666666667 1 5 2010
0.384615384615385 "twm" 0.5 "F268" "North-Norway" "female_kitten" "adult" "spring" 4 19.1166666666667 2 5 2010
0.846153846153846 "twm" 0.5 "F268" "North-Norway" "female_kitten" "adult" "spring" 5 19.3166666666667 3 5 2010
0.615384615384615 "twm" 0.5 "F268" "North-Norway" "female_kitten" "adult" "spring" 6 19.5166666666667 4 5 2010
0.692307692307692 "twm" 0.5 "F268" "North-Norway" "female_kitten" "adult" "spring" 7 19.7333333333333 5 5 2010
0.692307692307692 "twm" 0.5 "F268" "North-Norway" "female_kitten" "adult" "spring" 8 19.95 6 5 2010
0.0769230769230769 "twm" 0.5 "F268" "North-Norway" "female_kitten" "adult" "spring" 9 20.1833333333333 7 5 2010
0.615384615384615 "twm" 0.5 "F268" "North-Norway" "female_kitten" "adult" "spring" 10 20.4166666666667 8 5 2010
0.384615384615385 "twm" 0.5 "F268" "North-Norway" "female_kitten" "adult" "spring" 11 20.7666666666667 9 5 2010
0 "twm" 0.5 "F268" "North-Norway" "female_kitten" "adult" "spring" 12 21.05 10 5 2010
0.461538461538462 "twm" 0.5 "F268" "North-Norway" "female_kitten" "adult" "spring" 13 21.3333333333333 11 5 2010
0.384615384615385 "twm" 0.5 "F268" "North-Norway" "female_kitten" "adult" "spring" 14 21.65 12 5 2010
0.692307692307692 "twm" 0.5 "F268" "North-Norway" "female_kitten" "adult" "spring" -14 22 13 5 2010
0.769230769230769 "twm" 0.5 "F268" "North-Norway" "female_kitten" "adult" "spring" -13 22.4333333333333 14 5 2010
0.538461538461538 "twm" 0.5 "F268" "North-Norway" "female_kitten" "adult" "spring" -12 23 15 5 2010
0.5 "day" 0.5 "F268" "North-Norway" "female_kitten" "adult" "spring" -11 24 16 5 2010
0.0833333333333333 "day" 0.5 "F268" "North-Norway" "female_kitten" "adult" "spring" -10 24 17 5 2010
0.5 "day" 0.5 "F268" "North-Norway" "female_kitten" "adult" "spring" -9 24 18 5 2010
0.25 "day" 0.5 "F268" "North-Norway" "female_kitten" "adult" "spring" -8 24 19 5 2010
0.583333333333333 "day" 0.5 "F268" "North-Norway" "female_kitten" "adult" "spring" -7 24 20 5 2010
0.5 "day" 0.5 "F268" "North-Norway" "female_kitten" "adult" "spring" -6 24 21 5 2010
0.5 "day" 0.5 "F268" "North-Norway" "female_kitten" "adult" "spring" -5 24 22 5 2010
0 "day" 0.5 "F268" "North-Norway" "female_kitten" "adult" "spring" -4 24 23 5 2010
0 "day" 0.5 "F268" "North-Norway" "female_kitten" "adult" "spring" -3 24 24 5 2010
0.166666666666667 "day" 0.5 "F268" "North-Norway" "female_kitten" "adult" "spring" -2 24 25 5 2010
1 "day" 0.5 "F268" "North-Norway" "female_kitten" "adult" "spring" -1 24 26 5 2010
0.666666666666667 "day" 0.5 "F268" "North-Norway" "female_kitten" "adult" "spring" 0 24 27 5 2010
0.916666666666667 "day" 0.5 "F268" "North-Norway" "female_kitten" "adult" "spring" 1 24 28 5 2010
0.833333333333333 "day" 0.5 "F268" "North-Norway" "female_kitten" "adult" "spring" 2 24 29 5 2010
0.416666666666667 "day" 0.5 "F268" "North-Norway" "female_kitten" "adult" "spring" 3 24 30 5 2010
0.0833333333333333 "day" 0.5 "F268" "North-Norway" "female_kitten" "adult" "spring" 4 24 31 5 2010
0.166666666666667 "day" 0.5 "F268" "North-Norway" "female_kitten" "adult" "spring" 5 24 1 6 2010
0.5 "day" 0.5 "F268" "North-Norway" "female_kitten" "adult" "spring" 6 24 2 6 2010
1 "day" 0.5 "F268" "North-Norway" "female_kitten" "adult" "spring" 7 24 3 6 2010
0 "day" 0.5 "F268" "North-Norway" "female_kitten" "adult" "spring" 8 24 4 6 2010
0.0833333333333333 "day" 0.5 "F268" "North-Norway" "female_kitten" "adult" "spring" 9 24 5 6 2010
0.416666666666667 "day" 0.5 "F268" "North-Norway" "female_kitten" "adult" "spring" 10 24 6 6 2010
0.166666666666667 "day" 0.5 "F268" "North-Norway" "female_kitten" "adult" "spring" 11 24 7 6 2010
0.25 "day" 0.5 "F268" "North-Norway" "female_kitten" "adult" "spring" 12 24 8 6 2010
0 "day" 0.5 "F268" "North-Norway" "female_kitten" "adult" "spring" 13 24 9 6 2010
0.5 "day" 0.5 "F268" "North-Norway" "female_kitten" "adult" "spring" 14 24 10 6 2010
0 "day" 0.5 "F268" "North-Norway" "female_kitten" "adult" "spring" 15 24 11 6 2010
0 "day" 0.5 "F268" "North-Norway" "female_kitten" "adult" "spring" -14 24 12 6 2010
0 "day" 0.5 "F268" "North-Norway" "female_kitten" "adult" "spring" -13 24 13 6 2010
0.333333333333333 "day" 0.5 "F268" "North-Norway" "female_kitten" "adult" "spring" -12 24 14 6 2010
0 "day" 0.5 "F268" "North-Norway" "female_kitten" "adult" "spring" -11 24 15 6 2010
0.25 "day" 0.5 "F268" "North-Norway" "female_kitten" "adult" "spring" -10 24 16 6 2010
0.0833333333333333 "day" 0.5 "F268" "North-Norway" "female_kitten" "adult" "spring" -9 24 17 6 2010
0 "day" 0.5 "F268" "North-Norway" "female_kitten" "adult" "spring" -8 24 18 6 2010
0.25 "day" 0.5 "F268" "North-Norway" "female_kitten" "adult" "spring" -7 24 19 6 2010
0.25 "day" 0.5 "F268" "North-Norway" "female_kitten" "adult" "spring" -6 24 20 6 2010
0.0833333333333333 "day" 0.5 "F268" "North-Norway" "female_kitten" "adult" "summer" -5 24 21 6 2010
0.25 "day" 0.5 "F268" "North-Norway" "female_kitten" "adult" "summer" -4 24 22 6 2010
0 "day" 0.5 "F268" "North-Norway" "female_kitten" "adult" "summer" -3 24 23 6 2010
0.916666666666667 "day" 0.5 "F268" "North-Norway" "female_kitten" "adult" "summer" -2 24 24 6 2010
0.75 "day" 0.5 "F268" "North-Norway" "female_kitten" "adult" "summer" -1 24 25 6 2010
0.666666666666667 "day" 0.5 "F268" "North-Norway" "female_kitten" "adult" "summer" 0 24 26 6 2010
1 "day" 0.5 "F268" "North-Norway" "female_kitten" "adult" "summer" 1 24 27 6 2010
0.75 "day" 0.5 "F268" "North-Norway" "female_kitten" "adult" "summer" 2 24 28 6 2010
0.75 "day" 0.5 "F268" "North-Norway" "female_kitten" "adult" "summer" 3 24 29 6 2010
0.416666666666667 "day" 0.5 "F268" "North-Norway" "female_kitten" "adult" "summer" 4 24 30 6 2010
0 "day" 0.5 "F268" "North-Norway" "female_kitten" "adult" "summer" 5 24 1 7 2010
1 "day" 0.5 "F268" "North-Norway" "female_kitten" "adult" "summer" 6 24 2 7 2010
1 "day" 0.5 "F268" "North-Norway" "female_kitten" "adult" "summer" 7 24 3 7 2010
0.75 "day" 0.5 "F268" "North-Norway" "female_kitten" "adult" "summer" 8 24 4 7 2010
1 "day" 0.5 "F268" "North-Norway" "female_kitten" "adult" "summer" 9 24 5 7 2010
1 "day" 0.5 "F268" "North-Norway" "female_kitten" "adult" "summer" 10 24 6 7 2010
0.916666666666667 "day" 0.5 "F268" "North-Norway" "female_kitten" "adult" "summer" 11 24 7 7 2010
0.75 "day" 0.5 "F268" "North-Norway" "female_kitten" "adult" "summer" 12 24 8 7 2010
0 "day" 0.5 "F268" "North-Norway" "female_kitten" "adult" "summer" 13 24 9 7 2010
0.583333333333333 "day" 0.5 "F268" "North-Norway" "female_kitten" "adult" "summer" 14 24 10 7 2010
0.916666666666667 "day" 0.5 "F268" "North-Norway" "female_kitten" "adult" "summer" 15 24 11 7 2010
0.916666666666667 "day" 0.5 "F268" "North-Norway" "female_kitten" "adult" "summer" -14 24 12 7 2010
0.333333333333333 "day" 0.5 "F268" "North-Norway" "female_kitten" "adult" "summer" -13 24 13 7 2010
0.0833333333333333 "day" 0.5 "F268" "North-Norway" "female_kitten" "adult" "summer" -12 24 14 7 2010
1 "day" 0.5 "F268" "North-Norway" "female_kitten" "adult" "summer" -11 24 15 7 2010
1 "day" 0.5 "F268" "North-Norway" "female_kitten" "adult" "summer" -10 24 16 7 2010
0.833333333333333 "day" 0.5 "F268" "North-Norway" "female_kitten" "adult" "summer" -9 24 17 7 2010
1 "day" 0.5 "F268" "North-Norway" "female_kitten" "adult" "summer" -8 24 18 7 2010
0.75 "day" 0.5 "F268" "North-Norway" "female_kitten" "adult" "summer" -7 24 19 7 2010
0 "day" 0.5 "F268" "North-Norway" "female_kitten" "adult" "summer" -6 24 20 7 2010
1 "day" 0.5 "F268" "North-Norway" "female_kitten" "adult" "summer" -5 24 21 7 2010
1 "day" 0.5 "F268" "North-Norway" "female_kitten" "adult" "summer" -4 24 22 7 2010
0.583333333333333 "day" 0.5 "F268" "North-Norway" "female_kitten" "adult" "summer" -3 24 23 7 2010
0.916666666666667 "day" 0.5 "F268" "North-Norway" "female_kitten" "adult" "summer" -2 24 24 7 2010
0.916666666666667 "day" 0.5 "F268" "North-Norway" "female_kitten" "adult" "summer" -1 24 25 7 2010
1 "day" 0.5 "F268" "North-Norway" "female_kitten" "adult" "summer" 0 24 26 7 2010
0.538461538461538 "twm" 0.5 "F268" "North-Norway" "female_kitten" "adult" "summer" 1 22.85 27 7 2010
0 "twm" 0.5 "F268" "North-Norway" "female_kitten" "adult" "summer" 2 22.3333333333333 28 7 2010
1 "twm" 0.5 "F268" "North-Norway" "female_kitten" "adult" "summer" 3 21.9333333333333 29 7 2010
0.692307692307692 "twm" 0.5 "F268" "North-Norway" "female_kitten" "adult" "summer" 4 21.5833333333333 30 7 2010
0.923076923076923 "twm" 0.5 "F268" "North-Norway" "female_kitten" "adult" "summer" 5 21.2833333333333 31 7 2010
0.846153846153846 "twm" 0.5 "F268" "North-Norway" "female_kitten" "adult" "summer" 6 21.0666666666667 1 8 2010
0.583333333333333 "twm" 0.5 "F268" "North-Norway" "female_kitten" "adult" "summer" 7 20.8666666666667 2 8 2010
1 "twm" 0.5 "F268" "North-Norway" "female_kitten" "adult" "summer" 8 20.6 3 8 2010
0.333333333333333 "twm" 0.5 "F268" "North-Norway" "female_kitten" "adult" "summer" 9 20.3666666666667 4 8 2010
1 "twm" 0.5 "F268" "North-Norway" "female_kitten" "adult" "summer" 10 20.1333333333333 5 8 2010
0.769230769230769 "twm" 0.5 "F268" "North-Norway" "female_kitten" "adult" "summer" 11 19.9166666666667 6 8 2010
0.833333333333333 "twm" 0.5 "F268" "North-Norway" "female_kitten" "adult" "summer" 12 19.7 7 8 2010
1 "twm" 0.5 "F268" "North-Norway" "female_kitten" "adult" "summer" 13 19.5 8 8 2010
0.333333333333333 "twm" 0.5 "F268" "North-Norway" "female_kitten" "adult" "summer" 14 19.3 9 8 2010
0.416666666666667 "twm" 0.5 "F268" "North-Norway" "female_kitten" "adult" "summer" -14 19.1 10 8 2010
0.666666666666667 "twm" 0.5 "F268" "North-Norway" "female_kitten" "adult" "summer" -13 18.9 11 8 2010
0.923076923076923 "twm" 0.5 "F268" "North-Norway" "female_kitten" "adult" "summer" -12 18.7166666666667 12 8 2010
0.666666666666667 "twm" 0.5 "F268" "North-Norway" "female_kitten" "adult" "summer" -11 18.5333333333333 13 8 2010
0.923076923076923 "twm" 0.5 "F268" "North-Norway" "female_kitten" "adult" "summer" -10 18.35 14 8 2010
1 "twm" 0.5 "F268" "North-Norway" "female_kitten" "adult" "summer" -9 18.1833333333333 15 8 2010
0.923076923076923 "twm" 0.5 "F268" "North-Norway" "female_kitten" "adult" "summer" -8 18 16 8 2010
1 "twm" 0.5 "F268" "North-Norway" "female_kitten" "adult" "summer" -7 17.8333333333333 17 8 2010
0.0769230769230769 "twm" 0.5 "F268" "North-Norway" "female_kitten" "adult" "summer" -6 17.6666666666667 18 8 2010
0.923076923076923 "twm" 0.5 "F268" "North-Norway" "female_kitten" "adult" "summer" -5 17.4833333333333 19 8 2010
0.846153846153846 "twm" 0.5 "F268" "North-Norway" "female_kitten" "adult" "summer" -4 17.3166666666667 20 8 2010
0.769230769230769 "twm" 0.5 "F268" "North-Norway" "female_kitten" "adult" "summer" -3 17.15 21 8 2010
0.461538461538462 "twm" 0.5 "F268" "North-Norway" "female_kitten" "adult" "summer" -2 17 22 8 2010
1 "twm" 0.5 "F268" "North-Norway" "female_kitten" "adult" "summer" -1 16.8333333333333 23 8 2010
0 "twm" 0.5 "F268" "North-Norway" "female_kitten" "adult" "summer" 0 16.6833333333333 24 8 2010
0.692307692307692 "twm" 0.5 "F268" "North-Norway" "female_kitten" "adult" "summer" 1 16.5166666666667 25 8 2010
0.923076923076923 "twm" 0.5 "F268" "North-Norway" "female_kitten" "adult" "summer" 2 16.3666666666667 26 8 2010
0.923076923076923 "twm" 0.5 "F268" "North-Norway" "female_kitten" "adult" "summer" 3 16.2 27 8 2010
0.769230769230769 "twm" 0.5 "F268" "North-Norway" "female_kitten" "adult" "summer" 4 16.05 28 8 2010
0.769230769230769 "twm" 0.5 "F268" "North-Norway" "female_kitten" "adult" "summer" 5 15.8833333333333 29 8 2010
0.769230769230769 "twm" 0.5 "F268" "North-Norway" "female_kitten" "adult" "summer" 6 15.7333333333333 30 8 2010
1 "twm" 0.5 "F268" "North-Norway" "female_kitten" "adult" "summer" 7 15.5833333333333 31 8 2010
1 "twm" 0.5 "F268" "North-Norway" "female_kitten" "adult" "summer" 8 15.4333333333333 1 9 2010
0.538461538461538 "night" 0.5 "F268" "North-Norway" "female_kitten" "adult" "summer" 9 15.2833333333333 2 9 2010
1 "night" 0.5 "F268" "North-Norway" "female_kitten" "adult" "summer" 10 15.1333333333333 3 9 2010
1 "night" 0.5 "F268" "North-Norway" "female_kitten" "adult" "summer" 11 14.9833333333333 4 9 2010
0.461538461538462 "night" 0.5 "F268" "North-Norway" "female_kitten" "adult" "summer" 12 14.8333333333333 5 9 2010
1 "night" 0.5 "F268" "North-Norway" "female_kitten" "adult" "summer" 13 14.7 6 9 2010
0.615384615384615 "night" 0.5 "F268" "North-Norway" "female_kitten" "adult" "summer" 14 14.55 7 9 2010
0.307692307692308 "night" 0.5 "F268" "North-Norway" "female_kitten" "adult" "summer" 15 14.4 8 9 2010
0.846153846153846 "night" 0.5 "F268" "North-Norway" "female_kitten" "adult" "summer" -14 14.25 9 9 2010
1 "night" 0.5 "F268" "North-Norway" "female_kitten" "adult" "summer" -13 14.1166666666667 10 9 2010
0.769230769230769 "night" 0.5 "F268" "North-Norway" "female_kitten" "adult" "summer" -12 13.9666666666667 11 9 2010
0.769230769230769 "night" 0.5 "F268" "North-Norway" "female_kitten" "adult" "summer" -11 13.8166666666667 12 9 2010
0.846153846153846 "night" 0.5 "F268" "North-Norway" "female_kitten" "adult" "summer" -10 13.6833333333333 13 9 2010
0.153846153846154 "night" 0.5 "F268" "North-Norway" "female_kitten" "adult" "summer" -9 13.5333333333333 14 9 2010
0.230769230769231 "night" 0.5 "F268" "North-Norway" "female_kitten" "adult" "summer" -8 13.3833333333333 15 9 2010
1 "night" 0.5 "F268" "North-Norway" "female_kitten" "adult" "summer" -7 13.25 16 9 2010
0.833333333333333 "night" 0.5 "F268" "North-Norway" "female_kitten" "adult" "summer" -6 13.1 17 9 2010
0.916666666666667 "night" 0.5 "F268" "North-Norway" "female_kitten" "adult" "summer" -5 12.9666666666667 18 9 2010
0.923076923076923 "night" 0.5 "F268" "North-Norway" "female_kitten" "adult" "summer" -4 12.8166666666667 19 9 2010
0.846153846153846 "night" 0.5 "F268" "North-Norway" "female_kitten" "adult" "summer" -3 12.6666666666667 20 9 2010
0.923076923076923 "night" 0.5 "F268" "North-Norway" "female_kitten" "adult" "summer" -2 12.5333333333333 21 9 2010
0.923076923076923 "night" 0.5 "F268" "North-Norway" "female_kitten" "adult" "autumn" -1 12.3833333333333 22 9 2010
1 "night" 0.5 "F268" "North-Norway" "female_kitten" "adult" "autumn" 0 12.2333333333333 23 9 2010
0.692307692307692 "night" 0.5 "F268" "North-Norway" "female_kitten" "adult" "autumn" 1 12.1 24 9 2010
0.0769230769230769 "night" 0.5 "F268" "North-Norway" "female_kitten" "adult" "autumn" 2 11.95 25 9 2010
0.461538461538462 "night" 0.5 "F268" "North-Norway" "female_kitten" "adult" "autumn" 3 11.8166666666667 26 9 2010
0.538461538461538 "night" 0.5 "F268" "North-Norway" "female_kitten" "adult" "autumn" 4 11.6666666666667 27 9 2010
1 "night" 0.5 "F268" "North-Norway" "female_kitten" "adult" "autumn" 5 11.5166666666667 28 9 2010
0.692307692307692 "night" 0.5 "F268" "North-Norway" "female_kitten" "adult" "autumn" 6 11.3833333333333 29 9 2010
0.307692307692308 "night" 0.5 "F268" "North-Norway" "female_kitten" "adult" "autumn" 7 11.25 30 9 2010
0 "night" 0.5 "F268" "North-Norway" "female_kitten" "adult" "autumn" 8 11.1166666666667 1 10 2010
0.666666666666667 "night" 0.5 "F268" "North-Norway" "female_kitten" "adult" "autumn" 9 10.9666666666667 2 10 2010
0.230769230769231 "night" 0.5 "F268" "North-Norway" "female_kitten" "adult" "autumn" 10 10.8166666666667 3 10 2010
1 "night" 0.5 "F268" "North-Norway" "female_kitten" "adult" "autumn" 11 10.6833333333333 4 10 2010
0.307692307692308 "night" 0.5 "F268" "North-Norway" "female_kitten" "adult" "autumn" 12 10.5333333333333 5 10 2010
1 "night" 0.5 "F268" "North-Norway" "female_kitten" "adult" "autumn" 13 10.4 6 10 2010
0.615384615384615 "night" 0.5 "F268" "North-Norway" "female_kitten" "adult" "autumn" 14 10.25 7 10 2010
0.0769230769230769 "night" 0.5 "F268" "North-Norway" "female_kitten" "adult" "autumn" 15 10.0833333333333 8 10 2010
0.461538461538462 "night" 0.5 "F268" "North-Norway" "female_kitten" "adult" "autumn" -14 9.95 9 10 2010
0.615384615384615 "night" 0.5 "F268" "North-Norway" "female_kitten" "adult" "autumn" -13 9.8 10 10 2010
[truncated: 24,757,139 more chars]
